# Supplementary material for: Mapping research trends in shared decision-making for type 2 diabetes mellitus: a bibliometric study
Source: Front Health Serv. 2026 May 28;6:1799382. doi: 10.3389/frhs.2026.1799382 (PMC13253506; doi:10.3389/frhs.2026.1799382)
Supplement: Supplementary file 1 [file Table1.xlsx]

## Sheet: Sheet 1
Authors	Author.s..ID	Document Title	Year Published	Publication Name	Volume	Issue	Article Number	Pages	Total Citations	Document Impact	URL	Document Type	Publication Stage	Open Access Indicator	Database source identifier	Unique Article Identifier	Author Address	ISO Source Abbreviation	29-Character Source Abbreviation	Title_raw	Reprint Address	Author's Affiliations	Main Author's Affiliation	Author's Not Recognized Affiliations	Short Full-Reference	Short reference identifier	Keywords_Merged	Data Extraction	Indexed Keywords	Author Full Name	Abstract	Regular Article	Bibliometric Networks	Bibliometric Parameters	Coupling Analysis	Group Authors	Conference Location	Conference Title	Conference Date	Early access date	Electronic International Standard Serial Number	E-mail Address	Ending Page	Funding Agency and Grant Number	Funding Text	Document Delivery Number	Language	Meeting Abstract	Cited Reference Count
BOUDEWIJNS E;CLAESSENS D;VAN S O;TWELLAAR M;WINKENS B;JOORE M;KEIJSERS L;KROL S;URLINGS M;GIDDING-SLOK A		EFFECTIVENESS OF THE ASSESSMENT OF BURDEN OF CHRONIC CONDITIONS (ABCC)-TOOL IN PATIENTS WITH ASTHMA, COPD, TYPE 2 DIABETES MELLITUS, AND HEART FAILURE: A PRAGMATIC CLUSTERED QUASI-EXPERIMENTAL STUDY IN THE NETHERLANDS	2024	EUROPEAN JOURNAL OF GENERAL PRACTICE	30	1			6	10.1080/13814788.2024.2343364		ARTICLE		GOLD	ISI	WOS:001221443500001	MAASTRICHT UNIV, CARE & PUBL HLTH RES INST CAPHRI, DEPT FAMILY MED, POB 616, NL-6200 MD MAASTRICHT, NETHERLANDS.; MAASTRICHT UNIV, CARE & PUBL HLTH RES INST CAPHRI, DEPT METHODOL & STAT, MAASTRICHT, NETHERLANDS.; MAASTRICHT UNIV, MED CTR, DEPT CLIN EPIDEMIOL & MED TECHNOL ASSESSMENT KEMTA, MAASTRICHT, NETHERLANDS.;	EUR. J. GEN. PRACT.	EUR J GEN PRACT	Effectiveness of the Assessment of Burden of Chronic Conditions (ABCC)-tool in patients with asthma, COPD, type 2 diabetes mellitus, and heart failure: A pragmatic clustered quasi-experimental study in the Netherlands	GIDDING-SLOK, AHM (CORRESPONDING AUTHOR), MAASTRICHT UNIV, CARE & PUBL HLTH RES INST CAPHRI, DEPT FAMILY MED, POB 616, NL-6200 MD MAASTRICHT, NETHERLANDS.	MAASTRICHT UNIVERSITY;MAASTRICHT UNIVERSITY;MAASTRICHT UNIVERSITY	MAASTRICHT UNIV		BOUDEWIJNS E, 2024, EUR J GEN PRACT	BOUDEWIJNS E, 2024, EUR J GEN PRACT	CHRONIC CONDITIONS; PERSON-CENTRED CARE; SELF-MANAGEMENT; SHARED DECISION MAKING; GENERAL PRACTICE; CARE; ACTIVATION	CHRONIC CONDITIONS; PERSON-CENTRED CARE; SELF-MANAGEMENT; SHARED DECISION MAKING; GENERAL PRACTICE	CARE; ACTIVATION	BOUDEWIJNS, ESTHER A.;CLAESSENS, DANNY;VAN SCHAYCK, ONNO C. P.;TWELLAAR, MASCHA;WINKENS, BJORN;JOORE, MANUELA A.;KEIJSERS, LOTTE C. E. M.;KROL, STIJN;URLINGS, MATHIJS;GIDDING-SLOK, ANNERIKA H. M.	BACKGROUND: THE ASSESSMENT OF BURDEN OF CHRONIC CONDITIONS (ABCC)-TOOL WAS DEVELOPED TO OPTIMISE CHRONIC CARE. OBJECTIVES: THIS STUDY AIMED TO ASSESS THE EFFECTIVENESS OF THE ABCC-TOOL IN PATIENTS WITH COPD, ASTHMA, TYPE 2 DIABETES, AND/OR HEART FAILURE IN PRIMARY CARE IN THE NETHERLANDS. METHODS: THE STUDY HAD A PRAGMATIC, CLUSTERED, TWO-ARMED, QUASI-EXPERIMENTAL DESIGN. THE INTERVENTION GROUP (…	2343364			MAASTRICHT UNIVERSITY; MAASTRICHT UNIVERSITY; MAASTRICHT UNIVERSITY						1751-1402	ANNERIKA.SLOK@MAASTRICHTUNIVERSITY.NL		NETHERLANDS ORGANISATION FOR HEALTH RESEARCH AND DEVELOPMENT; SANANET CARE B.V.	WE THANK SANANET CARE B.V. AND EXPERTDOC B.V. FOR IMPLEMENTING THE ABCC-TOOL IN THEIR INFORMATION SYSTEMS, FOR THEIR ASSISTANCE DURING THE STUDY, AND FOR THE DATA ON THE USE OF THE ABCC-TOOL. WE WOULD LIKE TO THANK STICHTING ZIO ZORG IN ONTWIKKELING FOR THEIR ASSISTANCE IN THE IMPLEMENTATION OF THE ABCC-TOOL.	QN0W2	ENGLISH		24
GOLEMBIEWSKI E;MICKELSON M;BRITO J;MONTORI V;MCCOY R		MULTIDISCIPLINARY STAKEHOLDER ENGAGEMENT IN A TYPE 2 DIABETES COMPARATIVE EFFECTIVENESS STUDY UTILIZING REAL-WORLD DATA	2024	JOURNAL OF CLINICAL AND TRANSLATIONAL SCIENCE	8	1			1	10.1017/cts.2024.666		ARTICLE		GOLD	ISI	WOS:001381742500001	MAYO CLIN, KNOWLEDGE & EVALUAT RES KER UNIT, ROCHESTER, MN USA.; MAYO CLIN, DIV QUANTITAT HLTH SCI, ROCHESTER, MN USA.; MAYO CLIN, ROBERT D & PATRICIA E KERN CTR SCI HLTH CARE DELIV, ROCHESTER, MN USA.; MAYO CLIN, DIV ENDOCRINOL DIABET METAB & NUTR, ROCHESTER, MN USA.; UNIV MARYLAND, SCH MED, DEPT MED, DIV ENDOCRINOL DIABET & NUTR, BALTIMORE, MD 20742 USA.; UNIV MARYLAND, INST HLTH COMP, NORTH BE…	J. CLIN. TRANSL. SCI.	J CLIN TRANSL SCI	Multidisciplinary stakeholder engagement in a type 2 diabetes comparative effectiveness study utilizing real-world data	MCCOY, RG (CORRESPONDING AUTHOR), UNIV MARYLAND, SCH MED, DEPT MED, DIV ENDOCRINOL DIABET & NUTR, BALTIMORE, MD 20742 USA.; MCCOY, RG (CORRESPONDING AUTHOR), UNIV MARYLAND, INST HLTH COMP, NORTH BETHESDA, MD 20742 USA.; MCCOY, RG (CORRESPONDING AUTHOR), UNIV MARYLAND, SCH PUBL HLTH, DEPT HLTH POLICY & MANAGEMENT, COLLEGE PK, MD 20742 USA.	MAYO CLINIC;MAYO CLINIC;MAYO CLINIC;MAYO CLINIC;UNIVERSITY SYSTEM OF MARYLAND;UNIVERSITY OF MARYLAND BALTIMORE;UNIVERSITY SYSTEM OF MARYLAND;UNIVERSITY OF MARYLAND COLLEGE PARK	UNIV MARYLAND;UNIV MARYLAND;UNIV MARYLAND		GOLEMBIEWSKI E, 2024, J CLIN TRANSL SCI	GOLEMBIEWSKI E, 2024, J CLIN TRANSL SCI	PATIENT AND STAKEHOLDER ENGAGEMENT; TYPE 2 DIABETES; COMPARATIVE EFFECTIVENESS RESEARCH; REAL-WORLD DATA; PATIENT-CENTERED OUTCOMES; PATIENT	PATIENT AND STAKEHOLDER ENGAGEMENT; TYPE 2 DIABETES; COMPARATIVE EFFECTIVENESS RESEARCH; REAL-WORLD DATA; PATIENT-CENTERED OUTCOMES	PATIENT	GOLEMBIEWSKI, ELIZABETH H.;MICKELSON, MINDY M.;BRITO, JUAN P.;MONTORI, VICTOR M.;MCCOY, ROZALINA G.	INTRODUCTION: PATIENT AND STAKEHOLDER INVOLVEMENT ENHANCES THE CONDUCT AND APPLICABILITY OF COMPARATIVE EFFECTIVENESS RESEARCH (CER). HOWEVER, EXAMPLES OF ENGAGEMENT PRACTICES FOR CER LEVERAGING REAL-WORLD DATA (I.E., DATA FROM ROUTINE CLINICAL PRACTICE) ARE SCARCE. NOTABLY, THESE STUDIES DIFFER FROM TRADITIONAL CLINICAL TRIALS IN THEIR TECHNICAL COMPLEXITY AND MINIMAL PROSPECTIVE DATA COLLECTION…	E220			MAYO CLINIC; MAYO CLINIC; MAYO CLINIC; MAYO CLINIC; UNIVERSITY SYSTEM OF MARYLAND; UNIVERSITY OF MARYLAND BALTIMORE; UNIVERSITY SYSTEM OF MARYLAND; UNIVERSITY OF MARYLAND COLLEGE PARK						2059-8661	ROZALINA.MCCOY@SOM.UMARYLAND.EDU		PCORI [DB-2020C2-20306]; MONTGOMERY COUNTY, MARYLAND; UNIVERSITY OF MARYLAND STRATEGIC PARTNERSHIP: MPOWERING THE STATE; UNIVERSITY OF MARYLAND, BALTIMORE	RESEARCH REPORTED IN THIS PUBLICATION WAS FUNDED THROUGHA PCORI AWARD (DB-2020C2-20306). THE STATEMENTS IN THIS PUBLICATION ARESOLELY THE RESPONSIBILITY OF THE AUTHORS AND DO NOT NECESSARILY REPRESENT THEVIEWS OF PCORI, ITS BOARD OF GOVERNORS, OR ITS METHODOLOGY COMMITTEE. DR. MCCOY IS ALSO AN INVESTIGATOR AT THE UNIVERSITY OF MARYLAND-INSTITUTE FOR HEALTH COMPUTING, WHICH IS SUPPORTED BY FUNDING…	Q0M7T	ENGLISH		29
VAIDYA S;ATAL S;JOSHI R		WHICH ANTIDIABETIC DRUGS DO PATIENTS OF T2DM PREFER IN INDIA AND WHY? A DISCRETE CHOICE EXPERIMENT	2024	JOURNAL OF FAMILY MEDICINE AND PRIMARY CARE	13	11			0	10.4103/jfmpc.jfmpc_605_24		ARTICLE		GOLD	ISI	WOS:001360339600002	ALL INDIA INST MED SCI AIIMS, C-221,AHILYABAI HOLKAR HOSTEL, BHOPAL 462020, MADHYA PRADESH, INDIA.; ALL INDIA INST MED SCI AIIMS, DEPT PHARMACOL, COLL BLDG, BHOPAL, MADHYA PRADESH, INDIA.; ALL INDIA INST MED SCI AIIMS, DEPT GEN MED, BHOPAL, MADHYA PRADESH, INDIA.;	J. FAM. MED. PRIM. CARE	J FAM MED PRIM CARE	Which antidiabetic drugs do patients of T2DM prefer in India and why? A discrete choice experiment	VAIDYA, S (CORRESPONDING AUTHOR), ALL INDIA INST MED SCI AIIMS, C-221,AHILYABAI HOLKAR HOSTEL, BHOPAL 462020, MADHYA PRADESH, INDIA.	ALL INDIA INSTITUTE OF MEDICAL SCIENCES (AIIMS) BHOPAL;ALL INDIA INSTITUTE OF MEDICAL SCIENCES (AIIMS) BHOPAL;ALL INDIA INSTITUTE OF MEDICAL SCIENCES (AIIMS) BHOPAL	ALL INDIA INST MED SCI AIIMS		VAIDYA S, 2024, J FAM MED PRIM CARE	VAIDYA S, 2024, J FAM MED PRIM CARE	ANTIDIABETIC DRUGS; CHOICE CARD; DIABETES MELLITUS; PATIENT PREFERENCES; SHARED DECISION-MAKING; TYPE-2 DIABETES-MELLITUS; DOUBLE-BLIND; CARE; ATTRIBUTES; EFFICACY; SAFETY; DAPAGLIFLOZIN; PERSPECTIVE; GLARGINE; GERMANY	ANTIDIABETIC DRUGS; CHOICE CARD; DIABETES MELLITUS; PATIENT PREFERENCES; SHARED DECISION-MAKING	TYPE-2 DIABETES-MELLITUS; DOUBLE-BLIND; CARE; ATTRIBUTES; EFFICACY; SAFETY; DAPAGLIFLOZIN; PERSPECTIVE; GLARGINE; GERMANY	VAIDYA, SHRUTANGI;ATAL, SHUBHAM;JOSHI, RAJNISH	BACKGROUND:UNCONTROLLED DIABETES PERSISTS DESPITE GUIDELINE-BASED TREATMENT, PARTLY ATTRIBUTED TO INADEQUATE PATIENT INVOLVEMENT. THIS RESEARCH ADDRESSES SHARED DECISION-MAKING BY ELICITING PATIENT PREFERENCES IN TYPE 2 DIABETES MELLITUS (T2DM) TREATMENT BASED ON CERTAIN KEY ATTRIBUTES AND EXPLORES THEIR CORRELATION WITH SOCIO-DEMOGRAPHIC-CLINICAL PROFILES.METHODS:A DISCRETE CHOICE EXPERIMENT (DC…			5090	ALL INDIA INSTITUTE OF MEDICAL SCIENCES (AIIMS) BHOPAL; ALL INDIA INSTITUTE OF MEDICAL SCIENCES (AIIMS) BHOPAL; ALL INDIA INSTITUTE OF MEDICAL SCIENCES (AIIMS) BHOPAL						2278-7135	SHRUTANGIV@GMAIL.COM	5100			M8Y7K	ENGLISH		43
RÖHRIG B;PETRAK F;BARTEL A;HAGENA V;DIERIS-HIRCHE J;MEIER J;HERPERTZ S		PATIENTS WITH DIABETES MELLITUS AND COMORBID MENTAL DISORDERS - IS THERE A PSYCHOTHERAPEUTIC UNDERTREATMENT? - RESULTS OF THE DIMPS STUDY	2024	PSYCHOTHERAPIE PSYCHOSOMATIK MEDIZINISCHE PSYCHOLOGIE	74	11			0	10.1055/a-2401-5152		ARTICLE			ISI	WOS:001341092500001	ZENTRUM PSYCHOTHERAPIE WIESBADEN MVZ GMBH, WIESBADEN, GERMANY.; RUHR UNIV, LWL UNIV KLINIKUM BOCHUM, KLIN PSYCHOSOMAT MED & PSYCHOTHERAPIE, BOCHUM, GERMANY.; KLINIKUM RUHR UNIV BOCHUM, ST JOSEF HOSP, DIABET CTR BOCHUM HATTINGEN, BOCHUM, GERMANY.;	PSYCHOTHER. PSYCHOSOM. MED. PSYCHOL.	PSYCHOTHER PSYCH MED	Patients with Diabetes Mellitus and Comorbid Mental Disorders - Is there a Psychotherapeutic Undertreatment? - Results of the DiMPS Study	PETRAK, F (CORRESPONDING AUTHOR), RUHR UNIV BOCHUM, LWL UNIV KLINIKUM, KLIN PSYCHOSOMAT MED & PSYCHOTHERAPIE, ALEXANDRINENSTR 1-3, D-44791 BOCHUM, GERMANY.	RUHR UNIVERSITY BOCHUM;RUHR UNIVERSITY BOCHUM	RUHR UNIV BOCHUM		RÖHRIG B, 2024, PSYCHOTHER PSYCH MED	RÖHRIG B, 2024, PSYCHOTHER PSYCH MED	DIABETES; MENTAL DISORDER; SHARED DECISION MAKING; PSYCHOTHERAPY; HEALTH CARE UTILISATION; QUALITY; LIFE	DIABETES; MENTAL DISORDER; SHARED DECISION MAKING; PSYCHOTHERAPY; HEALTH CARE UTILISATION; MENTAL DISORDER; SHARED DECISION MAKING; PSYCHOTHERAPY; HEALTH CARE UTILISATION	QUALITY; LIFE	ROEHRIG, BONNIE;PETRAK, FRANK;BARTEL, ALINA;HAGENA, VERENA;DIERIS-HIRCHE, JAN;MEIER, JURIS M.;HERPERTZ, STEPHAN	AIM OF THE STUDY DIABETES MELLITUS IS ASSOCIATED WITH AN INCREASED LIKELIHOOD OF MENTAL DISORDERS, ESPECIALLY DEPRESSION. DESPITE A FREQUENTLY POSTULATED UNDERPROVISION, THE ACTUAL NEED FOR PSYCHOTHERAPEUTIC TREATMENT IN THIS PATIENT GROUP HAS HARDLY BEEN INVESTIGATED. THE AIM OF THIS STUDY IS TO ANALYZE THE CARE SITUATION OF DIABETES PATIENTS WITH MENTAL COMORBIDITIES IN GERMANY. METHODS 240 CON…			446	RUHR UNIVERSITY BOCHUM; RUHR UNIVERSITY BOCHUM					OCT 2024	1439-1058	MAIL@DR-FRANK-PETRAK.DE	453			M0K4N	GERMAN		20
DENIG P;STUIJT P		PERSPECTIVES ON DEPRESCRIBING IN OLDER PEOPLE WITH TYPE 2 DIABETES AND/OR CARDIOVASCULAR CONDITIONS: CHALLENGES FROM HEALTHCARE PROVIDER, PATIENT AND CAREGIVER PERSPECTIVE, AND INTERVENTIONS TO SUPPORT A PROACTIVE APPROACH	2024	EXPERT REVIEW OF CLINICAL PHARMACOLOGY	17	8			3	10.1080/17512433.2024.2378765		REVIEW		HYBRID	ISI	WOS:001289477400001	UNIV MED CTR GRONINGEN, DEPT CLIN PHARM & PHARMACOL, POB 30-001, HPC AP50, NL-9700RB GRONINGEN, NETHERLANDS.;	EXPERT REV. CLIN. PHARMACOL.	EXPERT REV CLIN PHAR	Perspectives on deprescribing in older people with type 2 diabetes and/or cardiovascular conditions: challenges from healthcare provider, patient and caregiver perspective, and interventions to support a proactive approach	DENIG, P (CORRESPONDING AUTHOR), UNIV MED CTR GRONINGEN, DEPT CLIN PHARM & PHARMACOL, POB 30-001, HPC AP50, NL-9700RB GRONINGEN, NETHERLANDS.	UNIVERSITY OF GRONINGEN	UNIV MED CTR GRONINGEN		DENIG P, 2024, EXPERT REV CLIN PHAR	DENIG P, 2024, EXPERT REV CLIN PHAR	CARDIOMETABOLIC RISK FACTORS; DEPRESCRIBING; DIABETES MELLITUS TYPE 2; IMPLEMENTATION SCIENCE; MEDICATION REVIEW; OLDER ADULTS; PATIENT-CENTERED CARE; SHARED DECISION-MAKING; RANDOMIZED CONTROLLED-TRIAL; INAPPROPRIATE POLYPHARMACY; PERSONS PRESCRIPTIONS; SCREENING TOOL; BLOOD-PRESSURE; ADULTS; MEDICATION; BENEFIT; DEINTENSIFICATION; PHARMACOTHERAPY	CARDIOMETABOLIC RISK FACTORS; DEPRESCRIBING; DIABETES MELLITUS TYPE 2; IMPLEMENTATION SCIENCE; MEDICATION REVIEW; OLDER ADULTS; PATIENT-CENTERED CARE; SHARED DECISION-MAKING	RANDOMIZED CONTROLLED-TRIAL; INAPPROPRIATE POLYPHARMACY; PERSONS PRESCRIPTIONS; SCREENING TOOL; BLOOD-PRESSURE; ADULTS; MEDICATION; BENEFIT; DEINTENSIFICATION; PHARMACOTHERAPY	DENIG, PETRA;STUIJT, PETER J. C.	INTRODUCTIONFOR PEOPLE WITH TYPE 2 DIABETES AND/OR CARDIOVASCULAR CONDITIONS, DEPRESCRIBING OF GLUCOSE-LOWERING, BLOOD PRESSURE-LOWERING AND/OR LIPID-LOWERING MEDICATION IS RECOMMENDED WHEN THEY AGE, AND THEIR HEALTH STATUS DETERIORATES. SO FAR, DEPRESCRIBING RATES OF THESE SO-CALLED CARDIOMETABOLIC MEDICATIONS ARE LOW. A REVIEW OF CHALLENGES AND INTERVENTIONS ADDRESSING THESE CHALLENGES IN THIS …			637	UNIVERSITY OF GRONINGEN					AUG 2024	1751-2441	P.DENIG@UMCG.NL	654			D9P6R	ENGLISH		152
MARSH J;ASAN O;KLEINBERG S		PERCEIVED PENALTIES FOR SHARING PATIENT BELIEFS WITH HEALTH CARE PROVIDERS	2024	MEDICAL DECISION MAKING	44	6			0	10.1177/0272989X241262241		ARTICLE		HYBRID, GREEN PUBLISHED	ISI	WOS:001282921100001	LEHIGH UNIV, DEPT PSYCHOL, 17 MEMORIAL DR EAST, BETHLEHEM, PA 18015 USA.; STEVENS INST TECHNOL, SCH SYST & ENTERPRISES, HOBOKEN, NJ USA.; STEVENS INST TECHNOL, DEPT COMP SCI, HOBOKEN, NJ USA.;	MED. DECIS. MAK.	MED DECIS MAKING	Perceived Penalties for Sharing Patient Beliefs with Health Care Providers	MARSH, JK (CORRESPONDING AUTHOR), LEHIGH UNIV, DEPT PSYCHOL, 17 MEMORIAL DR EAST, BETHLEHEM, PA 18015 USA.	LEHIGH UNIVERSITY;STEVENS INSTITUTE OF TECHNOLOGY;STEVENS INSTITUTE OF TECHNOLOGY	LEHIGH UNIV		MARSH J, 2024, MED DECIS MAKING	MARSH J, 2024, MED DECIS MAKING	SHARED DECISION-MAKING; HEALTH BELIEFS; INFORMATION SHARING; PATIENT-PROVIDER COMMUNICATION; INCORRECT BELIEFS; PAIN; PHYSICIANS; KNOWLEDGE; DIVISION	SHARED DECISION-MAKING; HEALTH BELIEFS; INFORMATION SHARING; PATIENT-PROVIDER COMMUNICATION; INCORRECT BELIEFS	SHARED DECISION-MAKING; PAIN; PHYSICIANS; KNOWLEDGE; DIVISION	MARSH, JESSECAE K.;ASAN, ONUR;KLEINBERG, SAMANTHA	BACKGROUND HEALTH CARE INTERACTIONS MAY REQUIRE PATIENTS TO SHARE WITH A PHYSICIAN INFORMATION THEY BELIEVE BUT IS INCORRECT. WHILE A KEY PIECE OF PHYSICIANS' WORK IS EDUCATING THEIR PATIENTS, PEOPLE'S CONCERNS OF BEING SEEN AS UNINFORMED OR INCOMPETENT BY PHYSICIANS MAY LEAD THEM TO THINK THAT SHARING INCORRECT HEALTH BELIEFS COMES WITH A PENALTY. WE TESTED PEOPLE'S PERCEPTIONS OF PATIENTS WHO S…			617	LEHIGH UNIVERSITY; STEVENS INSTITUTE OF TECHNOLOGY; STEVENS INSTITUTE OF TECHNOLOGY					AUG 2024	1552-681X	JESSECAE.MARSH@LEHIGH.EDU	626			D9L8Z	ENGLISH		38
GETA E;TEREFA D;HAILU W;OLANI W;MERDASSA E;DESSALEGN M;GELCHU M;DIRIBA D		EFFECTIVENESS OF SHARED DECISION-MAKING FOR GLYCAEMIC CONTROL AMONG TYPE 2 DIABETES MELLITUS ADULT PATIENTS: A SYSTEMATIC REVIEW AND META-ANALYSIS	2024	PLOS ONE	19	7			4	10.1371/journal.pone.0306296		ARTICLE		GOLD, GREEN PUBLISHED	ISI	WOS:001293346700020	WOLLEGA UNIV, INST HLTH SCI, SCH PUBL HLTH, NEKEMTE, ETHIOPIA.; BULE HORA UNIV, INST HLTH, SCH PUBL HLTH, BULE HORA, ETHIOPIA.; WOLLEGA UNIV, INST HLTH SCI, SCH NURSING & MIDWIFERY, NEKEMTE, ETHIOPIA.;	PLOS ONE	PLOS ONE	Effectiveness of shared decision-making for glycaemic control among type 2 diabetes mellitus adult patients: A systematic review and meta-analysis	GETA, ET (CORRESPONDING AUTHOR), WOLLEGA UNIV, INST HLTH SCI, SCH PUBL HLTH, NEKEMTE, ETHIOPIA.	WOLLEGA UNIV;BULE HORA UNIV;WOLLEGA UNIV	WOLLEGA UNIV		GETA E, 2024, PLOS ONE	GETA E, 2024, PLOS ONE	METABOLIC-CONTROL; CARE; INTERVENTION; ASSOCIATION; MANAGEMENT; TRIAL; IMPACT; MODEL		METABOLIC-CONTROL; CARE; INTERVENTION; ASSOCIATION; MANAGEMENT; TRIAL; IMPACT; MODEL	GETA, EDOSA TESFAYE;TEREFA, DUFERA RIKITU;HAILU, WASE BENTI;OLANI, WOLKITE;MERDASSA, EMIRU;DESSALEGN, MARKOS;GELCHU, MIESA;DIRIBA, DEREJE CHALA	BACKGROUND IN DIABETES CARE AND MANAGEMENT GUIDELINES, SHARED DECISION-MAKING (SDM) IMPLEMENTATION IS EXPLICITLY RECOMMENDED TO HELP PATIENTS AND HEALTH CARE PROVIDERS TO MAKE INFORMED SHARED DECISIONS THAT ENABLE INFORMED CHOICES AND THE SELECTION OF TREATMENTS. DESPITE WIDESPREAD CALLS FOR SDM TO BE EMBEDDED IN HEALTH CARE, THERE IS LITTLE EVIDENCE TO SUPPORT SDM IN THE MANAGEMENT AND CARE OF D…	E0306296										EDOTESFA@YAHOO.COM				D0R6E	ENGLISH		55
ANDRIESSEN C;BLOM M;VAN H B;DE B A;DENIG P;DE W G;SWART K;DE R A;VAN M R;HUGTENBURG J;SLOTTJE P;VAN R D;VAN B L;HERINGS R;NIJPELS G;VOS R;ELDERS P		A DEPRESCRIBING PROGRAMME AIMED TO OPTIMISE BLOOD GLUCOSE-LOWERING MEDICATION IN OLDER PEOPLE WITH TYPE 2 DIABETES MELLITUS, THE OMED2-STUDY: THE STUDY PROTOCOL FOR A RANDOMISED CONTROLLED TRIAL	2024	TRIALS	25	1			0	10.1186/s13063-024-08249-9		ARTICLE		GOLD, GREEN PUBLISHED	ISI	WOS:001275570600001	LOCAT VRIJE UNIV, AMSTERDAM UMC, DEPT GEN PRACTICE, MEIBERGDREEF 15, NL-1105AZ AMSTERDAM, NETHERLANDS.; AMSTERDAM PUBL HLTH RES INST, AMSTERDAM, NETHERLANDS.; LUMC, DEPT PUBL HLTH & PRIMARY CARE, HLTH CAMPUS THE HAGUE, LEIDEN, NETHERLANDS.; UNIV GRONINGEN, UNIV MED CTR GRONINGEN, DEPT CLIN PHARM & PHARMACOL, GRONINGEN, NETHERLANDS.; VRIJE UNIV AMSTERDAM, FAC BETA SCI, DEPT HLTH SCI, AMSTERDAM, NE…	TRIALS	TRIALS	A deprescribing programme aimed to optimise blood glucose-lowering medication in older people with type 2 diabetes mellitus, the OMED2-study: the study protocol for a randomised controlled trial	ELDERS, PJM (CORRESPONDING AUTHOR), LOCAT VRIJE UNIV, AMSTERDAM UMC, DEPT GEN PRACTICE, MEIBERGDREEF 15, NL-1105AZ AMSTERDAM, NETHERLANDS.; ELDERS, PJM (CORRESPONDING AUTHOR), AMSTERDAM PUBL HLTH RES INST, AMSTERDAM, NETHERLANDS.	VRIJE UNIVERSITEIT AMSTERDAM;LEIDEN UNIVERSITY;LEIDEN UNIVERSITY MEDICAL CENTER (LUMC);UNIVERSITY OF GRONINGEN;VRIJE UNIVERSITEIT AMSTERDAM;NETHERLANDS NATIONAL INSTITUTE FOR PUBLIC HEALTH AND THE ENVIRONMENT;JEROEN BOSCH ZIEKENHUIS;JEROEN BOSCH ZIEKENHUIS;UNIVERSITY OF AMSTERDAM;UTRECHT UNIVERSITY;UTRECHT UNIVERSITY MEDICAL CENTER;UNIVERSITY OF AMSTERDAM;UNIVERSITY OF AMSTERDAM	LOCAT VRIJE UNIV;AMSTERDAM PUBL HLTH RES INST		ANDRIESSEN C, 2024, TRIALS	ANDRIESSEN C, 2024, TRIALS	ELDERLY; TYPE 2 DIABETES; OVERTREATMENT; HYPOGLYCAEMIA; GENERAL PRACTITIONERS; EXTENDED NORMALISATION PROCESS THEORY; DEMENTIA; HYPOGLYCEMIA; DISEASE; EVENTS	ELDERLY; TYPE 2 DIABETES; OVERTREATMENT; HYPOGLYCAEMIA; GENERAL PRACTITIONERS; EXTENDED NORMALISATION PROCESS THEORY	DEMENTIA; HYPOGLYCEMIA; DISEASE; EVENTS	ANDRIESSEN, CHARLOTTE;BLOM, MARIEKE T.;VAN HOEK, BERYL A. C. E.;DE BOER, ANNA W.;DENIG, PETRA;DE WIT, G. ARDINE;SWART, KARIN;DE ROOIJ-PEEK, ANGELA;VAN MARUM, ROB J.;HUGTENBURG, JACQUELINE G.;SLOTTJE, PAULINE;VAN RAALTE, DANIEL;VAN BLOEMENDAAL, LISELOTTE;HERINGS, RON;NIJPELS, GIEL;VOS, RIMKE C.;ELDERS, PETRA J. M.	BACKGROUNDOLDER PATIENTS WITH TYPE 2 DIABETES MELLITUS (T2D) HAVE AN INCREASED RISK OF HYPOGLYCAEMIC EPISODES WHEN USING SULPHONYLUREAS OR INSULIN. IN THE NETHERLANDS, GUIDELINES EXIST FOR REDUCING GLUCOSE-LOWERING MEDICATION IN OLDER PATIENTS. HOWEVER, EVIDENCE IS LACKING THAT A MEDICATION REDUCTION IN OLDER PATIENTS CAN BE SAFELY PURSUED. HERE, WE WILL EXAMINE IF PROMOTING THE DEPRESCRIBING OF …	505			VRIJE UNIVERSITEIT AMSTERDAM; LEIDEN UNIVERSITY; LEIDEN UNIVERSITY MEDICAL CENTER (LUMC); UNIVERSITY OF GRONINGEN; VRIJE UNIVERSITEIT AMSTERDAM; NETHERLANDS NATIONAL INSTITUTE FOR PUBLIC HEALTH & THE ENVIRONMENT; JEROEN BOSCH ZIEKENHUIS; JEROEN BOSCH ZIEKENHUIS; UNIVERSITY OF AMSTERDAM; UTRECHT UNIVERSITY; UTRECHT UNIVERSITY MEDICAL CENTER; UNIVERSITY OF AMSTERDAM; UNIVERSITY OF AMSTERDAM						1745-6215	P.ELDERS@AMSTERDAMUMC.NL		ZONMW	NOT APPLICABLE.	ZL9K9	ENGLISH		49
LI M;ZHANG X;TANG H;ZHENG H;LONG R;CHENG X;CHENG H;DONG J;WANG X;ZHANG X;GELDSETZER P;LIU X		QUALITY OF PRIMARY HEALTH CARE FOR CHRONIC DISEASES IN LOW-RESOURCE SETTINGS: EVIDENCE FROM A COMPREHENSIVE STUDY IN RURAL CHINA	2024	PLOS ONE	19	7			1	10.1371/journal.pone.0304294		ARTICLE		GOLD, GREEN PUBLISHED	ISI	WOS:001277540300064	PEKING UNIV, SCH PUBL HLTH, DEPT HLTH POLICY & MANAGEMENT, BEIJING, PEOPLES R CHINA.; PEKING UNIV, CHINA CTR HLTH DEV STUDIES, BEIJING, PEOPLES R CHINA.; STANFORD UNIV, DEPT MED, DIV PRIMARY CARE & POPULAT HLTH, STANFORD, CA USA.; NANJING MED UNIV, SCH HLTH POLICY MANAGEMENT, NANJING, PEOPLES R CHINA.; FUWAI CENT CHINA CARDIOVASC HOSP, DEPT CARDIOL, ZHENGZHOU, PEOPLES R CHINA.; NYU, SCH GLOBAL PU…	PLOS ONE	PLOS ONE	Quality of primary health care for chronic diseases in low-resource settings: Evidence from a comprehensive study in rural China	LIU, XY (CORRESPONDING AUTHOR), PEKING UNIV, CHINA CTR HLTH DEV STUDIES, BEIJING, PEOPLES R CHINA.	PEKING UNIVERSITY;PEKING UNIVERSITY;STANFORD UNIVERSITY;NANJING MEDICAL UNIVERSITY;NEW YORK UNIVERSITY;CHAN ZUCKERBERG INITIATIVE (CZI)	PEKING UNIV		LI M, 2024, PLOS ONE	LI M, 2024, PLOS ONE	MIDDLE-INCOME COUNTRIES; HYPERTENSION; PREVALENCE; VIGNETTES; SYSTEMS		MIDDLE-INCOME COUNTRIES; HYPERTENSION; PREVALENCE; VIGNETTES; SYSTEMS	LI, MINGYUE;ZHANG, XIAOTIAN;TANG, HAOQING;ZHENG, HUIXIAN;LONG, REN;CHENG, XIAORAN;CHENG, HAOZHE;DONG, JIAJIA;WANG, XIAOHUI;ZHANG, XIAOYAN;GELDSETZER, PASCAL;LIU, XIAOYUN	BACKGROUND THERE IS A PAUCITY OF EVIDENCE REGARDING THE DEFINITION OF THE QUALITY OF PRIMARY HEALTH CARE (PHC) IN CHINA. THIS STUDY AIMS TO EVALUATE THE PHC QUALITY FOR CHRONIC DISEASES IN RURAL AREAS BASED ON A MODIFIED CONCEPTUAL FRAMEWORK TAILORED TO THE CONTEXT OF RURAL CHINA.METHODS THIS COMPREHENSIVE STUDY, INVOLVING A PATIENT SURVEY, A PROVIDER SURVEY AND CHART ABSTRACTION, AND SECOND-HAND…	E0304294			PEKING UNIVERSITY; PEKING UNIVERSITY; STANFORD UNIVERSITY; NANJING MEDICAL UNIVERSITY; NEW YORK UNIVERSITY; CHAN ZUCKERBERG INITIATIVE (CZI)						1932-6203	XIAOYUNLIU@PKU.EDU.CN		CENTER FOR PROJECT SUPERVISION AND MANAGEMENT, NATIONAL HEALTH COMMISSION, CHINA [CS-2022-17]; CHINA SCHOLARSHIP COUNCIL [202306010282]	THE RESEARCH WAS SUPPORTED BY THE CENTER FOR PROJECT SUPERVISION AND MANAGEMENT, NATIONAL HEALTH COMMISSION, CHINA (GRANT NUMBER CS-2022-17, WEBSITE: HTTPS://CPS.NHC.GOV.CN/) TO THE CORRESPONDING AUTHOR (XIAOYUN LIU) AND THE CHINA SCHOLARSHIP COUNCIL (GRANT NUMBER 202306010282, WEBSITE HTTPS://WWW.CSC.EDU.CN/) TO THE FIRST AUTHOR (MINGYUE LI). THE SPONSOR HAS NO ROLE IN THE STUDY DESIGN, COLLECTI…	ZT4Y3	ENGLISH		55
FREEMAN-HILDRETH Y;ARON D;COLA P;BOLAND R J;WANG Y		EMPOWERING DIABETES MANAGEMENT: THE IMPACT OF PATIENT-PROVIDER COLLABORATION ON TYPE 2 DIABETES OUTCOMES THROUGH AUTONOMY SUPPORT AND SHARED DECISION-MAKING	2024	PATIENT EDUCATION AND COUNSELING	127				0	10.1016/j.pec.2024.108348		ARTICLE		HYBRID	ISI	WOS:001253784800001	UNIV DETROIT MERCY, COLL HLTH PROFESS, DETROIT, MI USA.; CASE WESTERN RESERVE UNIV, LOUIS STOKES VA MED CTR, DEPT MED, CLEVELAND, OH USA.; CASE WESTERN RESERVE UNIV, WEATHERHEAD DEPT MANAGEMENT DESIGN & INNOVAT, CLEVELAND, OH USA.; CASE WESTERN RESERVE UNIV, DEPT MED, CLEVELAND, OH USA.;	PATIENT EDUC. COUNS.	PATIENT EDUC COUNS	Empowering diabetes management: The impact of patient-provider collaboration on type 2 diabetes outcomes through autonomy support and shared decision-making	FREEMAN-HILDRETH, Y (CORRESPONDING AUTHOR), UNIV DETROIT MERCY, 4001 W MCNICHOLS RD, DETROIT, MI 48221 USA.	UNIVERSITY OF DETROIT MERCY;UNIVERSITY SYSTEM OF OHIO;CASE WESTERN RESERVE UNIVERSITY;US DEPARTMENT OF VETERANS AFFAIRS;VETERANS HEALTH ADMINISTRATION (VHA);LOUIS STOKES CLEVELAND VETERANS AFFAIRS MEDICAL CENTER;UNIVERSITY SYSTEM OF OHIO;CASE WESTERN RESERVE UNIVERSITY;UNIVERSITY SYSTEM OF OHIO;CASE WESTERN RESERVE UNIVERSITY	UNIV DETROIT MERCY		FREEMAN-HILDRETH Y, 2024, PATIENT EDUC COUNS	FREEMAN-HILDRETH Y, 2024, PATIENT EDUC COUNS	SHARED DECISION -MAKING; AUTONOMY SUPPORT; COPING ABILITY; SELF -MANAGEMENT ADHERENCE; TREATMENT SATISFACTION; SELF-DETERMINATION THEORY; GLYCEMIC CONTROL; HEALTH-CARE; PSYCHOMETRIC PROPERTIES; EDUCATION SPECIALISTS; AMERICAN ASSOCIATION; NURSE-PRACTITIONERS; FAMILY PHYSICIANS; CONSENSUS REPORT; ADULTS	SHARED DECISION -MAKING; AUTONOMY SUPPORT; COPING ABILITY; SELF -MANAGEMENT ADHERENCE; TREATMENT SATISFACTION	SELF-DETERMINATION THEORY; GLYCEMIC CONTROL; HEALTH-CARE; PSYCHOMETRIC PROPERTIES; EDUCATION SPECIALISTS; AMERICAN ASSOCIATION; NURSE-PRACTITIONERS; FAMILY PHYSICIANS; CONSENSUS REPORT; ADULTS	FREEMAN-HILDRETH, YOLONDA;ARON, DAVID;COLA, PHILIP A.;BOLAND JR, RICHARD;WANG, YUNMEI	OBJECTIVES: THROUGH THE LENS OF SELF-DETERMINATION THEORY, THIS QUANTITATIVE STUDY INVESTIGATES HOW PATIENT-PROVIDER COLLABORATION THROUGH PERCEIVED SHARED DECISION -MAKING (SDM) AND AUTONOMY SUPPORT IMPACT TYPE 2 DIABETES (T2D) OUTCOMES. METHODS: WE SAMPLED 474 INDIVIDUALS OVER 18 YEARS OLD WHO SELF -IDENTIFIED AS HAVING T2D. COMPLETED AND VALID RESPONSES WERE RECEIVED FROM 378 PARTICIPANTS FROM…	108348			UNIVERSITY OF DETROIT MERCY; UNIVERSITY SYSTEM OF OHIO; CASE WESTERN RESERVE UNIVERSITY; US DEPARTMENT OF VETERANS AFFAIRS; VETERANS HEALTH ADMINISTRATION (VHA); LOUIS STOKES CLEVELAND VETERANS AFFAIRS MEDICAL CENTER; UNIVERSITY SYSTEM OF OHIO; CASE WESTERN RESERVE UNIVERSITY; UNIVERSITY SYSTEM OF OHIO; CASE WESTERN RESERVE UNIVERSITY					JUN 2024	1873-5134	FREEMAYF@UDMERCY.EDU				WG7O6	ENGLISH		70
XIE T;MENG J;FENG Z;GAO Y;CHEN T;CHEN Y;GENG J		ASSESSING PATIENT INFORMATION NEEDS FOR NEW ANTIDIABETIC MEDICATIONS TO INFORM SHARED DECISION-MAKING: A BEST-WORST SCALING EXPERIMENT IN CHINA	2024	HEALTH EXPECTATIONS	27	3			2	10.1111/hex.14059		ARTICLE		GREEN PUBLISHED	ISI	WOS:001209870100001	NANTONG UNIV, CTR EVIDENCE BASED MED, MED SCH, NANTONG 226001, PEOPLES R CHINA.; PEOPLES HOSP RUGAO, INFORMAT CTR, NANTONG, PEOPLES R CHINA.; NANJING MED UNIV, AFFILIATED HOSP 1, HEPATOBILIARY CTR, NANJING, PEOPLES R CHINA.; TAIZHOU POLYTECH COLL, MED INST, DEPT REHABIL MED & CLIN MED, TAIZHOU, PEOPLES R CHINA.;	HEALTH EXPECT.	HEALTH EXPECT	Assessing patient information needs for new antidiabetic medications to inform shared decision-making: A best-worst scaling experiment in China	CHEN, YL; GENG, JS (CORRESPONDING AUTHOR), NANTONG UNIV, CTR EVIDENCE BASED MED, MED SCH, NANTONG 226001, PEOPLES R CHINA.	NANTONG UNIVERSITY;NANJING MEDICAL UNIVERSITY	NOTREPORTED;NANTONG UNIV		XIE T, 2024, HEALTH EXPECT	XIE T, 2024, HEALTH EXPECT	BEST-WORST SCALING; DIABETES; INFORMATION NEEDS; SHARED DECISION-MAKING; RATING-SCALES; PREFERENCES	BEST-WORST SCALING; DIABETES; INFORMATION NEEDS; SHARED DECISION-MAKING	RATING-SCALES; PREFERENCES	XIE, TONGLING;MENG, JINGYI;FENG, ZHE;GAO, YUE;CHEN, TIAN;CHEN, YALAN;GENG, JINSONG	BACKGROUNDSHARED DECISION-MAKING (SDM) IS A PATIENT-CENTRED APPROACH TO IMPROVE THE QUALITY OF CARE. AN ESSENTIAL REQUIREMENT FOR THE SDM PROCESS IS TO BE FULLY AWARE OF PATIENT INFORMATION NEEDS.OBJECTIVESOUR STUDY AIMED TO ASSESS PATIENT INFORMATION NEEDS FOR NEW ANTIDIABETIC MEDICATIONS USING THE BEST-WORST SCALING (BWS) EXPERIMENT.METHODSBWS TASKS WERE DEVELOPED ACCORDING TO A LITERATURE REVI…	E14059			NANTONG UNIVERSITY; NANJING MEDICAL UNIVERSITY						1369-7625	YLCHEN@NTU.EDU.CN; GJS@NTU.EDU.CN		NATIONAL NATURAL SCIENCE FOUNDATION OF CHINA; HARVARD PILGRIM HEALTH CARE INSTITUTE; MINISTRY OF EDUCATION IN CHINA PROJECT OF HUMANITIES AND SOCIAL SCIENCES [21YJAZH023]; [72374113]	JINSONG GENG WAS A RESEARCH FELLOW AT HARVARD MEDICAL SCHOOL AND HARVARD PILGRIM HEALTH CARE INSTITUTE DURING THE EARLY STAGES OF THE STUDY DESIGN. THE AUTHORS ACKNOWLEDGE THE CONTRIBUTIONS MADE BY THE INTERVIEWERS WHO DID ONE-TO-ONE, FACE-TO-FACE INTERVIEWS WITH THE PATIENTS. THEY ARE GRATEFUL TO THE PATIENTS FOR THEIR EFFORTS AND TIME. THIS WORK WAS SUPPORTED BY THE NATIONAL NATURAL SCIENCE FOU…	OU7W9	ENGLISH		53
ZHU M;CUI M;NATHAN A;PRESS V;WAN W;MILES C;ALI R;PUSINELLI M;HUISINGH-SCHEETZ M;HUANG E		A NURSE DRIVEN CARE MANAGEMENT PROGRAM TO ENGAGE OLDER DIABETES PATIENTS IN PERSONALIZED GOAL SETTING AND DISEASE MANAGEMENT	2024	HEALTH SCIENCE REPORTS	7	6			1	10.1002/hsr2.2208		ARTICLE		GREEN PUBLISHED	ISI	WOS:001252699900001	UNIV CHICAGO, DEPT MED, CHICAGO, IL USA.; UNIV ILLINOIS, DIV EPIDEMIOL & BIOSTAT, CHICAGO, IL USA.; RUSH UNIV SYST HLTH, DEPT INTERNAL MED, CHICAGO, IL USA.; STANFORD UNIV, SCH MED, CHICAGO, IL USA.; DIV ENDOCRINOL, UC SAN DIEGO HLTH, SAN DIEGO, CA USA.;	HEALTH SCI. REP.	HEALTH SCI REP-US	A nurse driven care management program to engage older diabetes patients in personalized goal setting and disease management	HUANG, ES (CORRESPONDING AUTHOR), 5841 S MARYLAND AVE,MC 2007B, CHICAGO, IL 60637 USA.	UNIVERSITY OF CHICAGO;UNIVERSITY OF ILLINOIS SYSTEM;UNIVERSITY OF ILLINOIS CHICAGO;UNIVERSITY OF ILLINOIS CHICAGO HOSPITAL;STANFORD UNIVERSITY	ES (CORRESPONDING AUTHOR)		ZHU M, 2024, HEALTH SCI REP-US	ZHU M, 2024, HEALTH SCI REP-US	DIABETES; GLYCATED HEMOGLOBIN; GOAL SETTING; NURSE CARE MANAGEMENT; OLDER ADULTS; QUALITY-OF-LIFE; GLYCEMIC CONTROL; FOLLOW-UP; MELLITUS; ADULTS; COMPLICATIONS; PERCEPTIONS; MORTALITY	DIABETES; GLYCATED HEMOGLOBIN; GOAL SETTING; NURSE CARE MANAGEMENT; OLDER ADULTS	QUALITY-OF-LIFE; GLYCEMIC CONTROL; FOLLOW-UP; MELLITUS; ADULTS; COMPLICATIONS; PERCEPTIONS; MORTALITY	ZHU, MENGQI;CUI, MICHAEL;NATHAN, AVIVA G.;PRESS, VALERIE G.;WAN, WEN;MILES, CRISTY;ALI, RABIA;PUSINELLI, MARIKO;HUISINGH-SCHEETZ, MEGAN;HUANG, ELBERT S.	BACKGROUND AND AIMS: MULTIPLE DIABETES CARE GUIDELINES HAVE CALLED FOR THE PERSONALIZATION OF RISK FACTOR GOALS, MEDICATION MANAGEMENT, AND SELF-CARE PLANS AMONG OLDER PATIENTS. STUDY OF THE IMPLEMENTATION OF THESE RECOMMENDATIONS IS NEEDED. THIS STUDY AIMED TO TEST WHETHER A PATIENT SURVEY EMBEDDED IN THE ELECTRONIC HEALTHCARE RECORD (EHR), COUPLED WITH TELEPHONIC NURSE CARE MANAGEMENT, COULD EN…	E2208			UNIVERSITY OF CHICAGO; UNIVERSITY OF ILLINOIS SYSTEM; UNIVERSITY OF ILLINOIS CHICAGO; UNIVERSITY OF ILLINOIS CHICAGO HOSPITAL; STANFORD UNIVERSITY						2398-8835	EHUANG@BSD.UCHICAGO.EDU		THE STUDY WAS PARTIALLY FUNDED BY NIA K24 AG069080, NIDDK P30 DK092949, NIDDK R01 DK127961, AND A UNIVERSITY OF CHICAGO MEDICINE INNOVATION AWARD. [K24 AG069080]; NIA [R01 DK127961]; NIDDK; UNIVERSITY OF CHICAGO MEDICINE INNOVATION AWARD	THE STUDY WAS PARTIALLY FUNDED BY NIA K24 AG069080, NIDDK P30 DK092949, NIDDK R01 DK127961, AND THE UNIVERSITY OF CHICAGO MEDICINE INNOVATION AWARD. THE FUNDING SOURCES HAD NO ROLE IN THE STUDY DESIGN, DATA COLLECTION, DATA ANALYSIS, DATA INTERPRETATION, OR WRITING OF THE MANUSCRIPT.	WC6D2	ENGLISH		22
MACDONALD B;MCCORMACK J;TURGEON R		SHARED DECISION-MAKING APPROACH TO TYPE 2 DIABETES MANAGEMENT	2024	CANADIAN FAMILY PHYSICIAN	70	5			3	10.46747/cfp.7005310		ARTICLE		GREEN PUBLISHED, GOLD	ISI	WOS:001283918700011	UNIV BRITISH COLUMBIA, FAC PHARMACEUT SCI, VANCOUVER, BC, CANADA.; UNIV BRITISH COLUMBIA, VANCOUVER, BC, CANADA.; ST PAULS HOSP, VANCOUVER, BC, CANADA.;	CAN. FAM. PHYS.	CAN FAM PHYSICIAN	Shared decision-making approach to type 2 diabetes management	TURGEON, RD (CORRESPONDING AUTHOR), UNIV BRITISH COLUMBIA, VANCOUVER, BC, CANADA.; TURGEON, RD (CORRESPONDING AUTHOR), ST PAULS HOSP, VANCOUVER, BC, CANADA.	UNIVERSITY OF BRITISH COLUMBIA;UNIVERSITY OF BRITISH COLUMBIA;ST. PAUL'S HOSPITAL	UNIV BRITISH COLUMBIA;ST PAULS HOSP		MACDONALD B, 2024, CAN FAM PHYSICIAN	MACDONALD B, 2024, CAN FAM PHYSICIAN	INDIVIDUAL PARTICIPANT DATA; RISK EQUATIONS; EMPAGLIFLOZIN; COMPLICATIONS; VALIDATION; MORTALITY; OUTCOMES		INDIVIDUAL PARTICIPANT DATA; RISK EQUATIONS; EMPAGLIFLOZIN; COMPLICATIONS; VALIDATION; MORTALITY; OUTCOMES	MACDONALD, BLAIR J.;MCCORMACK, JAMES P.;TURGEON, RICKY D.	OBJECTIVE TO PROVIDE AN ONLINE INTERACTIVE DECISION AID TO FACILITATE SHARED DECISION MAKING IN THE CONTEXT OF MEDICATION CHOICES FOR PATIENTS WITH TYPE 2 DIABETES MELLITUS (T2DM). SOURCES OF INFORMATION THE BEST AVAILABLE CLINICAL PREDICTION MODEL FOR PATIENTS WITH T2DM WAS SELECTED BASED ON A REVIEW OF GUIDELINES, DYNAMED, AND UPTODATE AND A SEARCH OF PUBMED. A LIST OF PHARMACOTHERAPEUTIC OPTIO…			310	UNIVERSITY OF BRITISH COLUMBIA; UNIVERSITY OF BRITISH COLUMBIA; ST. PAUL'S HOSPITAL						1715-5258	RICKY.TURGEON@UBC.CA	315			A6W3U	ENGLISH		21
ELIAS S;CHEN Y;LIU X;SLONE S;TURKSON-OCRAN R;OGUNGBE B;THOMAS S;BYIRINGIRO S;KOIRALA B;ASANO R;BAPTISTE D;MOLLENKOPF N;NMEZI N;COMMODORE-MENSAH Y;HIMMELFARB C		SHARED DECISION-MAKING IN CARDIOVASCULAR RISK FACTOR MANAGEMENT: A SYSTEMATIC REVIEW AND META-ANALYSIS	2024	JAMA NETWORK OPEN	7	3			6	10.1001/jamanetworkopen.2024.3779		ARTICLE		GREEN PUBLISHED, GOLD	ISI	WOS:001193932800002	JOHNS HOPKINS SCH NURSING, BALTIMORE, MD USA.; NYU, RORY MEYERS COLL NURSING, NEW YORK, NY USA.; HARVARD MED SCH, BETH ISRAEL DEACONESS MED CTR, DIV GEN MED, BOSTON, MA USA.; ADELPHI UNIV, GARDEN CITY, NY USA.; CATHOLIC UNIV AMER, WASHINGTON, DC USA.; MEDSTAR NATL REHABIL HOSP, WASHINGTON, DC USA.; JOHNS HOPKINS BLOOMBERG SCH PUBL HLTH, BALTIMORE, MD USA.; JOHNS HOPKINS SCH MED, BALTIMORE, MD USA…	JAMA NETW. OPEN	JAMA NETW OPEN	Shared Decision-Making in Cardiovascular Risk Factor Management: A Systematic Review and Meta-Analysis	HIMMELFARB, CRD (CORRESPONDING AUTHOR), JOHNS HOPKINS SCH NURSING, 525 N WOLFE ST, BALTIMORE, MD 21205 USA.	JOHNS HOPKINS UNIVERSITY;NEW YORK UNIVERSITY;HARVARD UNIVERSITY;HARVARD UNIVERSITY MEDICAL AFFILIATES;BETH ISRAEL DEACONESS MEDICAL CENTER;HARVARD MEDICAL SCHOOL;ADELPHI UNIVERSITY;CATHOLIC UNIVERSITY OF AMERICA;JOHNS HOPKINS UNIVERSITY;JOHNS HOPKINS BLOOMBERG SCHOOL OF PUBLIC HEALTH;JOHNS HOPKINS UNIVERSITY;JOHNS HOPKINS MEDICINE;JOHNS HOPKINS UNIVERSITY	JOHNS HOPKINS SCH NURSING		ELIAS S, 2024, JAMA NETW OPEN	ELIAS S, 2024, JAMA NETW OPEN	RANDOMIZED CONTROLLED-TRIAL; TYPE-2 DIABETES-MELLITUS; PRIMARY-CARE; DISEASE RISK; HEALTH-CARE; SUPPORT; INTERVENTION; AID; IMPACT; PROGRAM		RANDOMIZED CONTROLLED-TRIAL; TYPE-2 DIABETES-MELLITUS; PRIMARY-CARE; DISEASE RISK; HEALTH-CARE; SUPPORT; INTERVENTION; AID; IMPACT; PROGRAM	ELIAS, SABRINA;CHEN, YULING;LIU, XIAOYUE;SLONE, SARAH;TURKSON-OCRAN, RUTH-ALMA;OGUNGBE, BUNMI;THOMAS, SABENA;BYIRINGIRO, SAMUEL;KOIRALA, BINU;ASANO, REIKO;BAPTISTE, DIANA-LYN;MOLLENKOPF, NICOLE L.;NMEZI, NWAKAEGO;COMMODORE-MENSAH, YVONNE;HIMMELFARB, CHERYL R. DENNISON	IMPORTANCETHE EFFECT OF SHARED DECISION-MAKING (SDM) AND THE EXTENT OF ITS USE IN INTERVENTIONS TO IMPROVE CARDIOVASCULAR RISK REMAIN UNCLEAR. OBJECTIVETO ASSESS THE EXTENT TO WHICH SDM IS USED IN INTERVENTIONS AIMED TO ENHANCE THE MANAGEMENT OF CARDIOVASCULAR RISK FACTORS AND TO EXPLORE THE ASSOCIATION OF SDM WITH DECISIONAL OUTCOMES, CARDIOVASCULAR RISK FACTORS, AND HEALTH BEHAVIORS. DATA SOURC…	E243779			JOHNS HOPKINS UNIVERSITY; NEW YORK UNIVERSITY; HARVARD UNIVERSITY; HARVARD UNIVERSITY MEDICAL AFFILIATES; BETH ISRAEL DEACONESS MEDICAL CENTER; HARVARD MEDICAL SCHOOL; ADELPHI UNIVERSITY; CATHOLIC UNIVERSITY OF AMERICA; JOHNS HOPKINS UNIVERSITY; JOHNS HOPKINS BLOOMBERG SCHOOL OF PUBLIC HEALTH; JOHNS HOPKINS UNIVERSITY; JOHNS HOPKINS MEDICINE; JOHNS HOPKINS UNIVERSITY							CHIMMELFARB@JHU.EDU		NATIONAL INSTITUTES OF HEALTH NATIONAL INSTITUTE OF NURSING RESEARCH [FNR019523A]; JOHNS HOPKINS SCHOOL OF NURSING DISCOVERY AND INNOVATION FUND [FY23 80062018]; AMERICAN HEART ASSOCIATION HEALTH EQUITY RESEARCH NETWORK PROJECT (PREVENTION OF HYPERTENSION) [882415]; NATIONAL INSTITUTE ON MINORITY HEALTH AND HEALTH DISPARITIES [5P50MD017348-02]	DR ELIAS WAS SUPPORTED BY AWARD FNR019523A FROM THE NATIONAL INSTITUTES OF HEALTH NATIONAL INSTITUTE OF NURSING RESEARCH. DR CHEN WAS SUPPORTED BY AWARD FY23 80062018 FROM THE JOHNS HOPKINS SCHOOL OF NURSING DISCOVERY AND INNOVATION FUND. DRS COMMODORE-MENSAH AND HIMMELFARB WERE SUPPORTED BY GRANT 882415 FROM THE AMERICAN HEART ASSOCIATION HEALTH EQUITY RESEARCH NETWORK PROJECT (PREVENTION OF HYP…	MM0Y7	ENGLISH		74
RODBARD H;BARNARD-KELLY K;PFEIFFER A;MAUERSBERGER C;SCHNELL O;GIORGINO F		PRACTICAL STRATEGIES TO MANAGE OBESITY IN TYPE 2 DIABETES	2024	DIABETES OBESITY & METABOLISM	26	6			5	10.1111/dom.15556		REVIEW			ISI	WOS:001188481100001	ENDOCRINE & METAB CONSULTANTS, ROCKVILLE, MD 20852 USA.; SOUTHERN HLTH NHS FDN TRUST, SOUTHAMPTON, ENGLAND.; BHR LTD, PORTSMOUTH, ENGLAND.; SPOTLIGHT CONSULTAT, FAREHAM, ENGLAND.; CHARITE UNIV MED BERLIN, DEPT ENDOCRINOL DIABET & NUTR, CAMPUS BENJAMIN FRANKLIN, BERLIN, GERMANY.; SCIARC GMBH, BAIERBRUNN, GERMANY.; HELMHOLTZ CTR, FORSCHERGRP DIABET EV, MUNICH NEUHERBERG, GERMANY.; UNIV BARI ALDO MO…	DIABETES OBES. METAB.	DIABETES OBES METAB	Practical strategies to manage obesity in type 2 diabetes	RODBARD, HW (CORRESPONDING AUTHOR), ENDOCRINE & METAB CONSULTANTS, ROCKVILLE, MD 20852 USA.	BERLIN INSTITUTE OF HEALTH;FREE UNIVERSITY OF BERLIN;HUMBOLDT UNIVERSITY OF BERLIN;CHARITE UNIVERSITATSMEDIZIN BERLIN;UNIVERSITA DEGLI STUDI DI BARI ALDO MORO	HW (CORRESPONDING AUTHOR)		RODBARD H, 2024, DIABETES OBES METAB	RODBARD H, 2024, DIABETES OBES METAB	BEHAVIOURAL INTERVENTIONS; COMMUNICATION; NUTRITION; OBESITY; PERSON-CENTRED APPROACH; PSYCHOLOGICAL BARRIERS; TYPE 2 DIABETES; LIFE-STYLE INTERVENTION; LONG-TERM PERSISTENCE; PREDICT WEIGHT-GAIN; SEMAGLUTIDE 2.4 MG; CALORIE FOOD CUES; DOUBLE-BLIND; OPEN-LABEL; LOW-FAT; INDIVIDUAL-DIFFERENCES; INSULIN SENSITIVITY	BEHAVIOURAL INTERVENTIONS; COMMUNICATION; NUTRITION; OBESITY; PERSON-CENTRED APPROACH; PSYCHOLOGICAL BARRIERS; TYPE 2 DIABETES	LIFE-STYLE INTERVENTION; LONG-TERM PERSISTENCE; PREDICT WEIGHT-GAIN; SEMAGLUTIDE 2.4 MG; CALORIE FOOD CUES; DOUBLE-BLIND; OPEN-LABEL; LOW-FAT; INDIVIDUAL-DIFFERENCES; INSULIN SENSITIVITY	RODBARD, HELENA W.;BARNARD-KELLY, KATHARINE;PFEIFFER, ANDREAS F. H.;MAUERSBERGER, CARINA;SCHNELL, OLIVER;GIORGINO, FRANCESCO	THE RISING PHENOMENON OF OBESITY, A MAJOR RISK FACTOR FOR THE DEVELOPMENT AND PROGRESSION OF TYPE 2 DIABETES, IS A COMPLEX AND MULTIFACETED ISSUE THAT REQUIRES A COMPREHENSIVE AND COORDINATED APPROACH TO BE PREVENTED AND MANAGED. ALTHOUGH NOVEL PHARMACOLOGICAL MEASURES TO COMBAT OBESITY HAVE ACHIEVED UNPRECEDENTED EFFICACY, A HEALTHY LIFESTYLE REMAINS ESSENTIAL FOR THE LONG-TERM SUCCESS OF ANY TH…			2029	BERLIN INSTITUTE OF HEALTH; FREE UNIVERSITY OF BERLIN; HUMBOLDT UNIVERSITY OF BERLIN; CHARITE UNIVERSITATSMEDIZIN BERLIN; UNIVERSITA DEGLI STUDI DI BARI ALDO MORO					MAR 2024	1463-1326	HRODBARD@COMCAST.NET	2045	UNRESTRICTED EDUCATIONAL GRANT FROM ELI LILLY AND COMPANY; ELI LILLY AND COMPANY	THE PUBLICATION HAS BEEN FUNDED BY AN UNRESTRICTED EDUCATIONAL GRANT FROM ELI LILLY AND COMPANY.	PS7W7	ENGLISH		215
WIEDERMANN C;MARINO P;MAHLKNECHT A;BARBIERI V;PICCOLIORI G;ENGL A;GIDDING-SLOK A		A CLUSTER-RANDOMIZED STUDY TO EVALUATE THE EFFECTIVENESS AND COST-EFFECTIVENESS OF THE ASSESSMENT OF BURDEN OF CHRONIC CONDITIONS (ABCC) TOOL IN SOUTH TYROLEAN PRIMARY CARE FOR PATIENTS WITH COPD, ASTHMA, TYPE 2 DIABETES, AND HEART FAILURE: THE ABCC SOUTH TYROL STUDY	2024	TRIALS	25	1			3	10.1186/s13063-024-08041-9		ARTICLE		GOLD	ISI	WOS:001190577000003	CLAUDIANA COLL HLTH PROFESS, INST GEN PRACTICE & PUBL HLTH, BOLZANO, BZ, ITALY.; MAASTRICHT UNIV, CARE & PUBL HLTH RES INST CAPHRI, DEPT FAMILY MED, MAASTRICHT, NETHERLANDS.;	TRIALS	TRIALS	A cluster-randomized study to evaluate the effectiveness and cost-effectiveness of the Assessment of Burden of Chronic Conditions (ABCC) tool in South Tyrolean primary care for patients with COPD, asthma, type 2 diabetes, and heart failure: the ABCC South Tyrol study	WIEDERMANN, CJ (CORRESPONDING AUTHOR), CLAUDIANA COLL HLTH PROFESS, INST GEN PRACTICE & PUBL HLTH, BOLZANO, BZ, ITALY.	MAASTRICHT UNIVERSITY	CLAUDIANA COLL HLTH PROFESS		WIEDERMANN C, 2024, TRIALS	WIEDERMANN C, 2024, TRIALS	CHRONIC DISEASES; PRIMARY CARE; PATIENT-REPORTED OUTCOME MEASURES; ASSESSMENT OF BURDEN OF CHRONIC CONDITIONS TOOL; QUALITY OF CARE; QUALITY OF LIFE; SELF-MANAGEMENT; HEALTH CARE UTILIZATION; COST-EFFECTIVENESS; HEALTH TECHNOLOGY ASSESSMENT; QUALITY-OF-LIFE; TRIALS	CHRONIC DISEASES; PRIMARY CARE; PATIENT-REPORTED OUTCOME MEASURES; ASSESSMENT OF BURDEN OF CHRONIC CONDITIONS TOOL; QUALITY OF CARE; QUALITY OF LIFE; SELF-MANAGEMENT; HEALTH CARE UTILIZATION; COST-EFFECTIVENESS; HEALTH TECHNOLOGY ASSESSMENT	QUALITY-OF-LIFE; TRIALS	WIEDERMANN, CHRISTIAN J.;MARINO, PASQUALINA;MAHLKNECHT, ANGELIKA;BARBIERI, VERENA;PICCOLIORI, GIULIANO;ENGL, ADOLF;GIDDING-SLOK, ANNERIKA H. M.	BACKGROUND CHRONIC DISEASES, SUCH AS CHRONIC OBSTRUCTIVE PULMONARY DISEASE (COPD), ASTHMA, TYPE 2 DIABETES, AND HEART FAILURE, OFTEN COEXIST AND CONTRIBUTE TO A SIGNIFICANT BURDEN ON INDIVIDUALS AND HEALTH SYSTEMS. THE ASSESSMENT OF BURDEN OF CHRONIC CONDITIONS (ABCC) TOOL, ALREADY IN ROUTINE CLINICAL USE IN THE NETHERLANDS, AIMS TO COMPREHENSIVELY ASSESS AND VISUALIZE DISEASE BURDEN, STIMULATE S…	202			MAASTRICHT UNIVERSITY						1745-6215	CHRISTIAN.WIEDERMANN@AM-MG.CLAUDIANA.BZ.IT		INSTITUTE OF GENERAL PRACTICE AND PUBLIC HEALTH OF THE CLAUDIANA COLLEGE OF HEALTH PROFESSIONS IN BOLZANO, ITALY	THIS STUDY IS SPONSORED BY THE INSTITUTE OF GENERAL PRACTICE AND PUBLIC HEALTH OF THE CLAUDIANA COLLEGE OF HEALTH PROFESSIONS IN BOLZANO, ITALY. THE ULTIMATE AUTHORITY OVER THE STUDY ACTIVITIES RELIES SOLELY ON THE INSTITUTE OF GENERAL PRACTICE AND PUBLIC HEALTH	LZ2S9	ENGLISH		41
HAIDER S;PARKER M;HUANG E;GRANT R;MOFFET H;LAITEERAPONG N;JAIN R;LIU J;LIPSKA K;KARTER A		WILLINGNESS TO TAKE LESS MEDICATION FOR TYPE 2 DIABETES AMONG OLDER PATIENTS: THE DIABETES & AGING STUDY	2024	JOURNAL OF THE AMERICAN GERIATRICS SOCIETY	72	7			3	10.1111/jgs.18870		ARTICLE			ISI	WOS:001183509700001	YALE SCH MED, DEPT MED, SECT ENDOCRINOL, NEW HAVEN, CT USA.; KPC HLTH HEMET GLOBAL MED CTR, DEPT ENDOCRINOL, HEMET, CA USA.; KAISER PERMANENTE, DIV RES, OAKLAND, CA USA.; UNIV CHICAGO, DEPT MED, CHICAGO, IL USA.; UNIV CHICAGO MED, DEPT ENDOCRINOL DIABET & METAB, CHICAGO, IL USA.; YALE SCH MED, DEPT MED, SECT ENDOCRINOL, 333 CEDAR ST, NEW HAVEN, CT 06520 USA.;	J. AM. GERIATR. SOC.	J AM GERIATR SOC	Willingness to take less medication for type 2 diabetes among older patients: The Diabetes & Aging Study	HAIDER, S (CORRESPONDING AUTHOR), YALE SCH MED, DEPT MED, SECT ENDOCRINOL, 333 CEDAR ST, NEW HAVEN, CT 06520 USA.	YALE UNIVERSITY;KAISER PERMANENTE;UNIVERSITY OF CHICAGO;UNIVERSITY OF CHICAGO;YALE UNIVERSITY	YALE SCH MED		HAIDER S, 2024, J AM GERIATR SOC	HAIDER S, 2024, J AM GERIATR SOC	DE-INTENSIFICATION; DIABETES; PATIENT PREFERENCES; SHARED DECISION MAKING; INTENSIVE GLUCOSE CONTROL; NEIGHBORHOOD DEPRIVATION; SEVERE HYPOGLYCEMIA; ADULTS; RISK; INTENSIFICATION; COMPLICATIONS	DE-INTENSIFICATION; DIABETES; PATIENT PREFERENCES; SHARED DECISION MAKING	INTENSIVE GLUCOSE CONTROL; NEIGHBORHOOD DEPRIVATION; SEVERE HYPOGLYCEMIA; ADULTS; RISK; INTENSIFICATION; COMPLICATIONS	HAIDER, SHANZAY;PARKER, MELISSA M.;HUANG, ELBERT S.;GRANT, RICHARD W.;MOFFET, HOWARD H.;LAITEERAPONG, NEDA;JAIN, RAJESH K.;LIU, JENNIFER Y.;LIPSKA, KASIA J.;KARTER, ANDREW J.	BACKGROUND: TO EXAMINE THE WILLINGNESS OF OLDER PATIENTS TO TAKE LESS DIABETES MEDICATION (DE-INTENSIFY) AND TO IDENTIFY CHARACTERISTICS ASSOCIATED WITH WILLINGNESS TO DE-INTENSIFY TREATMENT. METHODS: SURVEY CONDUCTED IN 2019 IN AN AGE-STRATIFIED, RANDOM SAMPLE OF OLDER (65-100 YEARS) ADULTS WITH DIABETES ON GLUCOSE-LOWERING MEDICATIONS IN THE KAISER PERMANENTE NORTHERN CALIFORNIA DIABETES REGIST…			1985	YALE UNIVERSITY; KAISER PERMANENTE; UNIVERSITY OF CHICAGO; UNIVERSITY OF CHICAGO; YALE UNIVERSITY					MAR 2024	1532-5415	SHANZAY.HN@GMAIL.COM	1994	CLINICAL CENTER	NO STATEMENT AVAILABLER NO STATEMENT AVAILABLE	XS7B8	ENGLISH		24
ATLANTIS E;KORMAS N;PIYA M;SAHEBOL-AMRI M;WILLIAMS K;HUANG H;BISHAY R;CHIKANI V;GIROLAMO T;PRODAN A;FAHEY P		DEVELOPING A DECISION AID FOR CLINICAL OBESITY SERVICES IN THE REAL WORLD: THE DACOS NATIONWIDE PILOT STUDY	2024	OBESITY SURGERY	34	6			1	10.1007/s11695-024-07123-6		ARTICLE		HYBRID	ISI	WOS:001179966400002	WESTERN SYDNEY UNIV, SCH HLTH SCI, CAMPBELLTOWN CAMPUS,LOCKED BAG 1797, PENRITH, NSW, AUSTRALIA.; CONCORD HOSP, DEPT ENDOCRINOL, CONCORD, NSW, AUSTRALIA.; CAMDEN & CAMPBELLTOWN HOSP, SOUTH WESTERN SYDNEY METAB REHABIL & BARIATR PROGR, CAMPBELLTOWN, NSW, AUSTRALIA.; WESTERN SYDNEY UNIV, SCH MED, CAMPBELLTOWN, NSW, AUSTRALIA.; RYDE HOSP, NORTHERN SYDNEY LOCAL HLTH DIST, RYDE, NSW, AUSTRALIA.; NEPEA…	OBES. SURG.	OBES SURG	Developing a Decision Aid for Clinical Obesity Services in the Real World: the DACOS Nationwide Pilot Study	ATLANTIS, E (CORRESPONDING AUTHOR), WESTERN SYDNEY UNIV, SCH HLTH SCI, CAMPBELLTOWN CAMPUS,LOCKED BAG 1797, PENRITH, NSW, AUSTRALIA.	WESTERN SYDNEY UNIVERSITY;CONCORD REPATRIATION GENERAL HOSPITAL;NSW HEALTH;CAMPBELLTOWN HOSPITAL;UNIVERSITY OF SYDNEY;WESTERN SYDNEY UNIVERSITY;NORTHERN SYDNEY LOCAL HEALTH DISTRICT;NEPEAN HOSPITAL;UNIVERSITY OF SYDNEY;AUSTRALIAN NATIONAL UNIVERSITY;CANBERRA HOSPITAL;AUSTRALIAN NATIONAL UNIVERSITY;WESTERN SYDNEY UNIVERSITY;NSW HEALTH;BLACKTOWN AND MOUNT DRUITT HOSPITAL;PRINCESS ALEXANDRA HOSPITAL…	WESTERN SYDNEY UNIV		ATLANTIS E, 2024, OBES SURG	ATLANTIS E, 2024, OBES SURG	MANAGEMENT; OBESITY; WEIGHT LOSS; DECISION SUPPORT MODEL; WEIGHT-LOSS; BARIATRIC SURGERY; FOLLOW-UP; OUTCOMES; OVERWEIGHT; DEPRESSION; ANXIETY; ADULTS	MANAGEMENT; OBESITY; WEIGHT LOSS; DECISION SUPPORT MODEL	WEIGHT-LOSS; BARIATRIC SURGERY; FOLLOW-UP; OUTCOMES; OVERWEIGHT; DEPRESSION; MANAGEMENT; ANXIETY; ADULTS	ATLANTIS, EVAN;KORMAS, NIC;PIYA, MILAN;SAHEBOL-AMRI, MEHDI;WILLIAMS, KATHRYN;HUANG, HSIN-CHIA CAROL;BISHAY, RAMY;CHIKANI, VIRAL;GIROLAMO, TERESA;PRODAN, ANTE;FAHEY, PAUL	PURPOSE THE PURPOSE OF THIS STUDY IS TO DEVELOP A DECISION AID TOOL USING "REAL-WORLD" DATA WITHIN THE AUSTRALIAN HEALTH SYSTEM TO PREDICT WEIGHT LOSS AFTER BARIATRIC SURGERY AND NON-SURGICAL CARE. MATERIALS AND METHODS WE ANALYZED PATIENT RECORD DATA (AGED 16+YEARS) FROM INITIAL REVIEW BETWEEN 2015 AND 2020 WITH 6-MONTH (N=219) AND 9-/12-MONTH (N=153) FOLLOW-UPS AT EIGHT CLINICAL OBESITY SERVICE…			2073	WESTERN SYDNEY UNIVERSITY; CONCORD REPATRIATION GENERAL HOSPITAL; NSW HEALTH; CAMPBELLTOWN HOSPITAL; UNIVERSITY OF SYDNEY; WESTERN SYDNEY UNIVERSITY; NORTHERN SYDNEY LOCAL HEALTH DISTRICT; NEPEAN HOSPITAL; UNIVERSITY OF SYDNEY; AUSTRALIAN NATIONAL UNIVERSITY; CANBERRA HOSPITAL; AUSTRALIAN NATIONAL UNIVERSITY; WESTERN SYDNEY UNIVERSITY; NSW HEALTH; BLACKTOWN & MOUNT DRUITT HOSPITAL; PRINCESS ALEXA…					MAR 2024	1708-0428	E.ATLANTIS@WESTERNSYDNEY.EDU.AU	2083	WESTERN SYDNEY UNIVERSITY	NO STATEMENT AVAILABLE	SE1U1	ENGLISH		42
SABANCI R;SAAED M;BANDI A;DAS K;WILCOX M		BEYOND THE BENEFITS: A CASE STUDY ON THE COMPLICATIONS OF SODIUM-GLUCOSE CO-TRANSPORTER-2 (SGLT2) INHIBITORS (EUGLYCEMIC DIABETIC KETOACIDOSIS (DKA) AND TAKOTSUBO CARDIOMYOPATHY)	2024	CUREUS JOURNAL OF MEDICAL SCIENCE	16	2			1	10.7759/cureus.55068		ARTICLE		GOLD, GREEN PUBLISHED	ISI	WOS:001200359000030	MICHIGAN STATE UNIV, INTERNAL MED, E LANSING, MI 48824 USA.; SPARROW HOSP THORAC & CARDIOVASC INST, CARDIOL, LANSING, MI USA.;	CUREUS J MED SCI	CUREUS J MED SCIENCE	Beyond the Benefits: A Case Study on the Complications of Sodium-Glucose Co-Transporter-2 (SGLT2) Inhibitors (Euglycemic Diabetic Ketoacidosis (DKA) and Takotsubo Cardiomyopathy)	SABANCI, R (CORRESPONDING AUTHOR), MICHIGAN STATE UNIV, INTERNAL MED, E LANSING, MI 48824 USA.	MICHIGAN STATE UNIVERSITY	MICHIGAN STATE UNIV		SABANCI R, 2024, CUREUS J MED SCIENCE	SABANCI R, 2024, CUREUS J MED SCIENCE	MEDICATION SIDE EFFECT; SIDE EFFECT; HEART FAILURE; CANAGLIFLOZIN; TAKOTSUBO CARDIOMYOPATHY (TC); EUGLYCEMIC DIABETIC KETOACIDOSIS; SGLT2 INHIBITORS	MEDICATION SIDE EFFECT; SIDE EFFECT; HEART FAILURE; CANAGLIFLOZIN; TAKOTSUBO CARDIOMYOPATHY (TC); EUGLYCEMIC DIABETIC KETOACIDOSIS; SGLT2 INHIBITORS		SABANCI, RAND;SAAED, MOIZ;BANDI, APPA;DAS, KATHRYN;WILCOX, MATTHEW	SODIUM-GLUCOSE CO-TRANSPORTER-2 (SGLT2) INHIBITORS, INTEGRAL IN TYPE 2 DIABETES MELLITUS (T2DM) MANAGEMENT, ARE NOT WITHOUT RISKS, WITH REPORTED ADVERSE EFFECTS INCLUDING EUGLYCEMIC DIABETIC KETOACIDOSIS (EDKA). WE PRESENT A CASE OF A 75-YEAR-OLD FEMALE WITH T2DM ON CANAGLIFLOZIN, WHO DEVELOPED ALTERED MENTAL STATUS (AMS), NAUSEA, VOMITING, AND HYPOTENSION. THE LABORATORY RESULTS REVEALED KETOACI…	E55068			MICHIGAN STATE UNIVERSITY						2168-8184	SABANCIR@MSU.EDU				NK5K8	ENGLISH		11
MARTINEZ S;NOURYAN C;WILLIAMS M;PATEL V;BARBERO P;GOMEZ V;MARINO J;GORIS N;CIGARAN E;GRANVILLE D;MURRAY L;HARRIS Y;MYERS A;GUZMAN J;MAKARYUS A;MCFARLANE S;ZELTSER R;PENA M;SISON C;LESSER M;KLINE M;DICLEMENTE R;PEKMEZARIS R		ENSURING FIDELITY: KEY ELEMENTS TO CONSIDER IN DISSEMINATING A DIABETES TELEMANAGEMENT PROGRAM FOR UNDERSERVED HISPANIC/LATINOS LIVING WITH TYPE 2 DIABETES	2024	FRONTIERS IN CLINICAL DIABETES AND HEALTHCARE	5				0	10.3389/fcdhc.2024.1328993		ARTICLE		GOLD, GREEN PUBLISHED	ISI	WOS:001190243700001	NORTHWELL HLTH SYST, DEPT MED, MANHASSET, NY 11030 USA.; HOFSTRA NORTHWELL, ZUCKER SCH MED, DEPT MED, HEMPSTEAD, NY 11549 USA.; FEINSTEIN INST MED RES, MANHASSET, NY 11030 USA.; NASSAU UNIV, DEPT MED, MED CTR, UNIONDALE, NY USA.; SUNY DOWNSTATE HLTH SCI UNIV, DEPT MED, BROOKLYN, NY USA.; MT SINAI HOSP, DEPT MED, REGO PK, NY USA.; NYU, SCH GLOBAL PUBL HLTH, NEW YORK, NY USA.;	FRONT. CLIN. DIABET. HEALTHC.	FRONT CLIN DIABETES	Ensuring fidelity: key elements to consider in disseminating a diabetes telemanagement program for underserved Hispanic/Latinos living with type 2 diabetes	NOURYAN, CN (CORRESPONDING AUTHOR), NORTHWELL HLTH SYST, DEPT MED, MANHASSET, NY 11030 USA.; NOURYAN, CN (CORRESPONDING AUTHOR), HOFSTRA NORTHWELL, ZUCKER SCH MED, DEPT MED, HEMPSTEAD, NY 11549 USA.; NOURYAN, CN (CORRESPONDING AUTHOR), FEINSTEIN INST MED RES, MANHASSET, NY 11030 USA.	NORTHWELL HEALTH;NORTHWELL HEALTH;NORTHWELL HEALTH;STATE UNIVERSITY OF NEW YORK (SUNY) SYSTEM;SUNY DOWNSTATE HEALTH SCIENCES UNIVERSITY;NEW YORK UNIVERSITY	CN (CORRESPONDING AUTHOR);ZUCKER SCH MED;FEINSTEIN INST MED RES		MARTINEZ S, 2024, FRONT CLIN DIABETES	MARTINEZ S, 2024, FRONT CLIN DIABETES	DIABETES; HISPANIC; LATINO; UNDERSERVED; TELEMANAGEMENT; BILINGUAL; SELF-MANAGEMENT	DIABETES; HISPANIC; LATINO; UNDERSERVED; TELEMANAGEMENT; BILINGUAL; SELF-MANAGEMENT	SELF-MANAGEMENT	MARTINEZ, SABRINA;NOURYAN, CHRISTIAN;WILLIAMS, MYIA;PATEL, VIDHI;BARBERO, PAULINA;CORREA GOMEZ, VALERIA;MARINO, JOSE;GORIS, NICOLE;CIGARAN, EDGARDO;GRANVILLE, DILCIA;MURRAY, LAWRENCE;HARRIS, YAEL;MYERS, ALYSON;GUZMAN, JOSEPHINE;MAKARYUS, AMGAD;MCFARLANE, SAMY;ZELTSER, ROMAN;PENA, MARIA;SISON, CRISTINA;LESSER, MARTIN;KLINE, MYRIAM;DICLEMENTE, RALPH JOSEPH;PEKMEZARIS, RENEE	BACKGROUND THE HISPANIC/LATINO POPULATION HAS GREATER RISK (ESTIMATED >50%) OF DEVELOPING TYPE 2 DIABETES (T2D) AND DEVELOPING IT AT A YOUNGER AGE. THE AMERICAN DIABETES ASSOCIATION ESTIMATES COSTS OF DIAGNOSED DIABETES IN 2017 WAS $327 BILLION; WITH MEDICAL COSTS 2.3X HIGHER THAN PATIENTS WITHOUT DIABETES. THE PURPOSE OF THIS MANUSCRIPT IS TO DESCRIBE THE METHODOLOGY UTILIZED IN A RANDOMIZED CON…	1328993			NORTHWELL HEALTH; NORTHWELL HEALTH; NORTHWELL HEALTH; STATE UNIVERSITY OF NEW YORK (SUNY) SYSTEM; SUNY DOWNSTATE HEALTH SCIENCES UNIVERSITY; NEW YORK UNIVERSITY						2673-6616	CNOURYAN@NORTHWELL.EDU		PATIENT-CENTERED OUTCOMES RESEARCH INSTITUTE10.13039/100006093	THE AUTHORS WOULD LIKE TO ACKNOWLEDGE JILL COTRONEO FOR ADMINISTRATIVE SUPPORT, AND THE PATIENTS WHO GENEROUSLY VOLUNTEERED TO PARTICIPATE IN THIS STUDY.	LY0B8	ENGLISH		21
ABDEL-RAHMAN N;MANOR O;ELRAN E;SISCOVICK D;CALDERON-MARGALIT R		IMPLICATIONS OF PATIENT-REPORTED OUTCOME MEASURES AMONG PATIENTS WITH RECENTLY DIAGNOSED TYPE 2 DIABETES	2024	ISRAEL JOURNAL OF HEALTH POLICY RESEARCH	13	1			2	10.1186/s13584-024-00592-1		ARTICLE		GOLD, GREEN PUBLISHED	ISI	WOS:001154315600001	HEBREW UNIV JERUSALEM, HADASSAH MED SCH, BRAUN SCH PUBL HLTH, IL-91120 JERUSALEM, ISRAEL.; MACCABI HEALTHCARE SERV, TEL AVIV, ISRAEL.; NEW YORK ACAD MED, NEW YORK, NY USA.;	ISR. J. HEALTH POLICY RES.	ISR J HEALTH POLICY	Implications of Patient-Reported Outcome Measures among patients with recently diagnosed type 2 diabetes	ABDEL-RAHMAN, N (CORRESPONDING AUTHOR), HEBREW UNIV JERUSALEM, HADASSAH MED SCH, BRAUN SCH PUBL HLTH, IL-91120 JERUSALEM, ISRAEL.	HEBREW UNIVERSITY OF JERUSALEM;NEW YORK ACADEMY OF MEDICINE	HEBREW UNIV JERUSALEM		ABDEL-RAHMAN N, 2024, ISR J HEALTH POLICY	ABDEL-RAHMAN N, 2024, ISR J HEALTH POLICY	TYPE 2 DIABETES; PATIENT-REPORTED OUTCOME MEASURES; QUALITY INDICATORS; QUALITY OF DIABETES CARE; QUALITY-OF-LIFE; GLYCEMIC CONTROL; CARE REGISTRY; DEPRESSIVE SYMPTOMS; PROSPECTIVE COHORT; PROBLEM AREAS; DISTRESS; ASSOCIATION; COMPLICATIONS; MORTALITY	TYPE 2 DIABETES; PATIENT-REPORTED OUTCOME MEASURES; QUALITY INDICATORS; QUALITY OF DIABETES CARE	QUALITY-OF-LIFE; GLYCEMIC CONTROL; CARE REGISTRY; DEPRESSIVE SYMPTOMS; PROSPECTIVE COHORT; PROBLEM AREAS; DISTRESS; ASSOCIATION; COMPLICATIONS; MORTALITY	ABDEL-RAHMAN, NURA;MANOR, ORLY;ELRAN, EINAT;SISCOVICK, DAVID;CALDERON-MARGALIT, RONIT	BACKGROUNDFOR THE PAST TWO DECADES, THE ASSESSMENT OF THE QUALITY OF DIABETES CARE HAS MOSTLY RELIED ON CLINICAL QUALITY INDICATORS. THESE HAVE NOT INCLUDED PATIENT-REPORTED OUTCOME MEASURES (PROMS) WHICH PROVIDE INFORMATION ON OUTCOMES DEEMED VALUABLE BY PATIENTS. WE AIMED TO EXAMINE THE POTENTIAL UTILITY OF PROMS IN TYPE 2 DIABETES CARE AND TO STUDY THE ASSOCIATION OF PROMS WITH PATIENTS' CHARA…	6			HEBREW UNIVERSITY OF JERUSALEM; NEW YORK ACADEMY OF MEDICINE							NURAA@EKMD.HUJI.AC.IL		ISRAELI NATIONAL INSTITUTE FOR HEALTH POLICY RESEARCH; ISRAEL NATIONAL INSTITUTE FOR HEALTH POLICY RESEARCH (NIHP) [R/289/2017]	THIS STUDY WAS SUPPORTED BY THE ISRAELI NATIONAL INSTITUTE FOR HEALTH POLICY RESEARCH.THIS STUDY WAS FUNDED BY A RESEARCH GRANT FROM THE ISRAEL NATIONAL INSTITUTE FOR HEALTH POLICY RESEARCH (NIHP, GRANT #R/289/2017). NIHP HAD NO ROLE IN THE DESIGN OR CONDUCT OF THE STUDY.	GR1V8	ENGLISH		70
MANNOUBI C;KAIRY D;MENEZES K;DESROCHES S;LAYANI G;VACHON B		THE KEY DIGITAL TOOL FEATURES OF COMPLEX TELEHEALTH INTERVENTIONS USED FOR TYPE 2 DIABETES SELF-MANAGEMENT AND MONITORING WITH HEALTH PROFESSIONAL INVOLVEMENT: SCOPING REVIEW	2024	JMIR MEDICAL INFORMATICS	12				1	10.2196/46699		ARTICLE		GREEN PUBLISHED, GOLD	ISI	WOS:001186524200001	UNIV MONTREAL, SCH REHABIL, MONTREAL, PQ, CANADA.; INST UNIV READAPTAT DEFICIENCE PHYS MONTREAL, CTR INTERDISCIPLINAIRE READAPTAT MONTREAL METROPOL, MONTREAL, PQ, CANADA.; UNIV LAVAL, INST NUTR & FUNCT FOODS, QUEBEC CITY, PQ, CANADA.; UNIV LAVAL, CTR NUTR ST & SOC NUTRISS, QUEBEC CITY, PQ, CANADA.; UNIV LAVAL, SCH NUTR, QUEBEC CITY, PQ, CANADA.; CTR HOSP UNIV MONTREAL, CTR RECH, MONTREAL, PQ, CAN…	JMIR MED. INF.	JMIR MED INF	The Key Digital Tool Features of Complex Telehealth Interventions Used for Type 2 Diabetes Self-Management and Monitoring With Health Professional Involvement: Scoping Review	MANNOUBI, C (CORRESPONDING AUTHOR), UNIV MONTREAL, SCH REHABIL, 7077 AVE PARC, MONTREAL, PQ H3N 1X7, CANADA.	UNIVERSITE DE MONTREAL;LAVAL UNIVERSITY;LAVAL UNIVERSITY;LAVAL UNIVERSITY;UNIVERSITE DE MONTREAL;UNIVERSITE DE MONTREAL;UNIVERSITE DE MONTREAL	UNIV MONTREAL		MANNOUBI C, 2024, JMIR MED INF	MANNOUBI C, 2024, JMIR MED INF	TELEHEALTH; TELEMEDICINE; TELENUTRITION; TELEMONITORING; ELECTRONIC COACHING; E-COACHING; SCOPING REVIEW; TYPE 2 DIABETES; PREDIABETES; DIABETES MANAGEMENT; DIABETES SELF-MANAGEMENT; MOBILE PHONE; CLINICAL-PRACTICE GUIDELINES; RANDOMIZED CONTROLLED-TRIAL; DISEASE MANAGEMENT; PRIMARY-CARE; MELLITUS; PERFORMANCE; SMARTPHONE; SUPPORT; SERVICE; SYSTEM	TELEHEALTH; TELEMEDICINE; TELENUTRITION; TELEMONITORING; ELECTRONIC COACHING; E-COACHING; SCOPING REVIEW; TYPE 2 DIABETES; PREDIABETES; DIABETES MANAGEMENT; DIABETES SELF-MANAGEMENT; MOBILE PHONE	CLINICAL-PRACTICE GUIDELINES; RANDOMIZED CONTROLLED-TRIAL; DISEASE MANAGEMENT; PRIMARY-CARE; MELLITUS; PERFORMANCE; SMARTPHONE; SUPPORT; SERVICE; SYSTEM	MANNOUBI, CHOUMOUS;KAIRY, DAHLIA;MENEZES, KARLA VANESSA;DESROCHES, SOPHIE;LAYANI, GERALDINE;VACHON, BRIGITTE	BACKGROUND: THERAPEUTIC EDUCATION AND PATIENT SELF-MANAGEMENT ARE CRUCIAL IN DIABETES PREVENTION AND TREATMENT. IMPROVING DIABETES SELF-MANAGEMENT REQUIRES MULTIDISCIPLINARY TEAM INTERVENTION, NUTRITION EDUCATION THAT FACILITATES SELF-MANAGEMENT, INFORMED DECISION-MAKING, AND THE ORGANIZATION AND DELIVERY OF APPROPRIATE HEALTH CARE SERVICES. THE EMERGENCE OF TELEHEALTH SERVICES HAS PROVIDED THE P…	E46699			UNIVERSITE DE MONTREAL; LAVAL UNIVERSITY; LAVAL UNIVERSITY; LAVAL UNIVERSITY; UNIVERSITE DE MONTREAL; UNIVERSITE DE MONTREAL; UNIVERSITE DE MONTREAL						2291-9694	CMANNOUBI@GMAIL.COM				LJ8N5	ENGLISH		82
ZHANG W;ZHU X;QUE X;ZHANG X		THE EFFECTS OF SHARED DECISION-MAKING INFORMED DIETARY INTERVENTION BASED ON DIGITAL HEALTH TECHNOLOGY IN OLDER ADULTS WITH TYPE 2 DIABETES MELLITUS: A RANDOMIZED CONTROLLED TRIAL	2024	DIGITAL HEALTH	10				0	10.1177/20552076241272514		ARTICLE		GOLD	ISI	WOS:001337759400001	NANTONG UNIV, SCH NURSING & REHABIL, DEPT GEN SURG, NANTONG, JIANGSU, PEOPLES R CHINA.; NANTONG UNIV, AFFILIATED HOSP, HLTH & DIS MANAGEMENT CTR, 89 SOUTH ST, NANTONG, JIANGSU, PEOPLES R CHINA.; NANTONG UNIV, AFFILIATED HOSP, MED DEPT, NANTONG, JIANGSU, PEOPLES R CHINA.;	DIGIT. HEALTH	DIGIT HEALTH	The effects of shared decision-making informed dietary intervention based on digital health technology in older adults with type 2 diabetes mellitus: A randomized controlled trial	ZHANG, XY (CORRESPONDING AUTHOR), NANTONG UNIV, AFFILIATED HOSP, HLTH & DIS MANAGEMENT CTR, 89 SOUTH ST, NANTONG, JIANGSU, PEOPLES R CHINA.	NANTONG UNIVERSITY;NANTONG UNIVERSITY;NANTONG UNIVERSITY	NANTONG UNIV		ZHANG W, 2024, DIGIT HEALTH	ZHANG W, 2024, DIGIT HEALTH	SHARED DECISION-MAKING; DIGITAL HEALTH; TYPE 2 DIABETES MELLITUS; DIABETIC DIET; GERONTOLOGICAL NURSING; RANDOMIZED CONTROLLED TRIAL; SELF-MANAGEMENT; EUROPEAN ASSOCIATION; AFRICAN-AMERICANS; CARE; HYPERGLYCEMIA; EDUCATION; PROGRAM; FOOD	SHARED DECISION-MAKING; DIGITAL HEALTH; TYPE 2 DIABETES MELLITUS; DIABETIC DIET; GERONTOLOGICAL NURSING; RANDOMIZED CONTROLLED TRIAL	SELF-MANAGEMENT; EUROPEAN ASSOCIATION; AFRICAN-AMERICANS; CARE; HYPERGLYCEMIA; EDUCATION; PROGRAM; FOOD	ZHANG, WEI;ZHU, XIAOLING;QUE, XIANFENG;ZHANG, XIAOYI	OBJECTIVES: TO EVALUATE THE EFFECTIVENESS OF SHARED DECISION-MAKING INFORMED DIETARY INTERVENTION BASED ON DIGITAL HEALTH TECHNOLOGY, FOR OLDER ADULTS WITH TYPE 2 DIABETES MELLITUS AND DETERMINE ITS IMPACT ON PATIENTS' GLYCEMIC CONTROL (HEMOGLOBIN A1C (HBA1C) AND FASTING PLASMA GLUCOSE), PHYSICAL INDICATORS (BLOOD PRESSURE AND BODY MASS INDEX), SELF-MANAGEMENT BEHAVIOR, AND SELF-EFFICACY. DESIGN:…	20552076241272514			NANTONG UNIVERSITY; NANTONG UNIVERSITY; NANTONG UNIVERSITY							756385625@QQ.COM		SCIENCE AND TECHNOLOGY PROJECT OF NANTONG CITY [MSZ2023071, MS22022021]; JIANGSU PROVINCIAL HOSPITAL ASSOCIATION [JSYGY-3-2023-155]; AFFILIATED HOSPITAL OF NANTONG UNIVERSITY [TFH2203]	THE AUTHORS DISCLOSED RECEIPT OF THE FOLLOWING FINANCIAL SUPPORT FOR THE RESEARCH, AUTHORSHIP, AND/OR PUBLICATION OF THIS ARTICLE: THIS STUDY WAS FUNDED BY THE SCIENCE AND TECHNOLOGY PROJECT OF NANTONG CITY (GRANT NO. MSZ2023071; GRANT NO. MS22022021), JIANGSU PROVINCIAL HOSPITAL ASSOCIATION (GRANT NO. JSYGY-3-2023-155) AND THE AFFILIATED HOSPITAL OF NANTONG UNIVERSITY (GRANT NO. TFH2203). THE FU…	J5W2I	ENGLISH		44
BROCKAMP C;LANDGRAF R;MÜLLER U;MÜLLER-WIELAND D;PETRAK F;UEBEL T		SHARED DECISION MAKING, DIAGNOSTIC EVALUATION, AND PHARMACOTHERAPY IN TYPE 2 DIABETES	2023	DEUTSCHES ARZTEBLATT INTERNATIONAL	120	47			4	10.3238/arztebl.m2023.0219		ARTICLE		GREEN PUBLISHED	ISI	WOS:001165131800001	AGCY QUAL MED AZQ, BERLIN, GERMANY.; GERMAN DIABET FDN DDS, DUSSELDORF, GERMANY.; JENA MVZ DR MED KIELSTEIN AMBULANTE MED VERSORGUN, MED PRACTICE ENDOCRINOL & DIABET, ERFURT, GERMANY.; UNIV HOSP RWTH AACHEN, DEPT MED 1, AACHEN, GERMANY.; LWL UNIV CLIN BOCHUM, DEPT PSYCHOSOMAT MED & PSYCHOTHERAPY, UNIV HOSP ERLANGEN, BOCHUM, GERMANY.; CTR PSYCHOTHERAPY WIESBADEN MVZ GMBH, ERFURT, GERMANY.; PRIMARY…	DTSCH. ARZTEBL. INT.	DTSCH ARZTEBL INT	Shared Decision Making, Diagnostic Evaluation, and Pharmacotherapy in Type 2 Diabetes	BROCKAMP, C (CORRESPONDING AUTHOR), ARZTLICHES ZENTRUM QUALITAT MED AZQ, TIERGARTEN TOWER,STR 17 JUNI 106 108, D-10623 BERLIN, GERMANY.	RWTH AACHEN UNIVERSITY;RWTH AACHEN UNIVERSITY HOSPITAL;RUHR UNIVERSITY BOCHUM	C (CORRESPONDING AUTHOR)		BROCKAMP C, 2023, DTSCH ARZTEBL INT	BROCKAMP C, 2023, DTSCH ARZTEBL INT	NA			BROCKAMP, CHRISTINA;LANDGRAF, RUEDIGER;MUELLER, ULRICH ALFONS;MUELLER-WIELAND, DIRK;PETRAK, FRANK;UEBEL, TIL	BACKGROUND: TYPE 2 DIABETES IS ONE OF THE MOST IMPORTANT WIDESPREAD DISEASES WORLDWIDE. IN GERMANY, NEARLY ONE IN FIVE PERSONS OVER AGE 65 HAS TYPE 2 DIABETES. THE GERMAN NATIONAL DISEASE MANAGEMENT GUIDELINE FOR TYPE 2 DIABETES (NDMG; IN GERMAN: NATIONALE VERSORGUNGSLEITLINIE, NVL) CONTAINS UPDATED RECOMMENDATIONS FOR THE DIAGNOSTIC EVALUATION AND PHARMACOTHERAPY OF THIS DISEASE AS WELL AS INFOR…				RWTH AACHEN UNIVERSITY; RWTH AACHEN UNIVERSITY HOSPITAL; RUHR UNIVERSITY BOCHUM	NATL DIS MANAGEMENT GUIDELINE GRP						NVL@AZQ.DE				IG3H0	ENGLISH		27
RUISSEN M;TORRES-PEÑA J;UITBEIJERSE B;DE L A;HUISMAN S;NAMLI T;SALZSIEDER E;VOGT L;PLOESSNIG M;VAN D P B;MERLE A;SERRA G;RODRÍGUEZ G;DE G A;DE K E;DELGADO-LISTA J;SONT J		CLINICAL IMPACT OF AN INTEGRATED E-HEALTH SYSTEM FOR DIABETES SELF-MANAGEMENT SUPPORT AND SHARED DECISION MAKING (POWER2DM): A RANDOMISED CONTROLLED TRIAL	2023	DIABETOLOGIA	66	12			14	10.1007/s00125-023-06006-2		ARTICLE		GREEN PUBLISHED, HYBRID	ISI	WOS:001077924300002	LEIDEN UNIV, MED CTR, DEPT MED, LEIDEN, NETHERLANDS.; LEIDEN UNIV, MED CTR, DEPT BIOMED DATA SCI, MED DECIS MAKING SECT, LEIDEN, NETHERLANDS.; REINA SOFIA UNIV HOSP, DEPT INTERNAL MED, LIPIDS & ATHEROSCLEROSIS UNIT, CORDOBA, SPAIN.; UNIV CORDOBA, DEPT MED & SURG SCI, CORDOBA, SPAIN.; MAIMONIDES BIOMED RES INST CORDOBA, CORDOBA, SPAIN.; INST SALUD CARLOS III, CTR INVEST BIOMED RED FISIOPATOL OBES …	DIABETOLOGIA	DIABETOLOGIA	Clinical impact of an integrated e-health system for diabetes self-management support and shared decision making (POWER2DM): a randomised controlled trial	DE KONING, EJP (CORRESPONDING AUTHOR), LEIDEN UNIV, MED CTR, DEPT MED, LEIDEN, NETHERLANDS.	LEIDEN UNIVERSITY;LEIDEN UNIVERSITY MEDICAL CENTER (LUMC);LEIDEN UNIVERSITY - EXCL LUMC;LEIDEN UNIVERSITY - EXCL LUMC;LEIDEN UNIVERSITY;LEIDEN UNIVERSITY MEDICAL CENTER (LUMC);UNIVERSIDAD DE CORDOBA;INSTITUTO DE SALUD CARLOS III;CIBER - CENTRO DE INVESTIGACION BIOMEDICA EN RED;CIBEROBN;NETHERLANDS ORGANIZATION APPLIED SCIENCE RESEARCH	LEIDEN UNIV		RUISSEN M, 2023, DIABETOLOGIA	RUISSEN M, 2023, DIABETOLOGIA	DIABETES; E-HEALTH; GLYCAEMIC CONTROL; M-HEALTH; QUALITY OF LIFE; RCT; SELF-MANAGEMENT; SHARED DECISION MAKING; ADULTS; CONSULTATION; FREQUENCY; NUTRITION; THERAPY	DIABETES; E-HEALTH; GLYCAEMIC CONTROL; M-HEALTH; QUALITY OF LIFE; RCT; SELF-MANAGEMENT; SHARED DECISION MAKING	ADULTS; CONSULTATION; FREQUENCY; NUTRITION; THERAPY	RUISSEN, MEREL;TORRES-PENA, JOSE D.;UITBEIJERSE, BAS S.;ARENAS DE LARRIVA, ANTONIO P.;HUISMAN, SASJA D.;NAMLI, TUNCAY;SALZSIEDER, ECKHARD;VOGT, LUTZ;PLOESSNIG, MANUELA;VAN DER PUTTE, BOB;MERLE, ARMELLE;SERRA, GUSTAVO;RODRIGUEZ, GUSTAVO;DE GRAAF, ALBERT A.;DE KONING, EELCO;DELGADO-LISTA, JAVIER;SONT, JACOB K.	AIMS/HYPOTHESIS THERE IS A LACK OF E-HEALTH SYSTEMS THAT INTEGRATE THE COMPLEX VARIETY OF ASPECTS RELEVANT FOR DIABETES SELF-MANAGEMENT. WE DEVELOPED AND FIELD-TESTED AN E-HEALTH SYSTEM (POWER2DM) THAT INTEGRATES MEDICAL, PSYCHOLOGICAL AND BEHAVIOURAL ASPECTS AND CONNECTED WEARABLES TO SUPPORT PATIENTS AND HEALTHCARE PROFESSIONALS IN SHARED DECISION MAKING AND DIABETES SELF-MANAGEMENT.METHODS PAR…			2213	LEIDEN UNIVERSITY; LEIDEN UNIVERSITY MEDICAL CENTER (LUMC); LEIDEN UNIVERSITY - EXCL LUMC; LEIDEN UNIVERSITY - EXCL LUMC; LEIDEN UNIVERSITY; LEIDEN UNIVERSITY MEDICAL CENTER (LUMC); UNIVERSIDAD DE CORDOBA; INSTITUTO DE SALUD CARLOS III; CIBER - CENTRO DE INVESTIGACION BIOMEDICA EN RED; CIBEROBN; NETHERLANDS ORGANIZATION APPLIED SCIENCE RESEARCH	POWER2DM CONSORTIUM				SEP 2023	1432-0428	E.J.P.DE_KONING@LUMC.NL	2225	EUROPEAN UNION [689444]; H2020 SOCIETAL CHALLENGES PROGRAMME [689444] FUNDING SOURCE: H2020 SOCIETAL CHALLENGES PROGRAMME	THIS STUDY RECEIVED FUNDING FROM THE EUROPEAN UNION'S HORIZON 2020 RESEARCH AND INNOVATION PROGRAMME UNDER GRANT AGREEMENT NUMBER 689444.	W6JM1	ENGLISH		43
KOEHN D;DUNGAN K;WALLIA A;LUCAS D;LASH R;BECKER M;DARDICK L;BOORD J		REDUCING HYPOGLYCEMIA FROM OVERTREATMENT OF TYPE 2 DIABETES IN OLDER ADULTS: THE HYPOPREVENT STUDY	2023	JOURNAL OF THE AMERICAN GERIATRICS SOCIETY	71	12			1	10.1111/jgs.18566		ARTICLE		BRONZE	ISI	WOS:001070485900001	VCU STONY POINT WOMENS HLTH, RICHMOND, VA USA.; OHIO STATE UNIV, DIV ENDOCRINOL DIABET & METAB, COLUMBUS, OH USA.; NORTHWESTERN UNIV, FEINBERG SCH MED, DIV ENDOCRINOL METAB & MOL MED, CHICAGO, IL USA.; AVALERE HLTH & BRIDGINGCARE LLC, WASHINGTON, DC USA.; ENDOCRINE SOC, WASHINGTON, DC USA.; UCLA, DAVID GEFFEN SCH MED, LOS ANGELES, CA USA.; PARKVIEW HLTH SYST, DEPT ADM, FT WAYNE, IN USA.; PARKVIEW…	J. AM. GERIATR. SOC.	J AM GERIATR SOC	Reducing hypoglycemia from overtreatment of type 2 diabetes in older adults: The HypoPrevent study	LASH, RW (CORRESPONDING AUTHOR), ENDOCRINE SOC, 2055 L ST NW,SUITE 600, WASHINGTON, DC 20036 USA.	UNIVERSITY SYSTEM OF OHIO;OHIO STATE UNIVERSITY;NORTHWESTERN UNIVERSITY;FEINBERG SCHOOL OF MEDICINE;UNIVERSITY OF CALIFORNIA SYSTEM;UNIVERSITY OF CALIFORNIA LOS ANGELES;UNIVERSITY OF CALIFORNIA LOS ANGELES MEDICAL CENTER;DAVID GEFFEN SCHOOL OF MEDICINE AT UCLA	RW (CORRESPONDING AUTHOR)		KOEHN D, 2023, J AM GERIATR SOC	KOEHN D, 2023, J AM GERIATR SOC	HYPOGLYCEMIA; OVERTREATMENT; PATIENT-REPORTED OUTCOMES; MELLITUS; CARE; EVENTS	HYPOGLYCEMIA; OVERTREATMENT; PATIENT-REPORTED OUTCOMES	MELLITUS; CARE; EVENTS	KOEHN, DEBORAH A.;DUNGAN, KATHLEEN MARIE;WALLIA, AMISHA;LUCAS, DEBORAH OTCASEK;LASH, ROBERT W.;BECKER, MILA N.;DARDICK, LAWRENCE D.;BOORD, JEFFREY B.	BACKGROUND: HYPOGLYCEMIA FROM OVERTREATMENT IS A SERIOUS BUT UNDERRECOGNIZED COMPLICATION AMONG OLDER ADULTS WITH TYPE 2 DIABETES. HOWEVER, DIABETES TREATMENT IS SELDOM DEINTENSIFIED. WE ASSESSED THE EFFECTIVENESS OF A CLINICAL DECISION SUPPORT (CDS) TOOL AND SHARED DECISION-MAKING (SDM) IN DECREASING THE NUMBER OF PATIENTS AT RISK FOR HYPOGLYCEMIA AND REDUCING THE IMPACT OF NON-SEVERE HYPOGLYCEM…			3701	UNIVERSITY SYSTEM OF OHIO; OHIO STATE UNIVERSITY; NORTHWESTERN UNIVERSITY; FEINBERG SCHOOL OF MEDICINE; UNIVERSITY OF CALIFORNIA SYSTEM; UNIVERSITY OF CALIFORNIA LOS ANGELES; UNIVERSITY OF CALIFORNIA LOS ANGELES MEDICAL CENTER; DAVID GEFFEN SCHOOL OF MEDICINE AT UCLA					SEP 2023	1532-5415	RLASH@ENDOCRINE.ORG	3710	ABBOTT LABORATORIES; ELI LILLY AND COMPANY; MERCK; NOVO NORDISK; SANOFI	ABBOTT LABORATORIES; ELI LILLY AND COMPANY; MERCK; NOVO NORDISK; SANOFI	CL5P4	ENGLISH		26
RODRIGUEZ H;RUBIO K;MILLER-ROSALES C;WOOD A		US PRACTICE ADOPTION OF PATIENT-ENGAGEMENT STRATEGIES AND SPENDING FOR ADULTS WITH DIABETES AND CARDIOVASCULAR DISEASE	2023	HEALTH AFFAIRS SCHOLAR	1	1			0	10.1093/haschl/qxad021		ARTICLE		GREEN PUBLISHED, GOLD	ISI	WOS:001400313600001	UNIV CALIF BERKELEY, SCH PUBL HLTH, DIV HLTH POLICY & MANAGEMENT, 2121 BERKELEY WAY WEST 5427, BERKELEY, CA 94704 USA.; HARVARD MED SCH, DEPT HLTH CARE POLICY, 180 LONGWOOD AVE, BOSTON, MA 02115 USA.; DARTMOUTH COLL, DARTMOUTH INST HLTH POLICY & CLIN PRACTICE, 1 MED CTR DR, LEBANON, NH 03756 USA.;	HEALTH AFF. SCH.	HLTH AFF SCH	US practice adoption of patient-engagement strategies and spending for adults with diabetes and cardiovascular disease	RODRIGUEZ, HP (CORRESPONDING AUTHOR), UNIV CALIF BERKELEY, SCH PUBL HLTH, 2121 BERKELEY WAY WEST 5427, BERKELEY, CA 94704 USA.	UNIVERSITY OF CALIFORNIA SYSTEM;UNIVERSITY OF CALIFORNIA BERKELEY;HARVARD UNIVERSITY;HARVARD MEDICAL SCHOOL;DARTMOUTH COLLEGE	UNIV CALIF BERKELEY		RODRIGUEZ H, 2023, HLTH AFF SCH	RODRIGUEZ H, 2023, HLTH AFF SCH	PATIENT ENGAGEMENT; DIABETES; SPENDING; ORGANIZATION OF CARE; SHARED DECISION-MAKING; CARE; BARRIERS; AIDS; IMPLEMENTATION; DELIVERY; ELEMENTS; OUTCOMES; IMPACT; MODEL	PATIENT ENGAGEMENT; DIABETES; SPENDING; ORGANIZATION OF CARE; SHARED DECISION-MAKING	SHARED DECISION-MAKING; CARE; BARRIERS; AIDS; IMPLEMENTATION; DELIVERY; ELEMENTS; OUTCOMES; IMPACT; MODEL	RODRIGUEZ, HECTOR P.;RUBIO, KARL;MILLER-ROSALES, CHRIS;WOOD, ANDREW J.	PATIENT-ENGAGEMENT STRATEGIES ARE BEING ENCOURAGED BY PAYERS AND GOVERNMENTS, BUT WITH LIMITED EVIDENCE ABOUT WHETHER PRACTICE ADOPTION OF THESE STRATEGIES IMPACTS UTILIZATION AND SPENDING. WE EXAMINE THE ASSOCIATION OF PHYSICIAN PRACTICE ADOPTION OF PATIENT-ENGAGEMENT STRATEGIES (LOW VS MODERATE VS HIGH) WITH POTENTIALLY PREVENTABLE UTILIZATION AND TOTAL SPENDING FOR PATIENTS WITH TYPE 2 DIABETE…	QXAD021			UNIVERSITY OF CALIFORNIA SYSTEM; UNIVERSITY OF CALIFORNIA BERKELEY; HARVARD UNIVERSITY; HARVARD MEDICAL SCHOOL; DARTMOUTH COLLEGE						2976-5390	HROD@BERKELEY.EDU				S7X8N	ENGLISH		57
MUBEEN F;WANG C;AL M A;SHIVASWAMY V;SADHU A		DIGITAL HEALTH AND SHARED DECISION-MAKING IN DIABETES CARE - A SURVEY INITIATIVE IN PATIENTS AND CLINICIANS	2023	ENDOCRINE PRACTICE	29	7			7	10.1016/j.eprac.2023.04.012		ARTICLE		HYBRID	ISI	WOS:001055052100001	HOUSTON METHODIST HOSP, DEPT ENDOCRINOL DIABET & METAB, WEILL CORNELL MED COLL, HOUSTON, TX USA.; UNIV COLORADO ANSCHUTZ MED CAMPUS, SCH MED, DEPT MED, DIV DIABET ENDOCRINOL & METAB, AURORA, CO USA.; BANNER UNIV MED CTR, DEPT INTERNAL MED, DIV DIABET ENDOCRINOL & METAB, PHOENIX, AZ USA.; CARL T HYDEN VA MED CTR, PHOENIX, AZ USA.; UNIV NEBRASKA MED CTR, DEPT INTERNAL MED, DIV DIABET ENDOCRINOL MET…	ENDOCR. PRACT.	ENDOCR PRACT	Digital Health and Shared Decision-Making in Diabetes Care - A Survey Initiative in Patients and Clinicians	SADHU, AR (CORRESPONDING AUTHOR), HOUSTON METHODIST HOSP, WEILL CORNELL MED COLL, DEPT ENDOCRINOL DIABET & METAB, 6550 FANNIN ST,SUITE SM-1001, HOUSTON, TX 77030 USA.	CORNELL UNIVERSITY;HOUSTON METHODIST;UNIVERSITY OF COLORADO SYSTEM;UNIVERSITY OF COLORADO ANSCHUTZ MEDICAL CAMPUS;UNIVERSITY OF NEBRASKA SYSTEM;UNIVERSITY OF NEBRASKA MEDICAL CENTER;HOUSTON METHODIST;CORNELL UNIVERSITY;HOUSTON METHODIST	WEILL CORNELL MED COLL		MUBEEN F, 2023, ENDOCR PRACT	MUBEEN F, 2023, ENDOCR PRACT	DIABETES; DIABETES TECHNOLOGY; DIGITAL HEALTH; SHARED DECISION-MAKING; SURVEY; TECHNOLOGY	DIABETES; DIABETES TECHNOLOGY; DIGITAL HEALTH; SHARED DECISION-MAKING; SURVEY	TECHNOLOGY	MUBEEN, FAIZA;WANG, CECILIA C. LOW;AL MARADNI, AHMAD;SHIVASWAMY, VIJAY;SADHU, ARCHANA R.	OBJECTIVE: TO ASSESS THE LANDSCAPE OF DIGITAL HEALTH RESOURCES IN THE UNITED STATES, BETTER UNDERSTAND THE IMPACT OF THE DIGITAL HEALTH ON SHARED DECISION-MAKING, AND IDENTIFY POTENTIAL BARRIERS AND OP-PORTUNITIES FOR PROGRESS IN THE CARE OF PERSONS WITH DIABETES. METHODS: THE STUDY CONSISTED OF TWO PHASES: A QUALITATIVE PHASE IN WHICH ONE-ON-ONE INTERVIEWS WERE CONDUCTED VIRTUALLY WITH 34 PHYSIC…			538	CORNELL UNIVERSITY; HOUSTON METHODIST; UNIVERSITY OF COLORADO SYSTEM; UNIVERSITY OF COLORADO ANSCHUTZ MEDICAL CAMPUS; UNIVERSITY OF NEBRASKA SYSTEM; UNIVERSITY OF NEBRASKA MEDICAL CENTER; HOUSTON METHODIST; CORNELL UNIVERSITY; HOUSTON METHODIST					JUL 2023	1934-2403	ARSADHU@HOUSTONMETHODIST.ORG	545	LILLY DIABETES	THIS SURVEY WAS SUPPORTED THROUGH FUNDING BY LILLY DIABETES. WE THANK THE PATIENTS AND PHYSICIANS WHO PARTICIPATED IN THIS RESEARCH STUDY. WE ALSO THANK LORI CLAWGES AND THE AACE STAFF WHO HELPED SUPPORT THIS PROJECT.	Q1FU4	ENGLISH		18
UNGER J;FRANCO D		PRACTICAL APPLICATION OF CONTINUOUS GLUCOSE MONITORING IN CLINICAL PRACTICE: CASE STUDIES	2023	DIABETES TECHNOLOGY & THERAPEUTICS	25				4	10.1089/dia.2023.0080		ARTICLE			ISI	WOS:001006782800004	UNGER PRIMARY CARE, 9220 HAVEN AVE,SUITE 230, RANCHO CUCAMONGA, CA 91730 USA.; RUA GEN MENA BARRETO, SAO PAULO, BRAZIL.;	DIABETES TECHNOL. THER.	DIABETES TECHNOL THE	Practical Application of Continuous Glucose Monitoring in Clinical Practice: Case Studies	UNGER, J (CORRESPONDING AUTHOR), UNGER PRIMARY CARE, 9220 HAVEN AVE,SUITE 230, RANCHO CUCAMONGA, CA 91730 USA.	NOTREPORTED	J (CORRESPONDING AUTHOR)		UNGER J, 2023, DIABETES TECHNOL THE	UNGER J, 2023, DIABETES TECHNOL THE	TYPE 1 DIABETES; TYPE 2 DIABETES; BLOOD GLUCOSE MONITORING; CONTINUOUS GLUCOSE MONITORING; DAILY INSULIN INJECTIONS; QUALITY-OF-LIFE; SENSING TECHNOLOGY; GLYCEMIC CONTROL; ADULTS; HYPOGLYCEMIA; MULTICENTER; MANAGEMENT; REPLACEMENT; PROFILE	TYPE 1 DIABETES; TYPE 2 DIABETES; BLOOD GLUCOSE MONITORING; CONTINUOUS GLUCOSE MONITORING	DAILY INSULIN INJECTIONS; QUALITY-OF-LIFE; SENSING TECHNOLOGY; GLYCEMIC CONTROL; ADULTS; HYPOGLYCEMIA; MULTICENTER; MANAGEMENT; REPLACEMENT; PROFILE	UNGER, JEFF;FRANCO, DENISE R.	THE PREVALENCE OF DIABETES CONTINUES TO RISE EXPONENTIALLY AND CONTRIBUTES SIGNIFICANTLY TO MORBIDITY, MORTALITY, AND HEALTH CARE RESOURCE UTILIZATION. INDIVIDUALS WITH DIABETES HAVE ADOPTED CONTINUOUS GLUCOSE MONITORING (CGM) AS THEIR PREFERRED METHOD FOR GLUCOSE MEASUREMENT. PRIMARY CARE CLINICIANS SHOULD BECOME PROFICIENT IN UTILIZING THIS TECHNOLOGY IN THEIR PRACTICES. THIS CASE-BASED ARTICLE…			S21							1557-8593	JUNGERMD@AOL.COM	S34	ABBOTT DIABETES CARE	FUNDING FOR THE DEVELOPMENT OF THIS ARTICLE WAS PROVIDED BY ABBOTT DIABETES CARE.	J0SE7	ENGLISH		37
KELEPOURIS E;PETER W;NEUMILLER J;WRIGHT E		OPTIMIZING MULTIDISCIPLINARY CARE OF PATIENTS WITH CHRONIC KIDNEY DISEASE AND TYPE 2 DIABETES MELLITUS	2023	DIABETES THERAPY	14	7			11	10.1007/s13300-023-01416-2		REVIEW		GOLD, GREEN SUBMITTED, GREEN PUBLISHED	ISI	WOS:000993011900001	UNIV PENN, DIV RENAL ELECTROLYTE & HYPERTENS, PHILADELPHIA, PA 19104 USA.; UNIV MINNESOTA, MINNEAPOLIS, MN USA.; HENNEPIN HEALTHCARE RES INST, MINNEAPOLIS, MN USA.; WASHINGTON STATE UNIV, SPOKANE, WA USA.; CHARLOTTE AREA HLTH EDUC CTR, CHARLOTTE, NC USA.;	DIABETES THER.	DIABETES THER	Optimizing Multidisciplinary Care of Patients with Chronic Kidney Disease and Type 2 Diabetes Mellitus	KELEPOURIS, E (CORRESPONDING AUTHOR), UNIV PENN, DIV RENAL ELECTROLYTE & HYPERTENS, PHILADELPHIA, PA 19104 USA.	UNIVERSITY OF PENNSYLVANIA;UNIVERSITY OF MINNESOTA SYSTEM;UNIVERSITY OF MINNESOTA TWIN CITIES;WASHINGTON STATE UNIVERSITY	UNIV PENN		KELEPOURIS E, 2023, DIABETES THER	KELEPOURIS E, 2023, DIABETES THER	CHRONIC KIDNEY DISEASE; TYPE 2 DIABETES MELLITUS; MULTIDISCIPLINARY CARE; MULTIDISCIPLINARY TEAM; CARE OPTIMIZATION; PREVENTION; CARDIOVASCULAR OUTCOMES; PHARMACIST INTERVENTION; MEDICATION ADHERENCE; THERAPY MANAGEMENT; NEPHROPATHY; NEPHROLOGY; MORTALITY; CKD; HOSPITALIZATION; FINERENONE	CHRONIC KIDNEY DISEASE; TYPE 2 DIABETES MELLITUS; MULTIDISCIPLINARY CARE; MULTIDISCIPLINARY TEAM; CARE OPTIMIZATION; PREVENTION	CARDIOVASCULAR OUTCOMES; PHARMACIST INTERVENTION; MEDICATION ADHERENCE; THERAPY MANAGEMENT; NEPHROPATHY; NEPHROLOGY; MORTALITY; CKD; HOSPITALIZATION; FINERENONE	KELEPOURIS, ELLIE;ST. PETER, WENDY;NEUMILLER, JOSHUA J.;WRIGHT, EUGENE E.	DIABETES IS THE LEADING CAUSE OF CHRONIC KIDNEY DISEASE (CKD), A CONDITION ASSOCIATED WITH SIGNIFICANT MORBIDITY AND MORTALITY. AS THESE PATIENTS HAVE A HIGH RISK OF DEVELOPING CARDIOVASCULAR DISEASE AND END-STAGE KIDNEY DISEASE, THERE IS A NEED FOR EARLY DETECTION AND EARLY INITIATION OF APPROPRIATE THERAPEUTIC INTERVENTIONS THAT SLOW DISEASE PROGRESSION AND PREVENT ADVERSE OUTCOMES. DUE TO THE …			1111	UNIVERSITY OF PENNSYLVANIA; UNIVERSITY OF MINNESOTA SYSTEM; UNIVERSITY OF MINNESOTA TWIN CITIES; WASHINGTON STATE UNIVERSITY					MAY 2023	1869-6961	ELLIE.KELEPOURIS@PENNMEDICINE.UPENN.EDU	1136	BAYER CORPORATION	MEDICAL WRITING SUPPORT AND THE JOURNAL'S RAPID SERVICE FEE WAS FUNDED BY BAYER CORPORATION. THE AUTHORS DID NOT RECEIVE ANY HONORARIA FOR THIS REVIEW.	H9QM0	ENGLISH		119
EMANA D;KITABA M;GIRMA T;LEKASSA S;REGEA F;DINA H;MULGETA S		PATIENT ENGAGEMENT IN DECISION MAKING AND ASSOCIATED FACTORS AMONG OUTPATIENTS WITH SELECTED NON-COMMUNICABLE CHRONIC DISEASES IN PUBLIC HOSPITALS OF WEST SHOA, ETHIOPIA	2023	PLOS GLOBAL PUBLIC HEALTH	3	5			5	10.1371/journal.pgph.0000772		ARTICLE		GREEN SUBMITTED, GREEN PUBLISHED, GOLD	ISI	WOS:001418832700001	ASSOSA UNIV, COLL HLTH SCI, DEPT NURSING, ASSOSA, ETHIOPIA.; AMBO UNIV, COLL MED & HLTH SCI, DEPT NURSING, AMBO, ETHIOPIA.; AMBO UNIV, COLL MED & HLTH SCI, DEPT PUBL HLTH, AMBO, ETHIOPIA.; ASSOSA UNIV, COLL HLTH SCI, DEPT PUBL HLTH, ASSOSA, ETHIOPIA.; ASSOSA UNIV, COLL HLTH SCI, DEPT MIDWIFERY, ASSOSA, ETHIOPIA.; WOLLEGA UNIV, SCH PUBL HLTH, DEPT EPIDEMIOL, NEKEMTE, ETHIOPIA.;	PLOS GLOB. PUBLIC HEALTH	PLOS GLOB PUBL HLTH	Patient engagement in decision making and associated factors among outpatients with selected non-communicable chronic diseases in public hospitals of West Shoa, Ethiopia	EMANA, D (CORRESPONDING AUTHOR), ASSOSA UNIV, COLL HLTH SCI, DEPT NURSING, ASSOSA, ETHIOPIA.	AMBO UNIVERSITY;AMBO UNIVERSITY	ASSOSA UNIV		EMANA D, 2023, PLOS GLOB PUBL HLTH	EMANA D, 2023, PLOS GLOB PUBL HLTH	SELF-CARE; ACTIVATION		SELF-CARE; ACTIVATION	EMANA, DESALEGN;KITABA, MULU;GIRMA, TAKA;LEKASSA, SHALAMA;REGEA, FIRAOL;DINA, HUNDUMA;MULGETA, SEGNI	BACKGROUND DESPITE THE IMPORTANCE OF PATIENT ENGAGEMENT IN HEALTH CARE DECISION-MAKING IN THE CARE OF PATIENTS WITH CHRONIC DISEASES, THERE IS LIMITED INFORMATION ABOUT IT AND THE FACTORS AFFECTING IT IN ETHIOPIA AND IN THE PUBLIC HOSPITALS OF WEST SHOA IN PARTICULAR. THUS, THIS STUDY WAS DESIGNED TO ASSESS THE ENGAGEMENT OF PATIENTS WITH SELECTED CHRONIC NON-COMMUNICABLE DISEASES IN HEALTH CARE …	E0000772			AMBO UNIVERSITY; AMBO UNIVERSITY						2767-3375	DESALEGNEMANA@GMAIL.COM		AMBO UNIVERSITY [AU249/2012]	FUNDING: THIS WORK WAS SUPPORTED BY AMBO UNIVERSITY TO DE WITH A GRANT NUMBER OF AU249/2012. THIS FINANCIAL AWARD WAS RECEIVED BY THE CORRESPONDENT AUTHOR: DE. THE FUNDERS HAD NO ROLE IN STUDY DESIGN, DATA COLLECTION AND ANALYSIS, DECISION TO PUBLISH, OR PREPARATION OF THE MANUSCRIPT.	W5F5T	ENGLISH		40
SANTOS S;PENTZEK M;ALTINER A;DAUBMANN A;DREWELOW E;HELBIG C;LÖFFLER C;LÖSCHER S;WEGSCHEIDER K;ABHOLZ H;WILM S;WOLLNY A		HBA1C AS A SHARED TREATMENT GOAL IN TYPE 2 DIABETES? A SECONDARY ANALYSIS OF THE DEBATE TRIAL	2023	BMC PRIMARY CARE	24	1			3	10.1186/s12875-023-02067-9		ARTICLE		GOLD, GREEN PUBLISHED	ISI	WOS:000985710100001	HEINRICH HEINE UNIV DUSSELDORF, INST GEN PRACTICE IFAM, MED FAC, CTR HLTH & SOC CHS, MOORENSTR 5, D-40225 DUSSELDORF, GERMANY.; WITTEN HERDECKE UNIV, INST GEN PRACTICE & PRIMARY CARE, CHAIR GEN PRACTICE & PATIENT CENTREDNESS PRIMARY C, FAC HLTH,SCH MED, ALFRED HERRHAUSEN STR 50, D-58448 WITTEN, GERMANY.; HEIDELBERG UNIV HOSP, DEPT GEN PRACTICE & HLTH SERV RES, NEUENHEIMER FELD 130-3, D-69120 HEID…	BMC PRIM. CARE	BMC PRIM CARE	HbA1c as a shared treatment goal in type 2 diabetes? A secondary analysis of the DEBATE trial	SANTOS, S (CORRESPONDING AUTHOR), HEINRICH HEINE UNIV DUSSELDORF, INST GEN PRACTICE IFAM, MED FAC, CTR HLTH & SOC CHS, MOORENSTR 5, D-40225 DUSSELDORF, GERMANY.	HEINRICH HEINE UNIVERSITY DUSSELDORF;RUPRECHT KARLS UNIVERSITY HEIDELBERG;UNIVERSITY OF ROSTOCK;UNIVERSITY OF HAMBURG;UNIVERSITY MEDICAL CENTER HAMBURG-EPPENDORF	HEINRICH HEINE UNIV DUSSELDORF		SANTOS S, 2023, BMC PRIM CARE	SANTOS S, 2023, BMC PRIM CARE	DIABETES MELLITUS TYPE 2; DECISION MAKING; GENERAL PRACTICE; GLYCATED HEMOGLOBIN A; DECISION-MAKING; GLYCEMIC CONTROL; PRIMARY-CARE; SELF-MANAGEMENT; HEALTH; ACHIEVEMENT; MELLITUS; OUTCOMES; SUPPORT; TARGETS	DIABETES MELLITUS TYPE 2; DECISION MAKING; GENERAL PRACTICE; GLYCATED HEMOGLOBIN A	DECISION-MAKING; GLYCEMIC CONTROL; PRIMARY-CARE; SELF-MANAGEMENT; HEALTH; ACHIEVEMENT; MELLITUS; OUTCOMES; SUPPORT; TARGETS	SANTOS, SARA;PENTZEK, MICHAEL;ALTINER, ATTILA;DAUBMANN, ANNE;DREWELOW, EVA;HELBIG, CHRISTIAN;LOEFFLER, CHRISTIN;LOESCHER, SUSANNE;WEGSCHEIDER, KARL;ABHOLZ, HEINZ-HARALD;WILM, STEFAN;WOLLNY, ANJA	BACKGROUNDTYPE 2 DIABETES MELLITUS (T2DM) IS A MAJOR HEALTH PROBLEM IN THE WESTERN WORLD. DESPITE A WIDESPREAD IMPLEMENTATION OF INTEGRATED CARE PROGRAMS THERE ARE STILL PATIENTS WITH POORLY CONTROLLED T2DM. SHARED GOAL SETTING WITHIN THE PROCESS OF SHARED DECISION MAKING (SDM) MAY INCREASE PATIENT'S COMPLIANCE AND ADHERENCE TO TREATMENT REGIMEN. IN OUR SECONDARY ANALYSIS OF THE CLUSTER-RANDOMIZE…	115			HEINRICH HEINE UNIVERSITY DUSSELDORF; RUPRECHT KARLS UNIVERSITY HEIDELBERG; UNIVERSITY OF ROSTOCK; UNIVERSITY OF HAMBURG; UNIVERSITY MEDICAL CENTER HAMBURG-EPPENDORF						2731-4553	SARA.SANTOS@MED.UNI-DUESSELDORF.DE				F9TX5	ENGLISH		55
MERTES B;GÖDDE S;KLOOS C;KUNISS N		CHOOSING AN INSULIN INJECTOR BY A STRUCTURED, PHARMACEUTICAL-NEUTRAL CURRICULUM VIA AN INFORMED SHARED DECISION-MAKING PROCESS IN 349 INSULIN-NAIVE PATIENTS WITH DIABETES MELLITUS	2023	ACTA DIABETOLOGICA	60	8			0	10.1007/s00592-023-02069-0		ARTICLE		HYBRID	ISI	WOS:000961528200001	AGAPLES HOSP BETHANIEN, CTR CARDIOANGIOL BETHANIEN, DEPT DIABETOL, FRANKFURT, GERMANY.; JENA UNIV HOSP, DEPT INTERNAL MED 3, ENDOCRINOL & METAB DISORDERS, KLINIKUM 1, D-07740 JENA, GERMANY.; OUTPATIENT HEALTHCARE CTR DR MED KIELSTEIN, ERFURT, GERMANY.;	ACTA DIABETOL.	ACTA DIABETOL	Choosing an insulin injector by a structured, pharmaceutical-neutral curriculum via an informed shared decision-making process in 349 insulin-naive patients with diabetes mellitus	KUNISS, N (CORRESPONDING AUTHOR), JENA UNIV HOSP, DEPT INTERNAL MED 3, ENDOCRINOL & METAB DISORDERS, KLINIKUM 1, D-07740 JENA, GERMANY.; KUNISS, N (CORRESPONDING AUTHOR), OUTPATIENT HEALTHCARE CTR DR MED KIELSTEIN, ERFURT, GERMANY.	FRIEDRICH SCHILLER UNIVERSITY OF JENA	JENA UNIV HOSP;OUTPATIENT HEALTHCARE CTR DR MED KIELSTEIN		MERTES B, 2023, ACTA DIABETOL	MERTES B, 2023, ACTA DIABETOL	PHARMACEUTICAL-NEUTRAL CURRICULUM; INFORMED SHARED DECISION MAKING; INSULIN INJECTOR	PHARMACEUTICAL-NEUTRAL CURRICULUM; INFORMED SHARED DECISION MAKING; INSULIN INJECTOR		MERTES, BERNARDO;GOEDDE, SYBILLE;KLOOS, CHRISTOF;KUNISS, NADINE	BACKGROUNDTHE NATIONAL GUIDELINE FOR DIABETES TYPE 2 CLAIMS TO INVOLVE PATIENTS IN THEIR DECISION-MAKING ON THERAPY. UNFORTUNATELY, NO STRUCTURED, PHARMACEUTICAL-NEUTRAL CURRICULUM IS AVAILABLE TO GUIDE PATIENTS IN THIS SHARED DECISION-MAKING (SDM) PROCESS REGARDING THE INSULIN INJECTOR. THE AIM OF THE STUDY WAS TO EVALUATE WHICH INJECTOR PATIENTS CHOSE AFTER SDM PROCESS AND THE REASONS FOR THEIR…			1109	FRIEDRICH SCHILLER UNIVERSITY OF JENA					APR 2023	1432-5233	NADINE.KUNISS@MED.UNI-JENA.DE	1112			J5QK0	ENGLISH		2
RUISSEN M;MONTORI V;HARGRAVES I;BRANDA M;GARCIA M;DE K E;KUNNEMAN M		PROBLEM-BASED SHARED DECISION-MAKING IN DIABETES CARE: A SECONDARY ANALYSIS OF VIDEO-RECORDED ENCOUNTERS	2023	BMJ EVIDENCE-BASED MEDICINE	28	3			8	10.1136/bmjebm-2022-112067		ARTICLE		HYBRID	ISI	WOS:000948598800001	LEIDEN UNIV, MED CTR, DEPT MED, LEIDEN, NETHERLANDS.; MAYO CLIN, KNOWLEDGE & EVALUAT RES UNIT, ROCHESTER, MN USA.; MAYO CLIN, DEPT QUANTITAT HLTH SCI, ROCHESTER, MN USA.; IIB ST PAU, BIOMED RES INST ST PAU, BARCELONA, SPAIN.; LEIDEN UNIV, MED CTR, DEPT BIOMED DATA SCI, LEIDEN, NETHERLANDS.; LEIDEN UNIV, MED CTR, BIOMED DATA SCI, LEIDEN, NETHERLANDS.;	BMJ EVID.-BASED MED.	BMJ EVID-BASED MED	Problem-based shared decision-making in diabetes care: a secondary analysis of video-recorded encounters	KUNNEMAN, M (CORRESPONDING AUTHOR), LEIDEN UNIV, MED CTR, BIOMED DATA SCI, LEIDEN, NETHERLANDS.	LEIDEN UNIVERSITY;LEIDEN UNIVERSITY MEDICAL CENTER (LUMC);LEIDEN UNIVERSITY - EXCL LUMC;MAYO CLINIC;MAYO CLINIC;LEIDEN UNIVERSITY;LEIDEN UNIVERSITY MEDICAL CENTER (LUMC);LEIDEN UNIVERSITY - EXCL LUMC;LEIDEN UNIVERSITY;LEIDEN UNIVERSITY MEDICAL CENTER (LUMC);LEIDEN UNIVERSITY - EXCL LUMC	LEIDEN UNIV		RUISSEN M, 2023, BMJ EVID-BASED MED	RUISSEN M, 2023, BMJ EVID-BASED MED	DIABETES MELLITUS; INVOLVE PATIENTS; MANAGEMENT; EXTENT	DIABETES MELLITUS	INVOLVE PATIENTS; MANAGEMENT; EXTENT	RUISSEN, MEREL M.;MONTORI, VICTOR M.;HARGRAVES, IAN G.;BRANDA, MEGAN E.;GARCIA, MONTSERRAT LEON;DE KONING, EELCO J. P.;KUNNEMAN, MARLEEN	OBJECTIVESTO DESCRIBE THE RANGE OF COLLABORATIVE APPROACHES TO SHARED DECISION-MAKING (SDM) OBSERVED IN CLINICAL ENCOUNTERS OF PATIENTS WITH DIABETES AND THEIR CLINICIANS. DESIGNA SECONDARY ANALYSIS OF VIDEORECORDINGS OBTAINED IN A RANDOMISED TRIAL COMPARING USUAL DIABETES PRIMARY CARE WITH OR WITHOUT USING A WITHIN-ENCOUNTER CONVERSATION SDM TOOL. SETTINGUSING THE PURPOSEFUL SDM FRAMEWORK, WE CL…			157	LEIDEN UNIVERSITY; LEIDEN UNIVERSITY MEDICAL CENTER (LUMC); LEIDEN UNIVERSITY - EXCL LUMC; MAYO CLINIC; MAYO CLINIC; LEIDEN UNIVERSITY; LEIDEN UNIVERSITY MEDICAL CENTER (LUMC); LEIDEN UNIVERSITY - EXCL LUMC; LEIDEN UNIVERSITY; LEIDEN UNIVERSITY MEDICAL CENTER (LUMC); LEIDEN UNIVERSITY - EXCL LUMC					MAR 2023	2515-4478	KUNNEMAN@LUMC.NL	163			L3IO0	ENGLISH		40
CLAESSENS D;BOUDEWIJNS E;KEIJSERS L;GIDDING-SLOK A;WINKENS B;VAN S O		VALIDITY AND RELIABILITY OF THE ASSESSMENT OF BURDEN OF CHRONIC CONDITIONS SCALE IN THE NETHERLANDS	2023	ANNALS OF FAMILY MEDICINE	21	2			7	10.1370/afm.2954		ARTICLE		GREEN PUBLISHED, GREEN SUBMITTED, GOLD	ISI	WOS:000983282800002	MAASTRICHT UNIV, CARE & PUBL HLTH RES INST, DEPT FAMILY MED, MAASTRICHT, NETHERLANDS.; MAASTRICHT UNIV, CARE & PUBL HLTH RES INST, DEPT METHODOL & STAT, MAASTRICHT, NETHERLANDS.; POB 616, NL-6200 MD MAASTRICHT, NETHERLANDS.;	ANN. FAM. MED.	ANN FAM MED	Validity and Reliability of the Assessment of Burden of Chronic Conditions Scale in the Netherlands	CLAESSENS, D (CORRESPONDING AUTHOR), POB 616, NL-6200 MD MAASTRICHT, NETHERLANDS.	MAASTRICHT UNIVERSITY;MAASTRICHT UNIVERSITY MEDICAL CENTRE (MUMC);MAASTRICHT UNIVERSITY;MAASTRICHT UNIVERSITY MEDICAL CENTRE (MUMC)	D (CORRESPONDING AUTHOR)		CLAESSENS D, 2023, ANN FAM MED	CLAESSENS D, 2023, ANN FAM MED	ASTHMA; DIABETES MELLITUS; PATIENT REPORTED OUTCOME MEASURES; PUL-MONARY DISEASE; CHRONIC OBSTRUCTIVE; VAILDATION STUDY; QUALITY-OF-LIFE; OBSTRUCTIVE PULMONARY-DISEASE; TYPE-2 DIABETES-MELLITUS; HEALTH-STATUS; IMPACT; DEPRESSION; EXACERBATIONS; VALIDATION; ANXIETY	ASTHMA; DIABETES MELLITUS; PATIENT REPORTED OUTCOME MEASURES; PUL-MONARY DISEASE; CHRONIC OBSTRUCTIVE; VAILDATION STUDY	QUALITY-OF-LIFE; OBSTRUCTIVE PULMONARY-DISEASE; TYPE-2 DIABETES-MELLITUS; HEALTH-STATUS; IMPACT; DEPRESSION; EXACERBATIONS; VALIDATION; ANXIETY	CLAESSENS, DANNY;BOUDEWIJNS, ESTHER A.;KEIJSERS, LOTTE C. E. M.;GIDDING-SLOK, ANNERIKA H. M.;WINKENS, BJORN;VAN SCHAYCK, ONNO C. P.	PURPOSE THE ASSESSMENT OF BURDEN OF CHRONIC CONDITIONS (ABCC) TOOL WAS DEVELOPED TO IMPROVE CARE BY FACILITATING SHARED DECISION MAKING AND SELF-MANAGEMENT. IT ASSESSES AND VISUALIZES THE EXPERIENCED BURDEN OF 1 OR MULTIPLE CHRONIC CONDITIONS AND INTEGRATES IT IN DAILY CARE. THE AIM OF THIS STUDY IS TO EVALUATE WHETHER THE ABCC SCALE IS VALID AND RELIABLE IN PEOPLE WITH CHRONIC OBSTRUCTIVE PULMON…			103	MAASTRICHT UNIVERSITY; MAASTRICHT UNIVERSITY MEDICAL CENTRE (MUMC); MAASTRICHT UNIVERSITY; MAASTRICHT UNIVERSITY MEDICAL CENTRE (MUMC)						1544-1717	DANNY.CLAESSENS@MAASTRICHTUNIVERSITY.NL	111	NETHERLANDS ORGANISATION FOR HEALTH RESEARCH AND DEVELOPMENT [104006001]	FUNDING SUPPORT: THIS STUDY WAS FUNDED BY THE NETHERLANDS ORGANISATION FOR HEALTH RESEARCH AND DEVELOPMENT (104006001) . THE FUNDING PARTY HAD NO ROLE IN STUDY DESIGN, DATA COLLECTION, ANALYSIS, AND INTERPRETATION, OR MANUSCRIPT WRITING.	F6FN4	ENGLISH		44
ZISMAN-ILANI Y;KHAIKIN S;SAVOY M;PARANJAPE A;RUBIN D;JACOB R;WIERINGA T;SUAREZ J;LIU J;GARDINER H;BASS S;MONTORI V;SIMINOFF L		DISPARITIES IN SHARED DECISION-MAKING RESEARCH AND PRACTICE: THE CASE FOR BLACK AMERICAN PATIENTS	2023	ANNALS OF FAMILY MEDICINE	21	2			16	10.1370/afm.2943		ARTICLE		GREEN ACCEPTED, GOLD	ISI	WOS:000983282800003	TEMPLE UNIV, COLL PUBL HLTH, PHILADELPHIA, PA USA.; UCL, DIV PSYCHOL & LANGUAGE SCI, LONDON, ENGLAND.; TEMPLE UNIV, SHARED DECIS MAKING LAB, PHILADELPHIA, PA USA.; TEMPLE UNIV, LEWIS KATZ SCH MED, PHILADELPHIA, PA USA.; AMER ACAD FAMILY PHYS, WASHINGTON, DC USA.; LEIDEN UNIV, MED CTR, DEPT BIOMED DATA SCI, LEIDEN, NETHERLANDS.; MAYO CLIN, ROCHESTER, MN USA.;	ANN. FAM. MED.	ANN FAM MED	Disparities in Shared Decision-Making Research and Practice: The Case for Black American Patients	ZISMAN-ILANI, Y (CORRESPONDING AUTHOR), TEMPLE UNIV, COLL PUBL HLTH, DEPT SOCIAL & BEHAV SCI, 1700 NORTH BROAD ST, PHILADELPHIA, PA 19122 USA.	PENNSYLVANIA COMMONWEALTH SYSTEM OF HIGHER EDUCATION (PCSHE);TEMPLE UNIVERSITY;UNIVERSITY OF LONDON;UNIVERSITY COLLEGE LONDON;PENNSYLVANIA COMMONWEALTH SYSTEM OF HIGHER EDUCATION (PCSHE);TEMPLE UNIVERSITY;PENNSYLVANIA COMMONWEALTH SYSTEM OF HIGHER EDUCATION (PCSHE);TEMPLE UNIVERSITY;LEIDEN UNIVERSITY;LEIDEN UNIVERSITY MEDICAL CENTER (LUMC);LEIDEN UNIVERSITY - EXCL LUMC;MAYO CLINIC	TEMPLE UNIV		ZISMAN-ILANI Y, 2023, ANN FAM MED	ZISMAN-ILANI Y, 2023, ANN FAM MED	SHARED DECISION MAKING; HEALTH DISPARITIES; BLACK; AFRICAN AMERICANS; TYPE 2 DIABETES; DIABETES SELF-CARE; AFRICAN-AMERICANS; MEDICATION ADHERENCE; HEALTH-CARE; COMMUNICATION; PREVALENCE; PERSPECTIVES; PHYSICIANS; ENCOUNTER; OUTCOMES	SHARED DECISION MAKING; HEALTH DISPARITIES; BLACK; AFRICAN AMERICANS; TYPE 2 DIABETES	DIABETES SELF-CARE; AFRICAN-AMERICANS; MEDICATION ADHERENCE; HEALTH-CARE; COMMUNICATION; PREVALENCE; PERSPECTIVES; PHYSICIANS; ENCOUNTER; OUTCOMES	ZISMAN-ILANI, YAARA;KHAIKIN, SHELY;SAVOY, MARGOT L.;PARANJAPE, ANURADHA;RUBIN, DANIEL J.;JACOB, REGINA;WIERINGA, THOMAS H.;SUAREZ, JOHN;LIU, JIN;GARDINER, HEATHER;BASS, SARAH BAUERLE;MONTORI, VICTOR M.;SIMINOFF, LAURA A.	OBJECTIVE THE EXTENT OF SHARED DECISION MAKING (SDM) USE IN THE CARE OF BLACK PATIENTS IS LIMITED. WE EXPLORED PREFERENCES, NEEDS, AND CHALLENGES OF BLACK PATIENTS TO ENHANCE SDM OFFERINGS. METHODS WE PERFORMED INTERVIEWS WITH 32 BLACK PATIENTS RECEIVING TYPE 2 DIABETES CARE IN SAFETY-NET PRIMARY CARE PRACTICES CARING PREDOMINANTLY FOR BLACK PEOPLE. RESULTS THE FOLLOWING 4 THEMES EMERGED: PREFERE…			112	PENNSYLVANIA COMMONWEALTH SYSTEM OF HIGHER EDUCATION (PCSHE); TEMPLE UNIVERSITY; UNIVERSITY OF LONDON; UNIVERSITY COLLEGE LONDON; PENNSYLVANIA COMMONWEALTH SYSTEM OF HIGHER EDUCATION (PCSHE); TEMPLE UNIVERSITY; PENNSYLVANIA COMMONWEALTH SYSTEM OF HIGHER EDUCATION (PCSHE); TEMPLE UNIVERSITY; LEIDEN UNIVERSITY; LEIDEN UNIVERSITY MEDICAL CENTER (LUMC); LEIDEN UNIVERSITY - EXCL LUMC; MAYO CLINIC						1544-1717	YAARA@TEMPLE.EDU	118	TEMPLE UNIVERSITY; NIMH [R34 MH-128497]	THIS WORK WAS SUPPORTED BY FUNDING FROM A TEMPLE UNIVERSITY GRANT-IN-AID PROGRAM AND THE NIMH (AWARD R34 MH-128497). THE CONTENTS ARE SOLELY THE RESPONSIBILITY OF THE AUTHORS AND DO NOT NECESSARILY REPRESENT THE OFFICIAL VIEWS OF TEMPLE UNIVERSITY OR THE NATIONAL INSTITUTES OF HEALTH, AND ENDORSEMENT BY THE FEDERAL GOVERNMENT SHOULD NOT BE ASSUMED.	F6FN4	ENGLISH		61
HSU S;TANG K;LIN C;CHEN P;WANG L		APPLYING THE THEORY OF PLANNED BEHAVIOR TO INVESTIGATE TYPE 2 DIABETES PATIENTS' INTENTION TO RECEIVE INJECTION THERAPY	2023	FRONTIERS IN PUBLIC HEALTH	11				5	10.3389/fpubh.2023.1066633		ARTICLE		GREEN PUBLISHED, GOLD	ISI	WOS:000941671100001	TAIPEI CITY HOSP, DEPT PHARM, YANGMING BRANCH, TAIPEI, TAIWAN.; TAIPEI MED UNIV, COLL PHARM, SCH PHARM, TAIPEI, TAIWAN.; TAJEN UNIV, DEPT PHARM, PINGTUNG CITY, TAIWAN.; TAJEN UNIV, MASTER PROGRAM, PINGTUNG CITY, TAIWAN.; TAIPEI MED UNIV, SCH MED, DEPT EDUC & HUMANITIES MED, TAIPEI, TAIWAN.; NATL TAIPEI UNIV EDUC, COLL EDUC, DEPT EARLY CHILDHOOD & FAMILY EDUC, TAIPEI, TAIWAN.; TAIPEI MED UNIV HOSP…	FRONT. PUBLIC HEALTH	FRONT PUBLIC HEALTH	Applying the theory of planned behavior to investigate type 2 diabetes patients' intention to receive injection therapy	WANG, LH (CORRESPONDING AUTHOR), TAIPEI MED UNIV, COLL PHARM, SCH PHARM, TAIPEI, TAIWAN.; WANG, LH (CORRESPONDING AUTHOR), TAIPEI MED UNIV HOSP, DEPT PHARM, TAIPEI, TAIWAN.	TAIPEI CITY HOSPITAL;TAIPEI MEDICAL UNIVERSITY;TAIPEI MEDICAL UNIVERSITY;NATIONAL TAIPEI UNIVERSITY OF EDUCATION;TAIPEI MEDICAL UNIVERSITY;TAIPEI MEDICAL UNIVERSITY HOSPITAL	TAIPEI MED UNIV;TAIPEI MED UNIV HOSP		HSU S, 2023, FRONT PUBLIC HEALTH	HSU S, 2023, FRONT PUBLIC HEALTH	TYPE 2 DIABETES; SHARED DECISION MAKING; PATIENT DECISION AID; THE THEORY OF PLANNED BEHAVIOR; INJECTION THERAPY; SHARED DECISION-MAKING; INSULIN THERAPY; MEDICATION ADHERENCE; METAANALYSIS; EDUCATION; BARRIERS; ADULTS	TYPE 2 DIABETES; SHARED DECISION MAKING; PATIENT DECISION AID; THE THEORY OF PLANNED BEHAVIOR; INJECTION THERAPY	SHARED DECISION-MAKING; INSULIN THERAPY; MEDICATION ADHERENCE; METAANALYSIS; EDUCATION; BARRIERS; ADULTS	HSU, SU-HAN;TANG, KUNG-PEI;LIN, CHIA-HUI;CHEN, PEI-CHUN;WANG, LI-HSUAN	OBJECTIVESTHIS STUDY APPLIED THE THEORY OF PLANNED BEHAVIOR (TPB) IN SHARED DECISION MAKING (SDM) TO UNDERSTAND BEHAVIORAL INTENTION IN PATIENTS WITH TYPE 2 DIABETES WITH REGARD TO INJECTION THERAPY FOR BLOOD SUGAR CONTROL. METHODSA CROSS SECTIONAL STUDY WAS CONDUCTED. TWO HUNDRED AND FIFTY-FOUR PATIENTS WITH TYPE 2 DIABETES PARTICIPATED THIS STUDY AND WERE INTERVIEWED BY PHARMACISTS IN DIFFERENT…	1066633			TAIPEI CITY HOSPITAL; TAIPEI MEDICAL UNIVERSITY; TAIPEI MEDICAL UNIVERSITY; NATIONAL TAIPEI UNIVERSITY OF EDUCATION; TAIPEI MEDICAL UNIVERSITY; TAIPEI MEDICAL UNIVERSITY HOSPITAL						2296-2565	SHIUAN@TMU.EDU.TW		MINISTRY OF SCIENCE AND TECHNOLOGY OF TAIWAN [MOST 111-2410-H-038-020]; TAIPEI MEDICAL UNIVERSITY HOSPITAL [111TMUH-MOST-07]; TAIPEI CITY HOSPITAL [TPCH-110-50]	FUNDING THIS WORK WAS FINANCIALLY SUPPORTED BY THE MINISTRY OF SCIENCE AND TECHNOLOGY OF TAIWAN (MOST 111-2410-H-038-020), TAIPEI MEDICAL UNIVERSITY HOSPITAL (111TMUH-MOST-07), AND TAIPEI CITY HOSPITAL (TPCH-110-50). THIS MANUSCRIPT WAS EDITED BY WALLACE ACADEMIC EDITING.	9L6PU	ENGLISH		46
HARAKEH Z;HOOGH I;VAN K H;KALKMAN G;VAN S E;VAN E P;OTTEN W		360° DIAGNOSTIC TOOL TO PERSONALIZE LIFESTYLE ADVICE IN PRIMARY CARE FOR PEOPLE WITH TYPE 2 DIABETES: DEVELOPMENT AND USABILITY STUDY	2023	JMIR FORMATIVE RESEARCH	7				2	10.2196/37305		ARTICLE		GREEN PUBLISHED, GOLD	ISI	WOS:000998464900031	NETHERLANDS ORG APPL SCI RES, TNO, DEPT CHILD HLTH, LEIDEN, NETHERLANDS.; NETHERLANDS ORG APPL SCI RES, TNO, DEPT MICROBIOL & SYST BIOL, LEIDEN, NETHERLANDS.; NETHERLANDS ORG APPL SCI RES, TNO, DEPT RISK ANAL PROD DEV, UTRECHT, NETHERLANDS.; NETHERLANDS ORG APPL SCI RES, TNO, DEPT SUSTAINABLE PROD & EMPLOYABIL, LEIDEN, NETHERLANDS.; NETHERLANDS ORG APPL SCI RES, TNO, DEPT CHILD HLTH, SYLVIUSWEG 7…	JMIR FORM. RES.	JMIR FORM RES	360° Diagnostic Tool to Personalize Lifestyle Advice in Primary Care for People With Type 2 Diabetes: Development and Usability Study	HARAKEH, Z (CORRESPONDING AUTHOR), NETHERLANDS ORG APPL SCI RES, TNO, DEPT CHILD HLTH, SYLVIUSWEG 71, NL-2333 BE LEIDEN, NETHERLANDS.	NETHERLANDS ORGANIZATION APPLIED SCIENCE RESEARCH;NETHERLANDS ORGANIZATION APPLIED SCIENCE RESEARCH;NETHERLANDS ORGANIZATION APPLIED SCIENCE RESEARCH;NETHERLANDS ORGANIZATION APPLIED SCIENCE RESEARCH;NETHERLANDS ORGANIZATION APPLIED SCIENCE RESEARCH	NETHERLANDS ORG APPL SCI RES		HARAKEH Z, 2023, JMIR FORM RES	HARAKEH Z, 2023, JMIR FORM RES	TYPE 2 DIABETES; DIAGNOSTIC TOOL; HOLISTIC APPROACH; PERSONALIZED ADVICE; SHARED DECISION -MAKING; HEALTH PROFESSIONALS; DEPRESSION	TYPE 2 DIABETES; DIAGNOSTIC TOOL; HOLISTIC APPROACH; PERSONALIZED ADVICE; SHARED DECISION -MAKING; HEALTH PROFESSIONALS	DEPRESSION	HARAKEH, ZEENA;HOOGH, IRIS M. DE;VAN KEULEN, HILDE;KALKMAN, GINO;VAN SOMEREN, EUGENE;VAN EMPELEN, PEPIJN;OTTEN, WILMA	BACKGROUND: VARIOUS MULTIFACETED FACTORS NEED TO BE ADDRESSED TO IMPROVE THE HEALTH AND QUALITY OF LIFE OF PEOPLE WITH TYPE 2 DIABETES (T2D). THEREFORE, WE DEVELOPED A WEB-BASED DECISION SUPPORT TOOL THAT COMPRISES A MORE HOLISTIC DIAGNOSIS (INCLUDING 4 DOMAINS: BODY, THINKING AND FEELING, BEHAVIOR, AND ENVIRONMENT) AND PERSONALIZED ADVICE. THIS 360 DEGREES DIAGNOSTIC TOOL ENABLES PEOPLE WITH T2D…				NETHERLANDS ORGANIZATION APPLIED SCIENCE RESEARCH; NETHERLANDS ORGANIZATION APPLIED SCIENCE RESEARCH; NETHERLANDS ORGANIZATION APPLIED SCIENCE RESEARCH; NETHERLANDS ORGANIZATION APPLIED SCIENCE RESEARCH; NETHERLANDS ORGANIZATION APPLIED SCIENCE RESEARCH						2561-326X	ZEENA.HARAKEH@TNO.NL				H8NO0	ENGLISH		43
JOSHI S;VERMA R;LATHIA T;SELVAN C;TANNA S;SARAF A;TIWASKAR M;MODI A;KALRA S;VASUDEVARAO K;CHITALE M;MALDE F;KHADER M;SINGAL A		FITTERFLY DIABETES CGM DIGITAL THERAPEUTICS PROGRAM FOR GLYCEMIC CONTROL AND WEIGHT MANAGEMENT IN PEOPLE WITH TYPE 2 DIABETES MELLITUS: REAL-WORLD EFFECTIVENESS EVALUATION	2023	JMIR DIABETES	8				5	10.2196/43292		ARTICLE		GREEN PUBLISHED, GOLD	ISI	WOS:001377039300012	FITTERFLY HEALTHTECH PVT LTD, DEPT METAB NUTR, NAVI MUMBAI, INDIA.; FITTERFLY HEALTHTECH PVT LTD, DEPT SCI WRITING & RES, NAVI MUMBAI, INDIA.; APOLLO HOSP, DEPT ENDOCRINOL & DIABETOL, NAVI MUMBAI, INDIA.; MS RAMAIAH MEM HOSP, DEPT ENDOCRINOL & DIABETOL, BANGALORE, INDIA.; JUPITER HOSP, DEPT INTERNAL MED, THANA, INDIA.; SHILPA MED RES CTR, DEPT DIABETOL, MUMBAI, INDIA.; KEVALYA HOSP, DEPT GEN MED,…	JMIR DIABETES	JMIR DIABETES	Fitterfly Diabetes CGM Digital Therapeutics Program for Glycemic Control and Weight Management in People With Type 2 Diabetes Mellitus: Real-world Effectiveness Evaluation	SINGAL, AK (CORRESPONDING AUTHOR), BRIT, RADIOPHARMACEUT PROGRAM, ST 503,AKSHAR BLUECHIP CORP PK, NAVI MUMBAI 400705, NAVI MUMBAI, INDIA.	FITTERFLY HEALTHTECH PVT LTD;DEPT SCI WRITING AND RES;APOLLO HOSP;MS RAMAIAH MEM HOSP;JUPITER HOSP;SHILPA MED RES CTR;KEVALYA HOSP;BHARTI RES INST DIABET AND ENDOCRINOL HARYANA;SHREE CLIN	AK (CORRESPONDING AUTHOR)		JOSHI S, 2023, JMIR DIABETES	JOSHI S, 2023, JMIR DIABETES	DIGITAL THERAPEUTICS; GLYCEMIC CONTROL; CONTINUOUS GLUCOSE MONITORING; MONITORING; GLUCOSE; DIABETES; TYPE 2 DIABETES; DECISION-MAKING; MODEL; GLYCEMIC; EFFECTIVENESS; MOBILEAPPLICATION; APPLICATION; ENGAGEMENT; CARE; COMPLICATIONS; ASSOCIATION; CONSENSUS; EDUCATION; EVENTS; IMPACT	DIGITAL THERAPEUTICS; GLYCEMIC CONTROL; CONTINUOUS GLUCOSE MONITORING; MONITORING; GLUCOSE; DIABETES; TYPE 2 DIABETES; DECISION-MAKING; MODEL; GLYCEMIC; EFFECTIVENESS; MOBILEAPPLICATION; APPLICATION; ENGAGEMENT	CARE; COMPLICATIONS; ASSOCIATION; CONSENSUS; EDUCATION; EVENTS; IMPACT	JOSHI, SHILPA;VERMA, RITIKA;LATHIA, TEJAL;SELVAN, CHITRA;TANNA, SNEHAL;SARAF, AMIT;TIWASKAR, MANGESH;MODI, ALOK;KALRA, SANJAY;VASUDEVARAO, K.;CHITALE, MANOJ;MALDE, FORUM;KHADER, MOHAMMED ABDUL;SINGAL, ARBINDER KUMAR	BACKGROUND: DIGITAL THERAPEUTIC PLATFORMS FACILITATE HEALTH CARE THROUGH PATIENT-CENTERED STRATEGIES BASED ON MULTIDISCIPLINARY TEAMS AND SHARED DECISION-MAKING. SUCH PLATFORMS CAN BE USED FOR DEVELOPING A DYNAMIC MODEL OF DIABETES CARE DELIVERY, WHICH CAN HELP IN IMPROVING GLYCEMIC CONTROL BY PROMOTING LONG-TERM BEHAVIOR CHANGES IN PEOPLE WITH DIABETES. OBJECTIVE: THIS STUDY AIMS TO EVALUATE THE…	E43292										ARBINDER@FITTERFLY.COM				P3O3C	ENGLISH		33
MATHOSE T;MASH R		FACTORS INFLUENCING INSULIN INITIATION IN PRIMARY CARE FACILITIES IN CAPE TOWN, SOUTH AFRICA	2023	SOUTH AFRICAN FAMILY PRACTICE	65	1			4	10.4102/safp.v65i1.5656		ARTICLE		GOLD, GREEN PUBLISHED	ISI	WOS:000960872300008	STELLENBOSCH UNIV, FAC MED & HLTH SCI, DIV FAMILY MED & PRIMARY CARE, CAPE TOWN, SOUTH AFRICA.;	S. AFR. FAM. PRACT.	S AFR FAM PRACT	Factors influencing insulin initiation in primary care facilities in Cape Town, South Africa	MASH, R (CORRESPONDING AUTHOR), STELLENBOSCH UNIV, FAC MED & HLTH SCI, DIV FAMILY MED & PRIMARY CARE, CAPE TOWN, SOUTH AFRICA.	STELLENBOSCH UNIVERSITY	STELLENBOSCH UNIV		MATHOSE T, 2023, S AFR FAM PRACT	MATHOSE T, 2023, S AFR FAM PRACT	TYPE 2 DIABETES; INSULIN; PRIMARY HEALTHCARE; PRIMARY CARE; INITIATION; PATIENT EDUCATION AND COUNSELLING; BARRIERS; THERAPY	TYPE 2 DIABETES; INSULIN; PRIMARY HEALTHCARE; PRIMARY CARE; INITIATION; PATIENT EDUCATION AND COUNSELLING	BARRIERS; THERAPY	MATHOSE, TASUNUNGURWA T.;MASH, ROBERT	BACKGROUND: TYPE 2 DIABETES (T2DM) IS A LEADING CAUSE OF MORTALITY IN SOUTH AFRICA AND RESISTANCE TO THE USE OF INSULIN IS COMMON. THIS STUDY AIMED TO EXPLORE FACTORS THAT INFLUENCE THE INITIATION OF INSULIN IN PATIENTS WITH T2DM IN PRIMARY CARE FACILITIES IN CAPE TOWN, SOUTH AFRICA.METHODS: AN EXPLORATORY DESCRIPTIVE QUALITATIVE STUDY WAS CONDUCTED. SEVENTEEN SEMI -STRUCTURED INTERVIEWS WERE HEL…	E5656			STELLENBOSCH UNIVERSITY						2078-6204	RM@SUN.AC.ZA				C3HR6	ENGLISH		30
TICHLER A;HERTROIJS D;RUWAARD D;BROUWERS M;HILIGSMANN M;DE J J;ELISSEN A		PREFERRED CONVERSATION TOPICS WITH RESPECT TO TREATMENT DECISIONS AMONG INDIVIDUALS WITH TYPE 2 DIABETES	2023	PATIENT PREFERENCE AND ADHERENCE	17				2	10.2147/PPA.S397647		ARTICLE		GREEN PUBLISHED, GOLD	ISI	WOS:000951497100001	MAASTRICHT UNIV, FAC HLTH MED & LIFE SCI FHML, DEPT HLTH SERV RES, MAASTRICHT, NETHERLANDS.; MAASTRICHT UNIV, CARE & PUBL HLTH RES INST CAPHRI, MAASTRICHT, NETHERLANDS.; MAASTRICHT UNIV, MED CTR, DIV ENDOCRINOL & METAB DIS, DEPT INTERNAL MED, MAASTRICHT, NETHERLANDS.; NETHERLANDS INST HLTH SERV RES NIVEL, UTRECHT, NETHERLANDS.; MAASTRICHT UNIV, FAC HLTH MED & LIFE SCI FHML, DEPT HLTH SERV RES, PO…	PATIENT PREFER. ADHERENCE	PATIENT PREFER ADHER	Preferred Conversation Topics with Respect to Treatment Decisions Among Individuals with Type 2 Diabetes	TICHLER, A (CORRESPONDING AUTHOR), MAASTRICHT UNIV, FAC HLTH MED & LIFE SCI FHML, DEPT HLTH SERV RES, POB 616, NL-6200 MD MAASTRICHT, NETHERLANDS.	MAASTRICHT UNIVERSITY;MAASTRICHT UNIVERSITY;MAASTRICHT UNIVERSITY;NETHERLANDS INSTITUTE FOR HEALTH SERVICES RESEARCH;MAASTRICHT UNIVERSITY	MAASTRICHT UNIV		TICHLER A, 2023, PATIENT PREFER ADHER	TICHLER A, 2023, PATIENT PREFER ADHER	SHARED DECISION-MAKING; PERSON-CENTERED CARE; PATIENT PREFERENCES; DIABETES TYPE 2; ATTRIBUTES; MODEL	SHARED DECISION-MAKING; PERSON-CENTERED CARE; PATIENT PREFERENCES; DIABETES TYPE 2	PATIENT PREFERENCES; ATTRIBUTES; MODEL	TICHLER, ANNA;HERTROIJS, DORIJN F. L.;RUWAARD, DIRK;BROUWERS, MARTIJN C. G. J.;HILIGSMANN, MICKAEL;DE JONG, JUDITH D.;ELISSEN, ARIANNE M. J.	PURPOSE: GREATER KNOWLEDGE OF INDIVIDUALS' NEEDS AND PREFERENCES CAN ENHANCE SHARED DECISION-MAKING, WHICH IS ASSOCIATED WITH IMPROVED QUALITY OF DECISIONS AND INCREASED SATISFACTION. THIS STUDY AIMED TO IDENTIFY AND PRIORITIZE THE ATTRIBUTES (IE CONVERSATION TOPICS) THAT INDIVIDUALS WITH TYPE 2 DIABETES FIND IT MOST IMPORTANT TO DISCUSS WITH THEIR HEALTHCARE PROVIDER REGARDING TREATMENT DECISION…			719	MAASTRICHT UNIVERSITY; MAASTRICHT UNIVERSITY; MAASTRICHT UNIVERSITY; NETHERLANDS INSTITUTE FOR HEALTH SERVICES RESEARCH; MAASTRICHT UNIVERSITY							A.TICHLER@MAASTRICHTUNIVERSITY.NL	729			0A0CA	ENGLISH		34
BOEDER S;MATAMOROS D;MANSY C		PRACTICAL GUIDANCE FOR HEALTHCARE PROVIDERS ON COLLABORATING WITH PEOPLE WITH TYPE 2 DIABETES: ADVANCING TREATMENT AND INITIATING INJECTABLE THERAPY	2023	DIABETES THERAPY	14	2			7	10.1007/s13300-022-01330-z		ARTICLE		GOLD, GREEN PUBLISHED	ISI	WOS:000899406700001	UNIV CALIF SAN DIEGO, ALTMAN CLIN & TRANSLAT RES INST, DIV ENDOCRINOL & METAB, LA JOLLA, CA 92093 USA.; DELMARVA DIABET CTR, SALISBURY, MD USA.;	DIABETES THER.	DIABETES THER	Practical Guidance for Healthcare Providers on Collaborating with People with Type 2 Diabetes: Advancing Treatment and Initiating Injectable Therapy	BOEDER, S (CORRESPONDING AUTHOR), UNIV CALIF SAN DIEGO, ALTMAN CLIN & TRANSLAT RES INST, DIV ENDOCRINOL & METAB, LA JOLLA, CA 92093 USA.	UNIVERSITY OF CALIFORNIA SYSTEM;UNIVERSITY OF CALIFORNIA SAN DIEGO	UNIV CALIF SAN DIEGO		BOEDER S, 2023, DIABETES THER	BOEDER S, 2023, DIABETES THER	BARRIERS; COMMUNICATION; HCP; INSULIN; TYPE 2 DIABETES; PSYCHOLOGICAL INSULIN-RESISTANCE; FIXED-RATIO COMBINATION; SHARED DECISION-MAKING; PATIENT-CENTERED CARE; GLYCEMIC CONTROL; BLOOD-GLUCOSE; BASAL INSULIN; DEPRESSION; ADHERENCE	BARRIERS; COMMUNICATION; HCP; INSULIN; TYPE 2 DIABETES	PSYCHOLOGICAL INSULIN-RESISTANCE; FIXED-RATIO COMBINATION; SHARED DECISION-MAKING; PATIENT-CENTERED CARE; GLYCEMIC CONTROL; BLOOD-GLUCOSE; BASAL INSULIN; DEPRESSION; ADHERENCE; BARRIERS	BOEDER, SCHAFER;MATAMOROS, DAVID;MANSY, CAROLINE	TYPE 2 DIABETES (T2D) PROGRESSES OVER TIME, AND TO ACHIEVE AND MAINTAIN ADEQUATE GLUCOSE CONTROL, MANY PEOPLE EVENTUALLY REQUIRE INJECTABLE THERAPIES SUCH AS INSULIN. HOWEVER, THERE CAN BE SIGNIFICANT BARRIERS TO THE INITIATION OF THESE MEDICATIONS, BOTH FROM PEOPLE LIVING WITH T2D AND FROM HEALTHCARE PRACTITIONERS (HCPS). MISCONCEPTIONS AND MISINFORMATION RELATING TO THE POTENTIAL RISKS AND BENE…			425	UNIVERSITY OF CALIFORNIA SYSTEM; UNIVERSITY OF CALIFORNIA SAN DIEGO					DEC 2022	1869-6961	SBOEDER@HEALTH.UCSD.EDU	446	SANOFI	FUNDING FOR WRITING ASSISTANCE, AND FOR THE PRODUCTION OF THE SUPPORTING INFOGRAPHIC AND VIDEO WERE PROVIDED BY SANOFI. THE RAPID SERVICE FEE WAS FUNDED BY SANOFI.MEDICAL WRITING ASSISTANCETHE AUTHORS RECEIVED MEDICAL WRITING SUPPORT IN THE PREPARATION OF THIS MANUSCRIPT PROVIDED BY BARRIE ANTHONY, PHD, CMPP, AND HELEN JONES, PHD, OF EVIDENCE SCIENTIFIC SOLUTIONS, FUNDED BY SANOFI.AUTHORSHIPALL N…	9D7RK	ENGLISH		78
GORDON H;PUGACH O;SOLANKI P;GOPAL R		A BRIEF PRE-VISIT EDUCATIONAL VIDEO IMPROVED PATIENT ENGAGEMENT AFTER TELEHEALTH VISITS; RESULTS FROM A RANDOMIZED CONTROLLED TRIAL	2022	PEC INNOVATION	1				1	10.1016/j.pecinn.2022.100080		ARTICLE		GREEN PUBLISHED, GOLD	ISI	WOS:001504523400019	JESSE BROWN VET AFFAIRS MED CTR, CHICAGO, IL USA.; VA CTR INNOVAT COMPLEX CHRON HEALTHCARE, CHICAGO, IL USA.; UNIV ILLINOIS, DEPT MED, SECT ACAD INTERNAL MED, CHICAGO, IL USA.; UNIV ILLINOIS, INST HLTH RES & POLICY, CHICAGO, IL USA.; ROCKY MT REG VET AFFAIRS MED CTR, CTR INNOVAT VET CTR & VALUE DRIVEN CARE, AURORA, CO USA.; UNIV COLORADO, SCH MED, DEPT MED, DIV GEN INTERNAL MED, AURORA, CO USA.; …	PEC INNOV.	PEC INNOV	A brief pre-visit educational video improved patient engagement after telehealth visits; results from a randomized controlled trial	GORDON, HS (CORRESPONDING AUTHOR), 820 S DAMEN AVE 151, CHICAGO, IL 60612 USA.	US DEPARTMENT OF VETERANS AFFAIRS;VETERANS HEALTH ADMINISTRATION (VHA);JESSE BROWN VA MEDICAL CENTER;UNIVERSITY OF ILLINOIS SYSTEM;UNIVERSITY OF ILLINOIS CHICAGO;UNIVERSITY OF ILLINOIS CHICAGO HOSPITAL;UNIVERSITY OF ILLINOIS SYSTEM;UNIVERSITY OF ILLINOIS CHICAGO;UNIVERSITY OF ILLINOIS CHICAGO HOSPITAL;UNIVERSITY OF COLORADO SYSTEM;UNIVERSITY OF COLORADO ANSCHUTZ MEDICAL CAMPUS	HS (CORRESPONDING AUTHOR)		GORDON H, 2022, PEC INNOV	GORDON H, 2022, PEC INNOV	VIDEO TELEHEALTH; PATIENT-CENTERED CARE; RANDOMIZED TRIALS, VETERANS, PHYSICIAN-PATIENT COMMUNICATION; COMMUNICATION INTERVENTION; PATIENTS PERCEPTIONS; ADVANCED CANCER; PRIMARY-CARE; HEALTH; QUALITY; MANAGEMENT; PARTICIPATION; CONSULTATION; RELIABILITY	VIDEO TELEHEALTH; PATIENT-CENTERED CARE; RANDOMIZED TRIALS, VETERANS, PHYSICIAN-PATIENT COMMUNICATION	COMMUNICATION INTERVENTION; PATIENTS PERCEPTIONS; ADVANCED CANCER; PRIMARY-CARE; HEALTH; QUALITY; MANAGEMENT; PARTICIPATION; CONSULTATION; RELIABILITY	GORDON, HOWARD;PUGACH, OKSANA;SOLANKI, POOJA;GOPAL, RAVI	OBJECTIVE: TO TEST AN INTERVENTION DESIGNED TO IMPROVE PATIENT ENGAGEMENT IN TELEHEALTH VISITS BY ENCOURAGING PATIENTS TO USE ACTIVE COMMUNICATION BEHAVIORS. METHODS: US VETERANS WITH TYPE 2 DIABETES MELLITUS RECEIVING PRIMARY CARE USING TELEHEALTH WERE RANDOMIZED 1:1 TO RECEIVE BOTH A PRE-VISIT EDUCATIONAL VIDEO AND PAMPHLET (INTERVENTION) OR PAMPHLET ALONE (CONTROL) PRIOR TO THEIR SCHEDULED TEL…	100080			US DEPARTMENT OF VETERANS AFFAIRS; VETERANS HEALTH ADMINISTRATION (VHA); JESSE BROWN VA MEDICAL CENTER; UNIVERSITY OF ILLINOIS SYSTEM; UNIVERSITY OF ILLINOIS CHICAGO; UNIVERSITY OF ILLINOIS CHICAGO HOSPITAL; UNIVERSITY OF ILLINOIS SYSTEM; UNIVERSITY OF ILLINOIS CHICAGO; UNIVERSITY OF ILLINOIS CHICAGO HOSPITAL; UNIVERSITY OF COLORADO SYSTEM; UNIVERSITY OF COLORADO ANSCHUTZ MEDICAL CAMPUS						2772-6282	HSG@UIC.EDU		VA HEALTH SERVICES RESEARCH AND DEVELOPMENT (PI - GORDON) [SDR 12-282]	THE OPINIONS IN THE ARTICLE ARE THOSE OF THE AUTHORS AND DO NOT REPRESENT THE VIEWS OF THE DEPARTMENT OF VETERANS AFFAIRS OR THE UNITED STATES GOVERNMENT.THIS WORK WAS SUPPORTED BY GRANT# SDR 12-282 FROM VA HEALTH SERVICES RESEARCH AND DEVELOPMENT (PI - GORDON) .THE AUTHORS CONFIRM THAT ALL PATIENT/PERSONAL IDENTIFIERS HAVE BEEN REMOVED OR DISGUISED SO THE PATIENT/PERSONS DESCRIBED ARE NOT IDENTI…	3NL4Q	ENGLISH		59
MCMORROW R;HUNTER B;HEMPLER N;SOMASUNDARAM K;EMERY J;MANSKI-NANKERVIS J		PEOPLE WITH TYPE 2 DIABETES' EXPERIENCES OF EMOTIONAL SUPPORT IN AUSTRALIAN GENERAL PRACTICE: A QUALITATIVE STUDY	2022	BJGP OPEN	6	4			1	10.3399/BJGPO.2022.0079		ARTICLE		GOLD, GREEN PUBLISHED	ISI	WOS:001144265500018	UNIV MELBOURNE, DEPT GEN PRACT, MELBOURNE, AUSTRALIA.; BAKER HEART & DIABET INST, NHMRC CRE DIGITAL TECHNOL TRANSFORM CHRON DIS OUTC, MELBOURNE, AUSTRALIA.; STENO DIABET CTR COPENHAGEN, GENTOFTE, DENMARK.; UNIV MELBOURNE, CTR CANC RES, MELBOURNE, AUSTRALIA.;	BJGP OPEN	BJGP OPEN	People with type 2 diabetes' experiences of emotional support in Australian general practice: a qualitative study	MCMORROW, R (CORRESPONDING AUTHOR), UNIV MELBOURNE, DEPT GEN PRACT, MELBOURNE, AUSTRALIA.; MCMORROW, R (CORRESPONDING AUTHOR), BAKER HEART & DIABET INST, NHMRC CRE DIGITAL TECHNOL TRANSFORM CHRON DIS OUTC, MELBOURNE, AUSTRALIA.	UNIVERSITY OF MELBOURNE;STENO DIABETES CENTER;UNIVERSITY OF MELBOURNE	UNIV MELBOURNE;BAKER HEART AND DIABET INST		MCMORROW R, 2022, BJGP OPEN	MCMORROW R, 2022, BJGP OPEN	GENERAL PRACTICE; DIABETES MELLITUS; TYPE 2; MENTAL HEALTH; QUALITATIVE STUDY; PATIENT COMMUNICATION; HEALTH-PROFESSIONALS; CARE; DISTRESS; DEPRESSION; CONTINUITY; ADULTS; CONSULTATIONS; BENCHMARKING; SATISFACTION	GENERAL PRACTICE; DIABETES MELLITUS; TYPE 2; MENTAL HEALTH; QUALITATIVE STUDY	PATIENT COMMUNICATION; HEALTH-PROFESSIONALS; CARE; DISTRESS; DEPRESSION; CONTINUITY; ADULTS; CONSULTATIONS; BENCHMARKING; SATISFACTION	MCMORROW, RITA;HUNTER, BARBARA;HEMPLER, NANA FOLMANN;SOMASUNDARAM, KALESWARI;EMERY, JON;MANSKI-NANKERVIS, JO-ANNE	BACKGROUND: DIABETES DISTRESS, EXPERIENCED BY UP TO 40% OF PEOPLE WITH TYPE 2 DIABETES (T2D), IS THE NEGATIVE EMOTIONAL RESPONSE TO THE BURDEN OF LIVING WITH AND MANAGING DIABETES. IT IS ASSOCIATED WITH SUBOPTIMAL GLYCAEMIA AND DIABETES SELF- MANAGEMENT. RESEARCH INDICATES THAT PEOPLE WITH DIABETES DO NOT RECALL BEING ASKED ABOUT EMOTIONAL DISTRESS BY HEALTHCARE PROFESSIONALS.AIM: TO EXPLORE THE …	BJGPO20220079			UNIVERSITY OF MELBOURNE; STENO DIABETES CENTER; UNIVERSITY OF MELBOURNE						2398-3795	MCMORROW@UNIMELB.EDU.AU		AUSTRALIAN ROTARY HEALTH; UNIVERSITY OF MELBOURNE; RACGP FOUNDATION; DIABETES AUSTRALIA; STENO DIABETES CENTER COPENHAGEN (SDCC) [SDCC HP 2. A. DIABETES MGMT RES] FUNDING SOURCE: RESEARCHFISH	RM HAS RECEIVED A PHD SCHOLARSHIP FROM AUSTRALIAN ROTARY HEALTH AND THE UNIVERSITY OF MELBOURNE (GRANT NUMBER IS NOT APPLICABLE) . THE RESEARCHERS GRATEFULLY ACKNOWLEDGE THE RACGP FOUNDATION AND DIABETES AUSTRALIA FOR THEIR SUPPORT OF THIS PROJECT.	FF1V1	ENGLISH		35
MONTORI V;RUISSEN M;BRANDA M;HARGRAVES I;KUNNEMAN M		PROBLEM-BASED SHARED DECISION MAKING: THE ROLE OF CANONICAL SDM STEPS	2023	HEALTH EXPECTATIONS	26	1			1	10.1111/hex.13654		ARTICLE		GOLD, GREEN PUBLISHED	ISI	WOS:000891564700001	MAYO CLIN ROCHESTER, KNOWLEDGE & EVALUAT RES UNIT, ROCHESTER, MN USA.; LEIDEN UNIV, DEPT MED, DIV ENDOCRINOL, MED CTR, LEIDEN, ZUID HOLLAND, NETHERLANDS.; LEIDEN UNIV, DEPT BIOMED DATA SCI, SECT MED DECIS MAKING, MED CTR, LEIDEN, NETHERLANDS.; MAYO CLIN, DEPT QUANTITAT HLTH SCI, DIV CLIN TRIALS & BIOSTAT, ROCHESTER, MN USA.; LEIDEN UNIV, DEPT BIOMED DATA SCI, MED DECIS MAKING, MED CTR, ALBINUSDRE…	HEALTH EXPECT.	HEALTH EXPECT	Problem-based shared decision making: The role of canonical SDM steps	KUNNEMAN, M (CORRESPONDING AUTHOR), LEIDEN UNIV, DEPT BIOMED DATA SCI, MED DECIS MAKING, MED CTR, ALBINUSDREEF 2, NL-2333 ZA LEIDEN, NETHERLANDS.	MAYO CLINIC;LEIDEN UNIVERSITY;LEIDEN UNIVERSITY MEDICAL CENTER (LUMC);LEIDEN UNIVERSITY - EXCL LUMC;LEIDEN UNIVERSITY - EXCL LUMC;LEIDEN UNIVERSITY;LEIDEN UNIVERSITY MEDICAL CENTER (LUMC);MAYO CLINIC;LEIDEN UNIVERSITY;LEIDEN UNIVERSITY MEDICAL CENTER (LUMC);LEIDEN UNIVERSITY -EXCL LUMC	LEIDEN UNIV		MONTORI V, 2023, HEALTH EXPECT	MONTORI V, 2023, HEALTH EXPECT	PROBLEM-BASED; PURPOSEFUL; 5DM; SHARED DECISION MAKING; STEPS	PROBLEM-BASED; PURPOSEFUL; 5DM; SHARED DECISION MAKING; STEPS		MONTORI, VICTOR M.;RUISSEN, MEREL M.;BRANDA, MEGAN E.;HARGRAVES, IAN G.;KUNNEMAN, MARLEEN	OBJECTIVE: TO EVALUATE THE EXTENT TO WHICH THE CANONICAL STEPS OF SHARED DECISION MAKING (SDM) TAKE PLACE IN CLINICAL ENCOUNTERS IN PRACTICE AND ACROSS SDM FORMS. METHODS: WE ASSESSED 100 RANDOMLY SELECTED VIDEO-RECORDED PRIMARY CARE ENCOUNTERS, OBTAINED AS PART OF A RANDOMIZED TRIAL OF AN SDM INTERVENTION IN PATIENTS WITH TYPE 2 DIABETES. TWO CODERS, WORKING INDEPENDENTLY, NOTED EACH INSTANCE OF…			282	MAYO CLINIC; LEIDEN UNIVERSITY; LEIDEN UNIVERSITY MEDICAL CENTER (LUMC); LEIDEN UNIVERSITY - EXCL LUMC; LEIDEN UNIVERSITY - EXCL LUMC; LEIDEN UNIVERSITY; LEIDEN UNIVERSITY MEDICAL CENTER (LUMC); MAYO CLINIC; LEIDEN UNIVERSITY; LEIDEN UNIVERSITY MEDICAL CENTER (LUMC); LEIDEN UNIVERSITY -EXCL LUMC					NOV 2022	1369-7625	KUNNEMAN@LUMC.NL	289	NEDERLANDSE ORGANISATIE VOOR WETENSCHAPPELIJK ONDERZOEK (PERSONAL VENI AWARD); ZONMW; [016.196.138]	ACKNOWLEDGEMENTS M.K. HAS RECEIVED FUNDING FROM NEDERLANDSE ORGANISATIE VOOR WETENSCHAPPELIJK ONDERZOEK (PERSONAL VENI AWARD) AND ZONMW (AWARD #016.196.138). NO OTHER FUNDING WAS RECEIVED BY THE AUTHORS FOR THIS PROJECT.	8A8QO	ENGLISH		17
ABDEL-RAHMAN N;MANOR O;VALINSKY L;MOSENZON O;CALDERON-MARGALIT R;ROBERMAN S		WHAT IS IMPORTANT FOR PEOPLE WITH TYPE 2 DIABETES? A FOCUS GROUP STUDY TO IDENTIFY RELEVANT ASPECTS FOR PATIENT-REPORTED OUTCOME MEASURES IN DIABETES CARE	2022	PLOS ONE	17	11			7	10.1371/journal.pone.0277424		ARTICLE		GOLD, GREEN PUBLISHED	ISI	WOS:001122541300009	HEBREW UNIV JERUSALEM, BRAUN SCH PUBL HLTH, HADASSAH MED SCH, JERUSALEM, ISRAEL.; MEUHEDET HLTH SERV, TEL AVIV, ISRAEL.; HADASSAH MED CTR, DIABET UNIT, DEPT ENDOCRINOL & METAB, JERUSALEM, ISRAEL.; HEBREW UNIV JERUSALEM, FAC MED, JERUSALEM, ISRAEL.; GORDON ACAD COLL EDUC, HAIFA, ISRAEL.;	PLOS ONE	PLOS ONE	What is important for people with type 2 diabetes? A focus group study to identify relevant aspects for Patient-Reported Outcome Measures in diabetes care	CALDERON-MARGALIT, R (CORRESPONDING AUTHOR), HEBREW UNIV JERUSALEM, BRAUN SCH PUBL HLTH, HADASSAH MED SCH, JERUSALEM, ISRAEL.	HEBREW UNIVERSITY OF JERUSALEM;HEBREW UNIVERSITY OF JERUSALEM;HADASSAH UNIVERSITY MEDICAL CENTER;HADASSAH UNIVERSITY HOSPITAL;HEBREW UNIVERSITY OF JERUSALEM	HEBREW UNIV JERUSALEM		ABDEL-RAHMAN N, 2022, PLOS ONE	ABDEL-RAHMAN N, 2022, PLOS ONE	QUALITY-OF-LIFE; PREVALENCE; DISTRESS; PANORAMA; IMPACT; TRUST; NEEDS		QUALITY-OF-LIFE; PREVALENCE; DISTRESS; PANORAMA; IMPACT; TRUST; NEEDS	ABDEL-RAHMAN, NURA;MANOR, ORLY;VALINSKY, LIORA;MOSENZON, OFRI;CALDERON-MARGALIT, RONIT;ROBERMAN, SVETA	BACKGROUND PATIENT-REPORTED OUTCOME MEASURES (PROMS) AIM TO EVALUATE THE QUALITY OF CARE BASED ON THE PERSPECTIVES OF PATIENTS RATHER THAN CLINICAL INDICATORS. QUALITATIVE RESEARCH IS NEEDED TO IDENTIFY THESE PERSPECTIVES IN PEOPLE WITH TYPE 2 DIABETES. OBJECTIVE TO IDENTIFY, FOR THE FIRST TIME IN ISRAEL, ASPECTS VALUABLE FOR PEOPLE WITH TYPE 2 DIABETES THAT CAN BE RELEVANT FOR PROMS IN DIABETES …	E0277424			HEBREW UNIVERSITY OF JERUSALEM; HEBREW UNIVERSITY OF JERUSALEM; HADASSAH UNIVERSITY MEDICAL CENTER; HADASSAH UNIVERSITY HOSPITAL; HEBREW UNIVERSITY OF JERUSALEM							RONITCM@GMAIL.COM		ISRAEL NATIONAL INSTITUTE FOR HEALTH POLICY RESEARCH [NIHP] [R/289/2017]	THE STUDY WAS FUNDED BY A RESEARCH GRANT FROM THE ISRAEL NATIONAL INSTITUTE FOR HEALTH POLICY RESEARCH [NIHP, GRANT #R/289/2017]. NIHP HAD NO ROLE IN THE DESIGN OR CONDUCT OF THE STUDY.	CA5M1	ENGLISH		49
NEE R;YUAN C;NARVA A;YAN G;NORRIS K		OVERCOMING BARRIERS TO IMPLEMENTING NEW GUIDELINE-DIRECTED THERAPIES FOR CHRONIC KIDNEY DISEASE	2023	NEPHROLOGY DIALYSIS TRANSPLANTATION	38	3			37	10.1093/ndt/gfac283		REVIEW		HYBRID, GREEN PUBLISHED	ISI	WOS:000880141500001	WALTER REED NATL MIL MED CTR, NEPHROL SERV, BETHESDA, MD 20814 USA.; UNIFORMED SERV UNIV HLTH SCI, DEPT MED, BETHESDA, MD 20814 USA.; UNIV DIST COLUMBIA, COLL AGR URBAN SUSTAINABIL & ENVIRONM STUDIES, WASHINGTON, DC USA.; UNIV VIRGINIA, SCH MED, DEPT PUBL HLTH SCI, CHARLOTTESVILLE, VA 22908 USA.; UNIV CALIF LOS ANGELES, DAVID GEFFEN SCH MED, DEPT MED, LOS ANGELES, CA 90095 USA.;	NEPHROL. DIAL. TRANSPLANT.	NEPHROL DIAL TRANSPL	Overcoming barriers to implementing new guideline-directed therapies for chronic kidney disease	NEE, R (CORRESPONDING AUTHOR), WALTER REED NATL MIL MED CTR, NEPHROL SERV, BETHESDA, MD 20814 USA.; NEE, R (CORRESPONDING AUTHOR), UNIFORMED SERV UNIV HLTH SCI, DEPT MED, BETHESDA, MD 20814 USA.	WALTER REED NATIONAL MILITARY MEDICAL CENTER;UNIFORMED SERVICES UNIVERSITY OF THE HEALTH SCIENCES - USA;UNIVERSITY OF THE DISTRICT OF COLUMBIA;UNIVERSITY OF VIRGINIA;UNIVERSITY OF CALIFORNIA SYSTEM;UNIVERSITY OF CALIFORNIA LOS ANGELES;UNIVERSITY OF CALIFORNIA LOS ANGELES MEDICAL CENTER;DAVID GEFFEN SCHOOL OF MEDICINE AT UCLA	WALTER REED NATL MIL MED CTR;UNIFORMED SERV UNIV HLTH SCI		NEE R, 2023, NEPHROL DIAL TRANSPL	NEE R, 2023, NEPHROL DIAL TRANSPL	CARDIOVASCULAR DISEASE; CHRONIC KIDNEY DISEASE; DIABETES MELLITUS; GLUCAGON-LIKE PEPTIDE-1 RECEPTOR AGONIST; NONSTEROIDAL MINERALOCORTICOID RECEPTOR ANTAGONIST; SODIUM-GLUCOSE COTRANSPORTER-2 INHIBITOR; PRIMARY-CARE PROVIDERS; RACIAL-DIFFERENCES; EDUCATING PATIENTS; SELF-MANAGEMENT; OLDER-ADULTS; HEALTH-CARE; CKD; PATIENT; PREVALENCE; AWARENESS	CARDIOVASCULAR DISEASE; CHRONIC KIDNEY DISEASE; DIABETES MELLITUS; GLUCAGON-LIKE PEPTIDE-1 RECEPTOR AGONIST; NONSTEROIDAL MINERALOCORTICOID RECEPTOR ANTAGONIST; SODIUM-GLUCOSE COTRANSPORTER-2 INHIBITOR	PRIMARY-CARE PROVIDERS; RACIAL-DIFFERENCES; EDUCATING PATIENTS; SELF-MANAGEMENT; OLDER-ADULTS; HEALTH-CARE; CKD; PATIENT; PREVALENCE; AWARENESS	NEE, ROBERT;YUAN, CHRISTINA M.;NARVA, ANDREW S.;YAN, GUOFEN;NORRIS, KEITH C.	FOR THE FIRST TIME IN MANY YEARS, GUIDELINE-DIRECTED DRUG THERAPIES HAVE EMERGED THAT OFFER SUBSTANTIAL CARDIORENAL BENEFITS, IMPROVED QUALITY OF LIFE AND LONGEVITY IN PATIENTS WITH CHRONIC KIDNEY DISEASE (CKD) AND TYPE 2 DIABETES. THESE TREATMENT OPTIONS INCLUDE SODIUM-GLUCOSE COTRANSPORTER-2 INHIBITORS, NONSTEROIDAL MINERALOCORTICOID RECEPTOR ANTAGONISTS AND GLUCAGON-LIKE PEPTIDE-1 RECEPTOR AGO…			532	WALTER REED NATIONAL MILITARY MEDICAL CENTER; UNIFORMED SERVICES UNIVERSITY OF THE HEALTH SCIENCES - USA; UNIVERSITY OF THE DISTRICT OF COLUMBIA; UNIVERSITY OF VIRGINIA; UNIVERSITY OF CALIFORNIA SYSTEM; UNIVERSITY OF CALIFORNIA LOS ANGELES; UNIVERSITY OF CALIFORNIA LOS ANGELES MEDICAL CENTER; DAVID GEFFEN SCHOOL OF MEDICINE AT UCLA					OCT 2022	1460-2385	ROBERT.NEE.CIV@HEALTH.MIL	541	NATIONAL INSTITUTES OF HEALTH/NATIONAL INSTITUTE OF DIABETES AND DIGESTIVE AND KIDNEY DISEASES [R01DK112008]; NIH [UL1TR000124, P30AG021684]; NATIONAL INSTITUTE ON AGING [P30AG021684] FUNDING SOURCE: NIH REPORTER	G.Y. IS SUPPORTED IN PART BY NATIONAL INSTITUTES OF HEALTH/NATIONAL INSTITUTE OF DIABETES AND DIGESTIVE AND KIDNEY DISEASES GRANT R01DK112008. K.C.N. IS SUPPORTED BY NIH GRANTS UL1TR000124 AND P30AG021684.	9L5KY	ENGLISH		97
OSTERGAARD H;HAGEMAN S;READ S;TAYLOR O;PENNELLS L;KAPTOGE S;PETITJEAN C;XU Z;SHI F;MCEVOY J;HERRINGTON W;VISSEREN F;WOOD A;ELIASSON B;SATTAR N;WILD S;DI A E;DORRESTEIJN J		ESTIMATING INDIVIDUAL LIFETIME RISK OF INCIDENT CARDIOVASCULAR EVENTS IN ADULTS WITH TYPE 2 DIABETES: AN UPDATE AND GEOGRAPHICAL CALIBRATION OF THE DIABETES LIFETIME PERSPECTIVE MODEL (DIAL2)	2023	EUROPEAN JOURNAL OF PREVENTIVE CARDIOLOGY	30	1			14	10.1093/eurjpc/zwac232		ARTICLE		GREEN PUBLISHED, GREEN ACCEPTED, HYBRID	ISI	WOS:000880861000001	UNIV UTRECHT, UNIV MED CTR UTRECHT, DEPT VASC MED, HEIDELBERGLAAN 100, NL-3584 CX UTRECHT, NETHERLANDS.; UNIV EDINBURGH, USHER INST, CRAIGOUR HOUSE,450 OLD DALKEITH RD, EDINBURGH EH164SS, MIDLOTHIAN, SCOTLAND.; NINEWELLS HOSP, SCOTTISH DIABET RES NETWORK EPIDEMIOL GRP, DIABET SUPPORT UNIT, LEVEL 8, DUNDEE DD19SY, SCOTLAND.; UNIV CAMBRIDGE, DEPT PUBL HLTH & PRIMARY CARE, FORVIE SITE, ROBINSON WAY,…	EUR. J. PREV. CARDIOL.	EUR J PREV CARDIOL	Estimating individual lifetime risk of incident cardiovascular events in adults with Type 2 diabetes: an update and geographical calibration of the DIAbetes Lifetime perspective model (DIAL2)	DORRESTEIJN, JAN (CORRESPONDING AUTHOR), UNIV UTRECHT, UNIV MED CTR UTRECHT, DEPT VASC MED, HEIDELBERGLAAN 100, NL-3584 CX UTRECHT, NETHERLANDS.	UTRECHT UNIVERSITY;UTRECHT UNIVERSITY MEDICAL CENTER;UNIVERSITY OF EDINBURGH;UNIVERSITY OF CAMBRIDGE;OLLSCOIL NA GAILLIMHE-UNIVERSITY OF GALWAY;UNIVERSITY OF OXFORD;UNIVERSITY OF GOTHENBURG;UNIVERSITY OF GLASGOW;HUMAN TECHNOPOLE	UNIV UTRECHT		OSTERGAARD H, 2023, EUR J PREV CARDIOL	OSTERGAARD H, 2023, EUR J PREV CARDIOL	TYPE 2 DIABETES; CARDIOVASCULAR DISEASE; PREDICTION; PREDICTION MODEL; DISEASE	TYPE 2 DIABETES; CARDIOVASCULAR DISEASE; PREDICTION	PREDICTION MODEL; DISEASE	OSTERGAARD, HELENA BLEKEN;HAGEMAN, STEVEN H. J.;READ, STEPHANIE H.;TAYLOR, OWEN;PENNELLS, LISA;KAPTOGE, STEPHEN;PETITJEAN, CARMEN;XU, ZHE;SHI, FANCHAO;MCEVOY, JOHN WILLIAM;HERRINGTON, WILLIAM;VISSEREN, FRANK L. J.;WOOD, ANGELA;ELIASSON, BJORN;SATTAR, NAVEED;WILD, SARAH;DI ANGELANTONIO, EMANUELE;DORRESTEIJN, JANNICK A. N.	AIMS THE 2021 EUROPEAN SOCIETY OF CARDIOLOGY CARDIOVASCULAR DISEASE (CVD) PREVENTION GUIDELINES RECOMMEND THE USE OF (LIFETIME) RISK PREDICTION MODELS TO AID DECISIONS REGARDING INTENSIFIED PREVENTIVE TREATMENT OPTIONS IN ADULTS WITH TYPE 2 DIABETES, E.G. THE DIABETES LIFETIME PERSPECTIVE MODEL (DIAL MODEL). THE AIM OF THIS STUDY WAS TO UPDATE THE DIAL MODEL USING CONTEMPORARY AND REPRESENTATIVE …			61	UTRECHT UNIVERSITY; UTRECHT UNIVERSITY MEDICAL CENTER; UNIVERSITY OF EDINBURGH; UNIVERSITY OF CAMBRIDGE; OLLSCOIL NA GAILLIMHE-UNIVERSITY OF GALWAY; UNIVERSITY OF OXFORD; UNIVERSITY OF GOTHENBURG; UNIVERSITY OF GLASGOW; HUMAN TECHNOPOLE					OCT 2022	2047-4881	J.A.N.DORRESTEIJN-2@UMCUTRECHT.NL	69	NATIONAL HEALTH SERVICE (NHS) RESEARCH SCOTLAND; SCOTTISH NHS BOARDS; CHIEF SCIENTIST OFFICE OF THE SCOTTISH GOVERNMENT; MRC [MC_UU_00017/3] FUNDING SOURCE: UKRI; BRITISH HEART FOUNDATION [CH/12/2/29428, RG/13/13/30194, RG/18/13/33946] FUNDING SOURCE: RESEARCHFISH; MEDICAL RESEARCH COUNCIL [HDR-9004] FUNDING SOURCE: RESEARCHFISH	WE ACKNOWLEDGE THE CONTRIBUTIONS OF PEOPLE WITH DIABETES, HEALTH SERVICE STAFF, AND ORGANIZATIONS INVOLVED IN PROVIDING DATA, SETTING UP, MAINTAINING, AND OVERSEEING THE COLLATION OF SCOTTISH CARE INFORMATION-DIABETES DATA AND OF COLLEAGUES AT PUBLIC HEALTH SCOTLAND WHO UNDERTOOK DATA LINKAGE. THE SCOTTISH DIABETES RESEARCH NETWORK IS SUPPORTED BY NATIONAL HEALTH SERVICE (NHS) RESEARCH SCOTLAND, …	8R5OS	ENGLISH		32
PILLA S;MEZA K;SCHOENBORN N;BOYD C;MARUTHUR N;CHANDER G		A QUALITATIVE STUDY OF PERSPECTIVES OF OLDER ADULTS ON DEINTENSIFYING DIABETES MEDICATIONS	2023	JOURNAL OF GENERAL INTERNAL MEDICINE	38	4			20	10.1007/s11606-022-07828-3		ARTICLE		BRONZE	ISI	WOS:000863206600004	JOHNS HOPKINS UNIV, SCH MED, DEPT MED, DIV GEN INTERNAL MED, BALTIMORE, MD 21205 USA.; JOHNS HOPKINS UNIV, WELCH CTR PREVENT EPIDEMIOL & CLIN RES, BALTIMORE, MD USA.; JOHNS HOPKINS BLOOMBERG SCH PUBL HLTH, DEPT HLTH POLICY & MANAGEMENT, BALTIMORE, MD USA.; JOHNS HOPKINS UNIV, SCH MED, DEPT MED, DIV GERIATR MED & GERONTOL, BALTIMORE, MD 21205 USA.; JOHNS HOPKINS UNIV, BLOOMBERG SCH PUBL HLTH, DEPT…	J. GEN. INTERN. MED.	J GEN INTERN MED	A Qualitative Study of Perspectives of Older Adults on Deintensifying Diabetes Medications	PILLA, SJ (CORRESPONDING AUTHOR), JOHNS HOPKINS UNIV, SCH MED, DEPT MED, DIV GEN INTERNAL MED, BALTIMORE, MD 21205 USA.	JOHNS HOPKINS UNIVERSITY;JOHNS HOPKINS UNIVERSITY;JOHNS HOPKINS UNIVERSITY;JOHNS HOPKINS BLOOMBERG SCHOOL OF PUBLIC HEALTH;JOHNS HOPKINS UNIVERSITY;JOHNS HOPKINS UNIVERSITY;JOHNS HOPKINS BLOOMBERG SCHOOL OF PUBLIC HEALTH	JOHNS HOPKINS UNIV		PILLA S, 2023, J GEN INTERN MED	PILLA S, 2023, J GEN INTERN MED	DIABETES MELLITUS; TYPE 2; AGING; DEPRESCRIPTIONS; HYPOGLYCEMIA; DRUG-RELATED SIDE EFFECTS; ADVERSE REACTIONS; SEVERE HYPOGLYCEMIA; LIFE EXPECTANCY; OF-LIFE; PEOPLE; CARE; PREFERENCES; MELLITUS; RISK; GUIDELINES; EVENTS	DIABETES MELLITUS; TYPE 2; AGING; DEPRESCRIPTIONS; HYPOGLYCEMIA; DRUG-RELATED SIDE EFFECTS; ADVERSE REACTIONS	SEVERE HYPOGLYCEMIA; LIFE EXPECTANCY; OF-LIFE; PEOPLE; CARE; PREFERENCES; MELLITUS; RISK; GUIDELINES; EVENTS	PILLA, SCOTT J.;MEZA, KAYLA A.;SCHOENBORN, NANCY L.;BOYD, CYNTHIA M.;MARUTHUR, NISA M.;CHANDER, GEETANJALI	BACKGROUND WHILE MANY OLDER ADULTS WITH TYPE 2 DIABETES HAVE TIGHT GLYCEMIC CONTROL BEYOND GUIDELINE-RECOMMENDED TARGETS, DEINTENSIFYING (STOPPING OR DOSE-REDUCING) DIABETES MEDICATIONS RARELY OCCURS. OBJECTIVE TO EXPLORE THE PERSPECTIVES OF OLDER ADULTS WITH TYPE 2 DIABETES AROUND DEINTENSIFYING DIABETES MEDICATIONS. DESIGN THIS QUALITATIVE STUDY USED INDIVIDUAL SEMI-STRUCTURED INTERVIEWS, WHICH…			1008	JOHNS HOPKINS UNIVERSITY; JOHNS HOPKINS UNIVERSITY; JOHNS HOPKINS UNIVERSITY; JOHNS HOPKINS BLOOMBERG SCHOOL OF PUBLIC HEALTH; JOHNS HOPKINS UNIVERSITY; JOHNS HOPKINS UNIVERSITY; JOHNS HOPKINS BLOOMBERG SCHOOL OF PUBLIC HEALTH					SEP 2022	1525-1497	SPILLA1@JHMI.EDU	1015	NATIONAL INSTITUTE OF DIABETES AND DIGESTIVE AND KIDNEY DISEASES [K23DK128572]; NATIONAL INSTITUTE ON AGING [K76AG059984, K24AG056578]; JOHNS HOPKINS KL2 CLINICAL RESEARCH SCHOLARS PROGRAM [KL2TR003099]; U.S. DEPRESCRIBING RESEARCH NETWORK FROM THE NATIONAL INSTITUTE ON AGING [R24AG064025]; NATIONAL INSTITUTE ON ALCOHOL ABUSE AND ALCOHOLISM [K24AA027483]	DR. PILLA WAS SUPPORTED BY THE JOHNS HOPKINS KL2 CLINICAL RESEARCH SCHOLARS PROGRAM (KL2TR003099) AND THE NATIONAL INSTITUTE OF DIABETES AND DIGESTIVE AND KIDNEY DISEASES (K23DK128572). DR. SCHOENBORN WAS SUPPORTED BY THE NATIONAL INSTITUTE ON AGING (K76AG059984). DR. BOYD WAS SUPPORTED BY THE U.S. DEPRESCRIBING RESEARCH NETWORK (R24AG064025) AND BY K24AG056578, BOTH FROM THE NATIONAL INSTITUTE O…	F7LG0	ENGLISH		53
BURMEISTER L;HARPER P;BRUEGGEMANN A;ADAM P;LOGEAIS M;SCHECHTER K;DUNCAN K;BOYER H		LEAN IMPLEMENTATION FOR GRADUATING OPTIMALLY CONTROLLED STABLE TYPE 2 DIABETICS FROM ENDOCRINE SPECIALTY CLINIC BACK TO PRIMARY CARE	2022	JOURNAL OF GENERAL INTERNAL MEDICINE	37	15			0	10.1007/s11606-022-07767-z		EDITORIAL MATERIAL		GREEN PUBLISHED, HYBRID	ISI	WOS:000847260500003	UNIV MINNESOTA, DEPT MED, DIV DIABET ENDOCRINOL & METAB, BOX 736 UMHC, MINNEAPOLIS, MN 55455 USA.; UNIV MINNESOTA, DEPT FAMILY MED & COMMUNITY HLTH, MINNEAPOLIS, MN USA.; M HLTH FAIRVIEW UNIV MINNESOTA PHYS, MINNEAPOLIS, MN USA.; UNIV MINNESOTA, DEPT MED, DIV GEN INTERNAL MED, BOX 736 UMHC, MINNEAPOLIS, MN 55455 USA.;	J. GEN. INTERN. MED.	J GEN INTERN MED	Lean Implementation for Graduating Optimally Controlled Stable Type 2 Diabetics from Endocrine Specialty Clinic Back to Primary Care	BURMEISTER, LA (CORRESPONDING AUTHOR), UNIV MINNESOTA, DEPT MED, DIV DIABET ENDOCRINOL & METAB, BOX 736 UMHC, MINNEAPOLIS, MN 55455 USA.	UNIVERSITY OF MINNESOTA SYSTEM;UNIVERSITY OF MINNESOTA TWIN CITIES;UNIVERSITY OF MINNESOTA SYSTEM;UNIVERSITY OF MINNESOTA TWIN CITIES;UNIVERSITY OF MINNESOTA SYSTEM;UNIVERSITY OF MINNESOTA TWIN CITIES	UNIV MINNESOTA		BURMEISTER L, 2022, J GEN INTERN MED	BURMEISTER L, 2022, J GEN INTERN MED	WORKFORCE		WORKFORCE	BURMEISTER, LYNN A.;HARPER, PETER G.;BRUEGGEMANN, ALVINA;ADAM, PATRICIA;LOGEAIS, MARY;SCHECHTER, KELLY;DUNCAN, KATIE;BOYER, HOLLY	INTRODUCTION: ENDOCRINE SPECIALTY CLINICS (SCS) ARE OCCUPIED BY A HIGH PERCENTAGE OF STABLE FOLLOW-UP PATIENTS, LIMITING ACCESS TO NEW PATIENTS WITH GREATER NEEDS. AIM: FEASIBILITY PROJECT TO IMPROVE ACCESS TO DIABETES SC BY REDUCING THE NUMBER OF STABLE OPTIMALLY CONTROLLED FOLLOW-UP TYPE 2 DIABETIC PATIENTS. SETTING: M HEALTH FAIRVIEW (MHFV), A HYBRID NETWORK OF UNIVERSITY OF MINNESOTA ACADEMIC…	S11606-022-07767-Z		4004	UNIVERSITY OF MINNESOTA SYSTEM; UNIVERSITY OF MINNESOTA TWIN CITIES; UNIVERSITY OF MINNESOTA SYSTEM; UNIVERSITY OF MINNESOTA TWIN CITIES; UNIVERSITY OF MINNESOTA SYSTEM; UNIVERSITY OF MINNESOTA TWIN CITIES					AUG 2022	1525-1497	BURME008@UMN.EDU	4007	US DEPARTMENT OF HEALTH AMP; HUMAN SERVICES, CENTER FOR MEDICARE AMP; MEDICAID SERVICES [CMS-1L1-15-003]; FEDERAL US DEPARTMENT OF HEALTH AND HUMAN SERVICES (HHS) FUNDS BY THE CENTER FOR MEDICARE AND MEDICAID SERVICES	THIS WORK WAS SUPPORTED BY FUNDING OPPORTUNITY NUMBER CMS-1L1-15-003 FROM THE US DEPARTMENT OF HEALTH & HUMAN SERVICES, CENTER FOR MEDICARE & MEDICAID SERVICES. THE CONTENTS PROVIDED ARE SOLELY THE RESPONSIBILITY OF THE AUTHORS AND DO NOT NECESSARILY REPRESENT THE OFFICIAL VIEW OF HHS OR ANY OF ITS AGENCIES. THE VIZIENT PRACTICE TRANSFORMATION NETWORK IS 100% FUNDED WITH FEDERAL US DEPARTMENT OF …	5Z1XR	ENGLISH		11
OLOMU A;KELLY-BLAKE K;HART-DAVIDSON W;GARDINER J;LUO Z;HEISLER M;HOLMES-ROVNER M		IMPROVING DIABETIC PATIENTS' ADHERENCE TO TREATMENT AND PREVENTION OF CARDIOVASCULAR DISEASE (OFFICE GUIDELINES APPLIED TO PRACTICE-IMPACT STUDY)-A CLUSTER RANDOMIZED CONTROLLED EFFECTIVENESS TRIAL	2022	TRIALS	23	1			4	10.1186/s13063-022-06581-6		ARTICLE		GREEN PUBLISHED, GOLD	ISI	WOS:000840847000005	MICHIGAN STATE UNIV, DEPT MED, DIV GEN INTERNAL MED, E LANSING, MI 48824 USA.; MICHIGAN STATE UNIV, CTR BIOETH & SOCIAL JUSTICE, E LANSING, MI 48824 USA.; MICHIGAN STATE UNIV, DEPT MED, E LANSING, MI 48824 USA.; MICHIGAN STATE UNIV, DEPT WRITING RHETOR & AMER CULTURES, E LANSING, MI 48824 USA.; MICHIGAN STATE UNIV, DEPT EPIDEMIOL & BIOSTAT, E LANSING, MI 48824 USA.; UNIV MICHIGAN, DEPT INTERNAL M…	TRIALS	TRIALS	Improving diabetic patients' adherence to treatment and prevention of cardiovascular disease (Office Guidelines Applied to Practice-IMPACT Study)-a cluster randomized controlled effectiveness trial	OLOMU, A (CORRESPONDING AUTHOR), MICHIGAN STATE UNIV, DEPT MED, DIV GEN INTERNAL MED, E LANSING, MI 48824 USA.	MICHIGAN STATE UNIVERSITY;MICHIGAN STATE UNIVERSITY;MICHIGAN STATE UNIVERSITY;MICHIGAN STATE UNIVERSITY;MICHIGAN STATE UNIVERSITY;UNIVERSITY OF MICHIGAN SYSTEM;UNIVERSITY OF MICHIGAN	MICHIGAN STATE UNIV		OLOMU A, 2022, TRIALS	OLOMU A, 2022, TRIALS	DIABETES MELLITUS; CARDIOVASCULAR DISEASE PREVENTION; MEDICATION ADHERENCE; PATIENT ACTIVATION; MHEALTH INTERVENTION; FEDERALLY QUALIFIED HEALTH CARE CENTERS; SHARED DECISION-MAKING; HEALTH EQUITY; HEALTH DISPARITIES; INTRACLASS CORRELATION-COEFFICIENTS; PRIMARY-CARE; SELF-DETERMINATION; SUBGROUP ANALYSES; CLINICAL-TRIALS; HEALTH-STATUS; RISK; MANAGEMENT	DIABETES MELLITUS; CARDIOVASCULAR DISEASE PREVENTION; MEDICATION ADHERENCE; PATIENT ACTIVATION; MHEALTH INTERVENTION; FEDERALLY QUALIFIED HEALTH CARE CENTERS; SHARED DECISION-MAKING; HEALTH EQUITY; HEALTH DISPARITIES	INTRACLASS CORRELATION-COEFFICIENTS; SHARED DECISION-MAKING; MEDICATION ADHERENCE; PRIMARY-CARE; SELF-DETERMINATION; SUBGROUP ANALYSES; CLINICAL-TRIALS; HEALTH-STATUS; RISK; MANAGEMENT	OLOMU, ADESUWA;KELLY-BLAKE, KAREN;HART-DAVIDSON, WILLIAM;GARDINER, JOSEPH;LUO, ZHEHUI;HEISLER, MICHELE;HOLMES-ROVNER, MARGARET	BACKGROUND: DESPITE NATIONWIDE IMPROVEMENTS IN CARDIOVASCULAR DISEASE (CVD) MORTALITY AND MORBIDITY, CVD DEATHS IN ADULTS WITH TYPE 2 DIABETES (T2DM) ARE 2-4 TIMES HIGHER THAN AMONG THOSE WITHOUT T2DM. A KEY CONTRIBUTOR TO THESE POOR HEALTH OUTCOMES IS MEDICATION NON-ADHERENCE. TWENTY-ONE TO 42% OF T2DM PATIENTS DO NOT TAKE BLOOD SUGAR, BLOOD PRESSURE (BP), OR STATIN MEDICATIONS AS PRESCRIBED. IN…	659			MICHIGAN STATE UNIVERSITY; MICHIGAN STATE UNIVERSITY; MICHIGAN STATE UNIVERSITY; MICHIGAN STATE UNIVERSITY; MICHIGAN STATE UNIVERSITY; UNIVERSITY OF MICHIGAN SYSTEM; UNIVERSITY OF MICHIGAN						1745-6215	OLOMUA@MSU.EDU		NHLBI/NIH [RO1 HL149777-01A1]; NATIONAL INSTITUTE OF DIABETES AND DIGESTIVE AND KIDNEY DISEASES [P30DK092926] FUNDING SOURCE: NIH REPORTER	THIS STUDY WAS SUPPORTED BY NHLBI/NIH RO1 HL149777-01A1. THE FUNDING BODY HAS NO ROLE IN THE DESIGN, SUBMISSION OF THE GRANT, STUDY IMPLEMENTATION, NOR IN WRITING THIS MANUSCRIPT. THE SPONSOR HAS NO AUTHORITY OVER ANY OF THESE ACTIVITIES.	3U3BD	ENGLISH		85
GONZÁLEZ-SALDIVAR G;MILLAN-ALANIS J;GONZÁLEZ-GONZÁLEZ J;SÁNCHEZ-GÓMEZ R;OBESO-FERNÁNDEZ J;MCCOY R;MARAKA S;BRITO J;OSPINA N;OYERVIDES-FUENTES S;RODRÍGUEZ-GUTIÉRREZ R		TREATMENT BURDEN AND PERCEPTIONS OF GLUCOSE-LOWERING THERAPY AMONG PEOPLE LIVING WITH DIABETES	2022	PRIMARY CARE DIABETES	16	4			4	10.1016/j.pcd.2022.04.002		ARTICLE		BRONZE, GREEN ACCEPTED	ISI	WOS:000866152000016	UNIV AUTONOMA NUEVO LEON, UNIV HOSP DR JOSE E GONZALEZ, DEPT INTERNAL MED, ENDOCRINOL DIV, FRANCISCO I MADERO & AV GONZALITOS S-N, MONTERREY 64460, NUEVO LEON, MEXICO.; UNIV AUTONOMA NUEVO LEON, PLATAFORMA INVEST MED UANL KER UNIT MAYO CLIN KER, MONTERREY, MEXICO.; MAYO CLIN, DIV COMMUNITY INTERNAL MED, DEPT MED, 200 FIRST ST SW, ROCHESTER, MN 55905 USA.; MAYO CLIN, ROBERT D & PATRICIA E KERN CTR…	PRIM. CARE DIABETES	PRIM CARE DIABETES	Treatment burden and perceptions of glucose-lowering therapy among people living with diabetes	RODRÍGUEZ-GUTIÉRREZ, R (CORRESPONDING AUTHOR), UNIV AUTONOMA NUEVO LEON, UNIV HOSP DR JOSE E GONZALEZ, DEPT INTERNAL MED, ENDOCRINOL DIV, FRANCISCO I MADERO & AV GONZALITOS S-N, MONTERREY 64460, NUEVO LEON, MEXICO.	UNIVERSIDAD AUTONOMA DE NUEVO LEON;UNIVERSIDAD AUTONOMA DE NUEVO LEON;MAYO CLINIC;MAYO CLINIC;UNIVERSITY OF ARKANSAS SYSTEM;UNIVERSITY OF ARKANSAS MEDICAL SCIENCES;US DEPARTMENT OF VETERANS AFFAIRS;VETERANS HEALTH ADMINISTRATION (VHA);CENTRAL ARKANSAS VETERANS HEALTHCARE SYSTEM;MAYO CLINIC;MAYO CLINIC;STATE UNIVERSITY SYSTEM OF FLORIDA;UNIVERSITY OF FLORIDA	UNIV AUTONOMA NUEVO LEON		GONZÁLEZ-SALDIVAR G, 2022, PRIM CARE DIABETES	GONZÁLEZ-SALDIVAR G, 2022, PRIM CARE DIABETES	DIABETES; SHARED DECISION-MAKING; BURDEN OF TREATMENT; PATIENT REPORTED OUTCOMES; MEDICATION ADHERENCE; FINANCIAL BURDEN; GLYCEMIC CONTROL; MELLITUS; DETERMINANTS; ADHERENCE; RISK	DIABETES; SHARED DECISION-MAKING; BURDEN OF TREATMENT; PATIENT REPORTED OUTCOMES; MEDICATION ADHERENCE; FINANCIAL BURDEN	GLYCEMIC CONTROL; MELLITUS; DETERMINANTS; ADHERENCE; RISK	GONZALEZ-SALDIVAR, GERARDO;MANUEL MILLAN-ALANIS, JUAN;GERARDO GONZALEZ-GONZALEZ, JOSE;SANCHEZ-GOMEZ, RAYMUNDO A.;OBESO-FERNANDEZ, JAVIER;MCCOY, ROZALINA G.;MARAKA, SPYRIDOULA;BRITO, JUAN P.;OSPINA, NAYKKY SINGH;OYERVIDES-FUENTES, STEPHIE;RODRIGUEZ-GUTIERREZ, RENE	AIMS: ADDRESS TREATMENT BURDEN AND GENERAL PERCEPTIONS OF PHARMACOLOGICAL TREATMENT IN PATIENTS WITH DIABETES. METHODS: WE SURVEYED ADULT PATIENTS WITH DIABETES CARED FOR IN A TERTIARY ACADEMIC MEDICAL CENTER ABOUT: I) KNOWLEDGE ABOUT THE IMPACT OF GLUCOSE-LOWERING MEDICATION USE ON DIABETES CONTROL AND COMPLICATIONS, II) COMMON BELIEFS ABOUT NATURAL MEDICINE AND INSULIN USE, III) ATTITUDES TOWAR…			568	UNIVERSIDAD AUTONOMA DE NUEVO LEON; UNIVERSIDAD AUTONOMA DE NUEVO LEON; MAYO CLINIC; MAYO CLINIC; UNIVERSITY OF ARKANSAS SYSTEM; UNIVERSITY OF ARKANSAS MEDICAL SCIENCES; US DEPARTMENT OF VETERANS AFFAIRS; VETERANS HEALTH ADMINISTRATION (VHA); CENTRAL ARKANSAS VETERANS HEALTHCARE SYSTEM; MAYO CLINIC; MAYO CLINIC; STATE UNIVERSITY SYSTEM OF FLORIDA; UNIVERSITY OF FLORIDA					JUL 2022	1878-0210	RODRIGUEZGUTIERREZ.RENE@MAYO.EDU	573	NIDDK; PCORI; NATIONAL INSTITUTE OF HEALTH (NIH) NATIONAL INSTITUTE OF DIABETES AND DIGESTIVE AND KIDNEY DISEASES (NIDDK) [K23DK114497]; NATIONAL CANCER INSTITUTE OF THE NATIONAL INSTITUTES OF HEALTH [K08CA248972]; ARKANSAS BIOSCIENCES INSTITUTE; UNITED STATES DEPARTMENT OF VETERANS AFFAIRS HEALTH SERVICES RESEARCH & DEVELOPMENT SERVICE OF THE VA OFFICE OF RESEARCH AND DEVELOPMENT [1I21HX003268-0…	NONE. DR. MCCOY ADVISES EMMI (R) ON THE DEVELOPMENT OF DIABETESRELATED EDUCATION MATERIALS AND HAS RECEIVED SUPPORT FROM NIDDK, PCORI, AND AARP (R). THIS EFFORT WAS FUNDED IN PART BY THE NATIONAL INSTITUTE OF HEALTH (NIH) NATIONAL INSTITUTE OF DIABETES AND DIGESTIVE AND KIDNEY DISEASES (NIDDK) GRANT NUMBER K23DK114497 (RM). NSO WAS SUPPORTED BY THE NATIONAL CANCER INSTITUTE OF THE NATIONAL INSTIT…	5F2LR	ENGLISH		29
BLACKMOND N;PROVENCHER E;PROVENCHER S;ZOMA M;GOODMAN B;SILVERMAN A		COMPLICATED OPEN WOUND MANAGEMENT IN A FREE CLINIC SETTING	2022	CUREUS JOURNAL OF MEDICAL SCIENCE	14	7			0	10.7759/cureus.26605		ARTICLE		GOLD, GREEN PUBLISHED	ISI	WOS:000828390900016	DR GARY BURNSTEIN COMMUNITY HLTH CLIN, INTERNAL MED, PONTIAC, MI 48341 USA.; OAKLAND UNIV, INTERNAL MED, WILLIAM BEAUMONT SCH MED, ROCHESTER HILLS, MI USA.; LOYOLA UNIV CHICAGO, INTERNAL MED, STRITCH SCH MED, MAYWOOD, IL USA.; HENRY FORD HLTH SYST, INTERNAL MED, DETROIT, MI USA.; HENRY FORD HLTH SYST, CARDIOLOGY, DETROIT, MI USA.; OAKLAND UNIV, MED EDUC, WILLIAM BEAUMONT SCH MED, ROCHESTER HILLS,…	CUREUS J MED SCI	CUREUS J MED SCIENCE	Complicated Open Wound Management in a Free Clinic Setting	BLACKMOND, N (CORRESPONDING AUTHOR), DR GARY BURNSTEIN COMMUNITY HLTH CLIN, INTERNAL MED, PONTIAC, MI 48341 USA.	OAKLAND UNIVERSITY;LOYOLA UNIVERSITY CHICAGO;HENRY FORD HEALTH SYSTEM;HENRY FORD HOSPITAL;HENRY FORD HEALTH SYSTEM;HENRY FORD HOSPITAL;OAKLAND UNIVERSITY	N (CORRESPONDING AUTHOR)		BLACKMOND N, 2022, CUREUS J MED SCIENCE	BLACKMOND N, 2022, CUREUS J MED SCIENCE	METHICILLIN RESISTANT STAPHYLOCOCCUS AUREUS (MRSA); WOUND COMPLICATION; TYPE-2 DIABETES MELLITUS; FREE CLINICS; ABSCESS MANAGEMENT	METHICILLIN RESISTANT STAPHYLOCOCCUS AUREUS (MRSA); WOUND COMPLICATION; TYPE-2 DIABETES MELLITUS; FREE CLINICS; ABSCESS MANAGEMENT		BLACKMOND, NICHOLAS;PROVENCHER, EMILY;PROVENCHER, SARAH;ZOMA, MARIM;GOODMAN, BENJAMIN D.;SILVERMAN, ALAN	WOUND HEALING IS A COMPLEX AND INTEGRATED PROCESS THAT INVOLVES SEVERAL INTERDEPENDENT OVERLAPPING STAGES, INCLUDING HEMOSTASIS, INFLAMMATION, PROLIFERATION, AND VASCULARIZATION. CELLULITIS AND SKIN ABSCESSES ARE AMONG THE MOST COMMON SKIN AND SOFT TISSUE INFECTIONS. CELLULITIS TYPICALLY INVOLVES THE DEEPER DERMIS OF SUBCUTANEOUS FAT AND TENDS TO HAVE A MORE INDOLENT COURSE WITH THE DEVELOPMENT O…	E26605			OAKLAND UNIVERSITY; LOYOLA UNIVERSITY CHICAGO; HENRY FORD HEALTH SYSTEM; HENRY FORD HOSPITAL; HENRY FORD HEALTH SYSTEM; HENRY FORD HOSPITAL; OAKLAND UNIVERSITY						2168-8184	BLACKMONDNICHOLAS@GMAIL.COM				3C1LA	ENGLISH		15
ROUYARD T;LEAL J;SALVI D;BASKERVILLE R;VELARDO C;GRAY A		AN INTUITIVE RISK COMMUNICATION TOOL TO ENHANCE PATIENT-PROVIDER PARTNERSHIP IN DIABETES CONSULTATION	2022	JOURNAL OF DIABETES SCIENCE AND TECHNOLOGY	16	4			0	10.1177/1932296821995800		ARTICLE		GREEN PUBLISHED	ISI	WOS:000904153500025	UNIV OXFORD, NUFFIELD DEPT POPULAT HLTH, HLTH ECON RES CTR, OXFORD, ENGLAND.; HITOTSUBASHI UNIV, RES CTR HLTH POLICY & ECON, 2-1 NAKA, KUNITACHI, TOKYO 1868601, JAPAN.; UNIV OXFORD, INST BIOMED ENGN, DEPT ENGN SCI, OXFORD, ENGLAND.; MALMO UNIV, SCH ARTS CULTURE & COMMUN, MALMO, SWEDEN.; UNIV OXFORD, NUFFIELD DEPT PRIMARY CARE HLTH SCI, OXFORD, ENGLAND.;	J. DIABETES SCI. TECHNOL.	J DIABETES SCI TECHN	An Intuitive Risk Communication Tool to Enhance Patient-Provider Partnership in Diabetes Consultation	ROUYARD, T (CORRESPONDING AUTHOR), HITOTSUBASHI UNIV, RES CTR HLTH POLICY & ECON, 2-1 NAKA, KUNITACHI, TOKYO 1868601, JAPAN.	UNIVERSITY OF OXFORD;HITOTSUBASHI UNIVERSITY;UNIVERSITY OF OXFORD;MALMO UNIVERSITY;UNIVERSITY OF OXFORD	HITOTSUBASHI UNIV		ROUYARD T, 2022, J DIABETES SCI TECHN	ROUYARD T, 2022, J DIABETES SCI TECHN	PRIMARY CARE; RISK COMMUNICATION; RISK PERCEPTIONS; SHARED DECISION MAKING; TYPE 2 DIABETES MELLITUS; DISEASE; MODEL; PERCEPTION; OUTCOMES; HEALTH	PRIMARY CARE; RISK COMMUNICATION; RISK PERCEPTIONS; SHARED DECISION MAKING; TYPE 2 DIABETES MELLITUS	DISEASE; MODEL; PERCEPTION; OUTCOMES; HEALTH	ROUYARD, THOMAS;LEAL, JOSE;SALVI, DARIO;BASKERVILLE, RICHARD;VELARDO, CARMELO;GRAY, ALASTAIR	INTRODUCTION: THIS TECHNOLOGY REPORT INTRODUCES AN INNOVATIVE RISK COMMUNICATION TOOL DEVELOPED TO SUPPORT PROVIDERS IN COMMUNICATING DIABETES-RELATED RISKS MORE INTUITIVELY TO PEOPLE WITH TYPE 2 DIABETES MELLITUS (T2DM). METHODS: THE DEVELOPMENT PROCESS INVOLVED THREE MAIN STEPS: (1) SELECTING THE CONTENT AND FORMAT OF THE RISK MESSAGE; (2) DEVELOPING A DIGITAL INTERFACE; AND (3) ASSESSING THE U…	1932296821995800		988	UNIVERSITY OF OXFORD; HITOTSUBASHI UNIVERSITY; UNIVERSITY OF OXFORD; MALMO UNIVERSITY; UNIVERSITY OF OXFORD							THOMAS.ROUYARD@R.HIT-U.AC.JP	994	EUROPEAN INSTITUTE OF INNOVATION AND TECHNOLOGY (EIT HEALTH); UK NATIONAL INSTITUTE FOR HEALTH RESEARCH (NIHR)	THE AUTHOR(S) DISCLOSED RECEIPT OF THE FOLLOWING FINANCIAL SUPPORT FOR THE RESEARCH, AUTHORSHIP, AND/OR PUBLICATION OF THIS ARTICLE: FINANCIAL SUPPORT FOR THIS RESEARCH WAS PROVIDED ENTIRELY BY GRANTS FROM THE EUROPEAN INSTITUTE OF INNOVATION AND TECHNOLOGY (EIT HEALTH) AND THE UK NATIONAL INSTITUTE FOR HEALTH RESEARCH (NIHR), COLLABORATION FOR LEADERSHIP IN APPLIED HEALTH RESEARCH AND CARE (CLAH…	7I8QK	ENGLISH		32
PEIMANI M;GARMAROUDI G;STEWART A;YEKANINEJAD M;SHAKIBAZADEH E;NASLI-ESFAHANI E		TYPE 2 DIABETES BURDEN AND DIABETES DISTRESS: THE BUFFERING EFFECT OF PATIENT-CENTRED COMMUNICATION	2022	CANADIAN JOURNAL OF DIABETES	46	4			8	10.1016/j.jcjd.2021.11.007		ARTICLE			ISI	WOS:000861649000005	UNIV TEHRAN MED SCI, DIABET RES CTR, ENDOCRINOL & METAB CLIN SCI INST, TEHRAN, IRAN.; UNIV TEHRAN MED SCI, SCH PUBL HLTH, DEPT HLTH EDUC & PROMOT, TEHRAN, IRAN.; UNIV CALIF SAN FRANCISCO, INST HLTH & AGING, CTR AGING DIVERSE COMMUNITIES, SAN FRANCISCO, CA USA.; UNIV TEHRAN MED SCI, SCH PUBL HLTH, DEPT EPIDEMIOL & BIOSTAT, TEHRAN, IRAN.;	CAN. J. DIABETES	CAN J DIABETES	Type 2 Diabetes Burden and Diabetes Distress: The Buffering Effect of Patient-centred Communication	NASLI-ESFAHANI, E (CORRESPONDING AUTHOR), ENDOCRINOL & METAB RES INST, DIABET RES CTR, NORTH KARGAR AVE,POB 1411713137, TEHRAN, IRAN.	TEHRAN UNIVERSITY OF MEDICAL SCIENCES;TEHRAN UNIVERSITY OF MEDICAL SCIENCES;UNIVERSITY OF CALIFORNIA SYSTEM;UNIVERSITY OF CALIFORNIA SAN FRANCISCO;TEHRAN UNIVERSITY OF MEDICAL SCIENCES	ENDOCRINOL AND METAB RES INST		PEIMANI M, 2022, CAN J DIABETES	PEIMANI M, 2022, CAN J DIABETES	BUFFERING EFFECT; DIABETES BURDEN; DIABETES DISTRESS; PATIENT-CENTRED COMMUNICATION; TYPE 2 DIABETES; GLYCEMIC CONTROL; SOCIAL SUPPORT; ASSOCIATION; DEPRESSION; IMPACT; LIFE	BUFFERING EFFECT; DIABETES BURDEN; DIABETES DISTRESS; PATIENT-CENTRED COMMUNICATION; TYPE 2 DIABETES	GLYCEMIC CONTROL; SOCIAL SUPPORT; ASSOCIATION; DEPRESSION; IMPACT; LIFE	PEIMANI, MARYAM;GARMAROUDI, GHOLAMREZA;STEWART, ANITA L.;YEKANINEJAD, MIRSAEED;SHAKIBAZADEH, ELHAM;NASLI-ESFAHANI, ENSIEH	OBJECTIVES: OUR AIM IN THIS STUDY WAS TO ASSESS THE MODERATING ROLE OF PATIENT-CENTRED COMMUNICATION AS A SOURCE OF SOCIAL SUPPORT IN THE RELATIONSHIP BETWEEN BURDEN OF DIABETES AND DIABETES DISTRESS. METHODS: INDIVIDUALS WITH TYPE 2 DIABETES (N=1,267) COMPLETED VALIDATED TOOLS OF DIABETES DISTRESS AND MULTIPLE ASPECTS OF PATIENT-CENTRED COMMUNICATION. A PATH APPROACH WAS USED TO EVALUATE THE MOD…			353	TEHRAN UNIVERSITY OF MEDICAL SCIENCES; TEHRAN UNIVERSITY OF MEDICAL SCIENCES; UNIVERSITY OF CALIFORNIA SYSTEM; UNIVERSITY OF CALIFORNIA SAN FRANCISCO; TEHRAN UNIVERSITY OF MEDICAL SCIENCES						2352-3840	E-NASLIE@SINA.TUMS.AC.IR	360	ENDOCRINOLOGY AND METABOLISM RESEARCH INSTITUTE OF TUMS; NATIONAL INSTITUTE ON AGING OF THE NATIONAL INSTITUTES OF HEALTH [P30AG15272]	THE AUTHORS THANK THE SCHOOL OF PUBLIC HEALTH FROM THE TEHRAN UNIVERSITY OF MEDICAL SCIENCES (TUMS). THIS STUDY WAS SUPPORTED BY FUNDING FROM THE ENDOCRINOLOGY AND METABOLISM RESEARCH INSTITUTE OF TUMS, WITH NO THIRD-PARTY FINANCIAL SUPPORT. A.L.S. WAS SUPPORTED BY A GRANT (P30AG15272) FROM THE NATIONAL INSTITUTE ON AGING OF THE NATIONAL INSTITUTES OF HEALTH. THE DATA FROM THIS STUDY ARE AVAILABL…	4Y6QA	ENGLISH		38
WRZAL P;MOHSENI A;FOURNIER C;GOLDENBERG R;HOLLAHAN D;JIN S;PEDERSEN S;VALLIS M;BUNKO A;MYAGERI V;KUKASWADIA A;NEISH C;IVERS N		A CROSS-SECTIONAL SURVEY TO ASSESS REASONS FOR THERAPEUTIC INERTIA IN PEOPLE WITH TYPE 2 DIABETES MELLITUS AND PREFERRED STRATEGIES TO OVERCOME IT FROM THE PERSPECTIVES OF PERSONS WITH DIABETES AND GENERAL/FAMILY PRACTITIONERS: RESULTS FROM THE MOTION STUDY	2022	CANADIAN JOURNAL OF DIABETES	46	4			6	10.1016/j.jcjd.2021.11.005		ARTICLE			ISI	WOS:000861649000003	NOVO NORDISK CANADA INC, MED AFFAIRS, 2476 ARGENTIA RD 101, MISSISSAUGA, ON L5N 6M1, CANADA.; CLIN MED CADILLAC, MONTREAL, PQ, CANADA.; LMC DIABET & ENDOCRINOL, CONCORD, ON, CANADA.; WATERLOO WELLINGTON DIABET, CAMBRIDGE, ON, CANADA.; PHARM 101, COBOURG, ON, CANADA.; C ENDO ENDOCRINOL CTR, CALGARY, AB, CANADA.; DALHOUSIE UNIV, FAMILY MED, HALIFAX, NS, CANADA.; IQVIA SOLUT CANADA INC, REAL WORLD S…	CAN. J. DIABETES	CAN J DIABETES	A Cross-sectional Survey to Assess Reasons for Therapeutic Inertia in People With Type 2 Diabetes Mellitus and Preferred Strategies to Overcome It From the Perspectives of Persons With Diabetes and General/Family Practitioners: Results From the MOTION Study	WRZAL, PK (CORRESPONDING AUTHOR), NOVO NORDISK CANADA INC, MED AFFAIRS, 2476 ARGENTIA RD 101, MISSISSAUGA, ON L5N 6M1, CANADA.	NOVO NORDISK;DALHOUSIE UNIVERSITY;UNIVERSITY OF TORONTO;WOMENS COLLEGE HOSPITAL;UNIVERSITY OF TORONTO	PK (CORRESPONDING AUTHOR)		WRZAL P, 2022, CAN J DIABETES	WRZAL P, 2022, CAN J DIABETES	BARRIERS TO CARE; SHARED DECISION-MAKING; SURVEY; THEORETICAL DOMAINS FRAMEWORK; THERAPEUTIC INERTIA; TYPE 2 DIABETES; CLINICAL-PRACTICE GUIDELINES; PRIMARY-CARE; INSULIN INITIATION; PLANNED BEHAVIOR; PSYCHOMETRIC PROPERTIES; MANAGEMENT; BARRIERS; PATIENT; INTENSIFICATION	BARRIERS TO CARE; SHARED DECISION-MAKING; SURVEY; THEORETICAL DOMAINS FRAMEWORK; THERAPEUTIC INERTIA; TYPE 2 DIABETES	SHARED DECISION-MAKING; CLINICAL-PRACTICE GUIDELINES; PRIMARY-CARE; INSULIN INITIATION; PLANNED BEHAVIOR; PSYCHOMETRIC PROPERTIES; MANAGEMENT; BARRIERS; PATIENT; INTENSIFICATION	WRZAL, PAULINA K.;MOHSENI, AMIR A.;FOURNIER, CARL;GOLDENBERG, RONALD;HOLLAHAN, DEBBIE;JIN, SUSIE;PEDERSEN, SUE D.;VALLIS, MICHAEL;BUNKO, ANDREAN;MYAGERI, VARUN;KUKASWADIA, ATIF;NEISH, CALUM S.;IVERS, NOAH M.	OBJECTIVES: ALTHOUGH MULTIPLE CAUSES OF THERAPEUTIC INERTIA IN TYPE 2 DIABETES MELLITUS (T2DM) HAVE BEEN IDENTIFIED, FEW STUDIES HAVE ADDRESSED THE BEHAVIOURAL ASPECTS OF TREATMENT-INTENSIFICATION DECISIONS AMONG PERSONS WITH TYPE 2 DIABETES (PWT2DM) AND GENERAL PRACTITIONERS/FAMILY PRACTITIONERS (GPFPS). METHODS: A QUANTITATIVE ONLINE SURVEY WAS DEVELOPED TO CAPTURE FROM 300 PWT2DM AND 100 GPFPS…			337	NOVO NORDISK; DALHOUSIE UNIVERSITY; UNIVERSITY OF TORONTO; WOMENS COLLEGE HOSPITAL; UNIVERSITY OF TORONTO						2352-3840	PWZ@NOVONORDISK.COM	+	NOVO NORDISK CANADA, INC.	THE AUTHORS THANK THE PATIENT AND GPFP SURVEY RESPONDENTS FOR PARTICIPATING IN THIS STUDY; VERONICA CARSON OF NOVO NORDISK CANADA, INC, FOR ADVICE IN DEFINING A STUDY APPROACH AND PARAMETERS; AND MARC DUCLOS, DREW NEISH AND ISHAN SHANKAR OF IQVIA FOR THEIR ASSISTANCE WITH STATISTICAL ANALYSES. THIS STUDY WAS FUNDED BY NOVO NORDISK CANADA, INC. N.M.I. HOLDS A TIER 2 CANADA RESEARCH CHAIR IN IMPLEM…	4Y6QA	ENGLISH		52
DEN O H;VOS R;PIETERSE A;RUTTEN G		SHARED DECISION MAKING IN PRIMARY CARE: PROCESS EVALUATION OF THE INTERVENTION IN THE OPTIMAL STUDY, A CLUSTER RANDOMISED TRIAL	2022	PRIMARY CARE DIABETES	16	3			4	10.1016/j.pcd.2022.02.006		ARTICLE		GREEN PUBLISHED	ISI	WOS:000836612300007	UNIV MED CTR UTRECHT, JULIUS CTR HLTH SCI & PRIMARY CARE, STR 6-131,POB 85500, NL-3508 GA UTRECHT, NETHERLANDS.; LEIDEN UNIV, LUMC CAMPUS THE HAGUE, PUBL HLTH & PRIMARY CARE, THE HAGUE, NETHERLANDS.; UNIV UTRECHT, UNIV MED CTR UTRECHT, JULIUS CTR HLTH SCI & PRIMARY CARE, UTRECHT, NETHERLANDS.; LEIDEN UNIV, MED CTR, DEPT BIOMED DATA SCI, MED DECIS MAKING, LEIDEN, NETHERLANDS.;	PRIM. CARE DIABETES	PRIM CARE DIABETES	Shared decision making in primary care: Process evaluation of the intervention in the OPTIMAL study, a cluster randomised trial	DEN OUDEN, H (CORRESPONDING AUTHOR), UNIV MED CTR UTRECHT, JULIUS CTR HLTH SCI & PRIMARY CARE, STR 6-131,POB 85500, NL-3508 GA UTRECHT, NETHERLANDS.	UTRECHT UNIVERSITY;UTRECHT UNIVERSITY MEDICAL CENTER;LEIDEN UNIVERSITY - EXCL LUMC;LEIDEN UNIVERSITY;LEIDEN UNIVERSITY MEDICAL CENTER (LUMC);UTRECHT UNIVERSITY;UTRECHT UNIVERSITY MEDICAL CENTER;LEIDEN UNIVERSITY - EXCL LUMC;LEIDEN UNIVERSITY;LEIDEN UNIVERSITY MEDICAL CENTER (LUMC)	UNIV MED CTR UTRECHT		DEN O H, 2022, PRIM CARE DIABETES	DEN O H, 2022, PRIM CARE DIABETES	SHARED DECISION MAKING; PRIMARY CARE; TYPE 2 DIABETES; DECISION AID; PSYCHOMETRIC PROPERTIES; QUESTIONNAIRE	SHARED DECISION MAKING; PRIMARY CARE; TYPE 2 DIABETES; DECISION AID	PSYCHOMETRIC PROPERTIES; QUESTIONNAIRE	DEN OUDEN, HENK;VOS, RIMKE C.;PIETERSE, ARWEN H.;RUTTEN, GUY E. H. M.	AIMS: TO ANALYSE THE PERFORMANCE OF A SHARED DECISION MAKING (SDM) INTERVENTION, WE ASSESSED PERCEIVED AND EXPERIENCED SDM IN GENERAL PRACTITIONERS (GPS) AND PATIENTS WITH TYPE 2 DIABETES (T2DM). METHODS: CLUSTER-RANDOMISED CONTROLLED TRIAL (CRCT) TESTING THE EFFECT OF A DECISION AID. OPINIONS AND EXPERIENCED ROLE REGARDING SDM WERE ASSESSED IN 72 PATIENTS AND 18 GPS WITH THE SDM-Q-9 (RANGE 0-45)…			375	UTRECHT UNIVERSITY; UTRECHT UNIVERSITY MEDICAL CENTER; LEIDEN UNIVERSITY - EXCL LUMC; LEIDEN UNIVERSITY; LEIDEN UNIVERSITY MEDICAL CENTER (LUMC); UTRECHT UNIVERSITY; UTRECHT UNIVERSITY MEDICAL CENTER; LEIDEN UNIVERSITY - EXCL LUMC; LEIDEN UNIVERSITY; LEIDEN UNIVERSITY MEDICAL CENTER (LUMC)					MAY 2022	1878-0210	H.DENOUDEN@UMCUTRECHT.NL; R.C.VOS@LUMC.NL; A.H.PIETERSE@LUMC.NL; G.E.H.M.RUTTEN@UMCUTRECHT.NL	380	CHARITABLE FOUNDATION (NUTS OHRA)	THE STUDY WAS FUNDED BY A CHARITABLE FOUNDATION (NUTS OHRA) AND NO FUNDING ASSISTANCE WAS RECEIVED FROM A COMMERCIAL ORGANIZATION. THE FUNDING BODY HAS NOT ANY ROLE IN DESIGN, IN THE COLLECTION, ANALYSIS, AND INTERPRETATION OF DATA; IN THE WRITING OF THE MANUSCRIPT; AND IN THE DE-CISION TO SUBMIT THE MANUSCRIPT FOR PUBLICATION.	3O1PR	ENGLISH		24
WESTALL S;NARAYANAN R;WATMOUGH S;IRVING G;FURLONG N;MCNULTY S;BUJAWANSA S;HARDY K		THE INDIVIDUALISATION OF GLYCAEMIC TARGETS IN RESPONSE TO PATIENT CHARACTERISTICS IN TYPE 2 DIABETES: A SCOPING REVIEW	2022	CLINICAL MEDICINE	22	3			4	10.7861/clinmed.2021-0764		REVIEW		GOLD, GREEN SUBMITTED, GREEN PUBLISHED	ISI	WOS:000828115000016	ST HELENS & KNOWSLEY TEACHING HOSP NHS TRUST, ST HELENS, ENGLAND.; EDGE HILL UNIV, ORMSKIRK, ENGLAND.; ST HELENS & KNOWSLEY TEACHING HOSP NHS TRUST, DIABET ENDOCRINOL & GEN MED, ST HELENS, ENGLAND.; EDGE HILL UNIV, GEN PRACTICE, ORMSKIRK, ENGLAND.; ST HELENS & KNOWSLEY TEACHING HOSP NHS TRUST, DIABET & ENDOCRINOL, ST HELENS, ENGLAND.; ST HELENS & KNOWSLEY TEACHING HOSP NHS TRUST, DIABET MED, ST H…	CLIN. MED.	CLIN MED	The individualisation of glycaemic targets in response to patient characteristics in type 2 diabetes: a scoping review	WESTALL, SJ (CORRESPONDING AUTHOR), ST HELENS & KNOWSLEY TEACHING HOSP NHS TRUST, DEPT ENDOCRINOL & DIABET, ST HELENS WA9 3DA, MERSEYSIDE, ENGLAND.	EDGE HILL UNIVERSITY;EDGE HILL UNIVERSITY	ST HELENS AND KNOWSLEY TEACHING HOSP NHS TRUST		WESTALL S, 2022, CLIN MED	WESTALL S, 2022, CLIN MED	INDIVIDUALISATION; GLYCATED HAEMOGLOBIN; PATIENT FACTORS; TYPE 2 DIABETES; INTENSIVE GLUCOSE CONTROL; SEVERE HYPOGLYCEMIA; OLDER PATIENTS; CARDIOVASCULAR-DISEASE; EPIDEMIOLOGIC ANALYSIS; COGNITIVE FUNCTION; COST-EFFECTIVENESS; FUNCTIONAL STATUS; HEALTH OUTCOMES; ALL-CAUSE	INDIVIDUALISATION; GLYCATED HAEMOGLOBIN; PATIENT FACTORS; TYPE 2 DIABETES	INTENSIVE GLUCOSE CONTROL; SEVERE HYPOGLYCEMIA; OLDER PATIENTS; CARDIOVASCULAR-DISEASE; EPIDEMIOLOGIC ANALYSIS; COGNITIVE FUNCTION; COST-EFFECTIVENESS; FUNCTIONAL STATUS; HEALTH OUTCOMES; ALL-CAUSE	WESTALL, SAMUEL J.;NARAYANAN, RAM PRAKASH;WATMOUGH, SIMON;IRVING, GREG;FURLONG, NIALL;MCNULTY, SID;BUJAWANSA, SUMUDU;HARDY, KEVIN	EVIDENCE AND GUIDELINES INCREASINGLY SUPPORT AN INDIVIDUALISED APPROACH TO CARE FOR PEOPLE WITH TYPE 2 DIABETES AND INDIVIDUALISATION OF GLYCAEMIC TARGETS IN RESPONSE TO PATIENT FACTORS. METHODS WE UNDERTOOK A SCOPING REVIEW OF THE LITERATURE FOR EVIDENCE OF FACTORS IMPACTING UPON GLYCATED HAEMOGLOBIN TARGET INDIVIDUALISATION IN ADULTS WITH TYPE 2 DIABETES. DATA WERE ANALYSED THEMATICALLY WITH TH…			257	EDGE HILL UNIVERSITY; EDGE HILL UNIVERSITY						1473-4893	SAM.WESTALL@NHS.NET	265			3B7KH	ENGLISH		68
NORGAARD B;TITLESTAD S;MARCUSSEN M		SHARED DECISION-MAKING IN GENERAL PRACTICE FROM A PATIENT PERSPECTIVE. A CROSS-SECTIONAL SURVEY	2022	SCANDINAVIAN JOURNAL OF PRIMARY HEALTH CARE	40	2			7	10.1080/02813432.2022.2069700		ARTICLE		GOLD, GREEN PUBLISHED	ISI	WOS:000788521800001	UNIV SOUTHERN DENMARK, DEPT PUBL HLTH, ODENSE C, DENMARK.; UNIV SOUTHERN DENMARK, DEPT CLIN RES OPEN, ODENSE C, DENMARK.;	SCAND. J. PRIM. HEALTH CARE	SCAND J PRIM HEALTH	Shared decision-making in general practice from a patient perspective. A cross-sectional survey	NORGAARD, B (CORRESPONDING AUTHOR), UNIV SOUTHERN DENMARK, JB WINSLOWS VEJ 9B, DK-5000 ODENSE C, DENMARK.	UNIVERSITY OF SOUTHERN DENMARK;UNIVERSITY OF SOUTHERN DENMARK	UNIV SOUTHERN DENMARK		NORGAARD B, 2022, SCAND J PRIM HEALTH	NORGAARD B, 2022, SCAND J PRIM HEALTH	GENERAL PRACTICE; SHARED DECISION-MAKING; PATIENT INVOLVEMENT; PATIENT PERSPECTIVES; CARE; QUESTIONNAIRE; PARTICIPATION; DISEASE; VALIDATION; VIEWS	GENERAL PRACTICE; SHARED DECISION-MAKING; PATIENT INVOLVEMENT; PATIENT PERSPECTIVES	CARE; QUESTIONNAIRE; PARTICIPATION; DISEASE; VALIDATION; VIEWS	NORGAARD, BIRGITTE;TITLESTAD, SIGNE BECK;MARCUSSEN, MICHAEL	OBJECTIVES WE AIMED TO ASSESS PATIENT INVOLVEMENT IN TERMS OF SHARED DECISION-MAKING IN GENERAL PRACTICE FROM THE PERSPECTIVES OF PATIENTS WITH CHRONIC OBSTRUCTIVE PULMONARY DISEASE (COPD) OR TYPE 2 DIABETES (T2DM) (OR BOTH). DESIGN A CROSS-SECTIONAL SURVEY USING THE 9-ITEM SHARED DECISION-MAKING QUESTIONNAIRE (SDM-Q-9) RANGING FROM 0 TO 5 (BEST). SETTING AND SUBJECTS PATIENTS DIAGNOSED WITH EITH…			167	UNIVERSITY OF SOUTHERN DENMARK; UNIVERSITY OF SOUTHERN DENMARK					APR 2022	1502-7724	BINORGAARD@HEALTH.SDU.DK	172	DANISH DIABETES ASSOCIATION; DANISH LUNG ASSOCIATION	THE AUTHORS GRATEFULLY ACKNOWLEDGE THE GENEROUS SUPPORT FROM THE DANISH DIABETES ASSOCIATION AND DANISH LUNG ASSOCIATION AND THEIR LOCAL BRANCHES.	3V4TU	ENGLISH		33
ALZUBAIDI H;SAMORINHA C;SAIDAWI W;HUSSEIN A;SADDIK B;SCHOLL I		PREFERENCE FOR SHARED DECISION-MAKING AMONG ARABIC-SPEAKING PEOPLE WITH CHRONIC DISEASES: A CROSS-SECTIONAL STUDY	2022	BMJ OPEN	12	4			9	10.1136/bmjopen-2021-058084		ARTICLE		GREEN PUBLISHED, GOLD	ISI	WOS:000783402800013	UNIV SHARJAH, DEPT PHARM PRACTICE & PHARMACOTHERAPEUT, SHARJAH, U ARAB EMIRATES.; UNIV SHARJAH, SHARJAH INST MED RES, SHARJAH, U ARAB EMIRATES.; UNIV SHARJAH, COLL MED, FAMILY & COMMUNITY MED & BEHAV SCI, SHARJAH, U ARAB EMIRATES.; UNIV SHARJAH, COLL MED, DEPT FAMILY & COMMUNITY MED & BEHAV SCI, SHARJAH, U ARAB EMIRATES.; UNIV MED CTR HAMBURG EPPENDORF, DEPT MED PSYCHOL, HAMBURG, GERMANY.;	BMJ OPEN	BMJ OPEN	Preference for shared decision-making among Arabic-speaking people with chronic diseases: a cross-sectional study	ALZUBAIDI, H (CORRESPONDING AUTHOR), UNIV SHARJAH, DEPT PHARM PRACTICE & PHARMACOTHERAPEUT, SHARJAH, U ARAB EMIRATES.; ALZUBAIDI, H (CORRESPONDING AUTHOR), UNIV SHARJAH, SHARJAH INST MED RES, SHARJAH, U ARAB EMIRATES.	UNIVERSITY OF SHARJAH;UNIVERSITY OF SHARJAH;UNIVERSITY OF SHARJAH;UNIVERSITY OF SHARJAH;UNIVERSITY OF HAMBURG;UNIVERSITY MEDICAL CENTER HAMBURG-EPPENDORF	UNIV SHARJAH;UNIV SHARJAH		ALZUBAIDI H, 2022, BMJ OPEN	ALZUBAIDI H, 2022, BMJ OPEN	PUBLIC HEALTH; QUALITY IN HEALTH CARE; EDUCATION & TRAINING (SEE MEDICAL EDUCATION & TRAINING); HEALTH-CARE; PATIENT SATISFACTION; CENTERED CARE; PHYSICIANS; PARTICIPATION; OPPORTUNITIES; INFORMATION; INVOLVEMENT; OUTCOMES; QUALITY	PUBLIC HEALTH; QUALITY IN HEALTH CARE; EDUCATION & TRAINING (SEE MEDICAL EDUCATION & TRAINING)	HEALTH-CARE; PATIENT SATISFACTION; CENTERED CARE; PHYSICIANS; PARTICIPATION; OPPORTUNITIES; INFORMATION; INVOLVEMENT; OUTCOMES; QUALITY	ALZUBAIDI, HAMZAH;SAMORINHA, CATARINA;SAIDAWI, WARD;HUSSEIN, AMAL;SADDIK, BASEMA;SCHOLL, ISABELLE	OBJECTIVES TO ASSESS ARABIC-SPEAKING PATIENTS' PREFERENCE FOR INVOLVEMENT IN DECISION-MAKING IN THE UNITED ARAB EMIRATES (UAE) AND CHARACTERISE PEOPLE WHO PREFERRED INVOLVEMENT IN DECISION-MAKING. DESIGN CROSS-SECTIONAL QUANTITATIVE STUDY. THE CONDUCT AND REPORTING OF THIS RESEARCH COMPLIED WITH STRENGTHENING THE REPORTING OF OBSERVATIONAL STUDIES IN EPIDEMIOLOGY GUIDELINES FOR CROSS-SECTIONAL ST…	E058084			UNIVERSITY OF SHARJAH; UNIVERSITY OF SHARJAH; UNIVERSITY OF SHARJAH; UNIVERSITY OF SHARJAH; UNIVERSITY OF HAMBURG; UNIVERSITY MEDICAL CENTER HAMBURG-EPPENDORF							HALZUBAIDI@SHARJAH.AC.AE		UNIVERSITY OF SHARJAH [150316]	THIS STUDY WAS SUPPORTED BY AN OPERATIONAL GRANT FROM THE UNIVERSITY OF SHARJAH (GRANT NUMBER 150316).	0O3AV	ENGLISH		55
MAKWERO M;MUULA A;ANYANWU F;IGUMBOR J		AN INSIGHT INTO PATIENTS' PERSPECTIVES ON BARRIERS AFFECTING PARTICIPATION IN SHARED DECISION MAKING AMONG PATIENTS WITH DIABETES MELLITUS IN MALAWI	2022	BMC PRIMARY CARE	23	1			5	10.1186/s12875-022-01635-9		ARTICLE		GREEN PUBLISHED, GOLD	ISI	WOS:000770877700001	UNIV MALAWI, KAMUZU UNIV HLTH SCI, DEPT PUBL HLTH, BLANTYRE 3, MALAWI.; UNIV WITWATERSRAND, FAC HLTH SCI, SCH PUBL HLTH, JOHANNESBURG, SOUTH AFRICA.;	BMC PRIM. CARE	BMC PRIM CARE	An insight into patients' perspectives on barriers affecting participation in shared decision making among patients with diabetes mellitus in Malawi	MAKWERO, M (CORRESPONDING AUTHOR), UNIV MALAWI, KAMUZU UNIV HLTH SCI, DEPT PUBL HLTH, BLANTYRE 3, MALAWI.; MAKWERO, M (CORRESPONDING AUTHOR), UNIV WITWATERSRAND, FAC HLTH SCI, SCH PUBL HLTH, JOHANNESBURG, SOUTH AFRICA.	UNIVERSITY OF MALAWI;UNIVERSITY OF WITWATERSRAND	UNIV MALAWI;UNIV WITWATERSRAND		MAKWERO M, 2022, BMC PRIM CARE	MAKWERO M, 2022, BMC PRIM CARE	DIABETES MELLITUS; PATIENT PARTICIPATION; PATIENT INVOLVEMENT; SHARED DECISION MAKING; AFRICAN-AMERICANS; HEALTH LITERACY; CARE; PHYSICIANS	DIABETES MELLITUS; PATIENT PARTICIPATION; PATIENT INVOLVEMENT; SHARED DECISION MAKING	AFRICAN-AMERICANS; HEALTH LITERACY; CARE; PHYSICIANS	MAKWERO, MARTHA;MUULA, ADAMSON S.;ANYANWU, FELIX CHIMA;IGUMBOR, JUDE	BACKGROUND PATIENT PARTICIPATION IN DECISION MAKING IS A BASIC TENET FOR A PATIENT CENTRED CARE EXPERIENCE AND, HAS POTENTIAL TO IMPROVE CARE EXPERIENCES AND RESPONSIVENESS IN CHRONIC DISEASES SUCH AS DIABETES MELLITUS (DM). HOWEVER, DOCUMENTED EXPERIENCES SHOW THAT PATIENT PARTICIPATION IN DECISIONS MAKING IS WANTING. AS MALAWI STRIVES TO INSTITUTIONALISE PATIENT CENTRED CARE DELIVERY, IT IS IMP…	42			UNIVERSITY OF MALAWI; UNIVERSITY OF WITWATERSRAND						2731-4553	MMAKWERO@CARTAFRICA.ORG		CONSORTIUM FOR ADVANCED RESEARCH TRAINING IN AFRICA (CARTA); CARNEGIE CORPORATION OF NEW YORK [G-19-57145]; SIDA [54100113]; UPPSALA MONITORING CENTRE; DELTAS AFRICA INITIATIVE [107768/Z/15/Z]; NEW PARTNERSHIP FOR AFRICA'S DEVELOPMENT PLANNING AND COORDINATING AGENCY (NEPAD AGENCY); WELLCOME TRUST (UK); UK GOVERNMENT	THE RESEARCH WAS SUPPORTED BY THE CONSORTIUM FOR ADVANCED RESEARCH TRAINING IN AFRICA (CARTA). CARTA IS JOINTLY LED BY THE AFRICAN POPULATION AND HEALTH RESEARCH CENTER AND THE UNIVERSITY OF THE WITWATERSRAND AND FUNDED BY THE CARNEGIE CORPORATION OF NEW YORK (GRANT NO-G-19-57145), SIDA (GRANT NO:54100113), UPPSALA MONITORING CENTRE AND THE DELTAS AFRICA INITIATIVE (GRANT NO: 107768/Z/15/Z). THE …	ZV9XY	ENGLISH		35
BAJAÑA M;MONCAYO-RIZZO J;ALVARADO-VILLA G;AVILA-QUINTERO V		DOES THE SDMQ-9 PREDICT CHANGES IN HBA1C LEVELS? AN ECUADORIAN COHORT	2022	MEDICINA-LITHUANIA	58	3			0	10.3390/medicina58030380		ARTICLE		GREEN PUBLISHED, GOLD	ISI	WOS:000774067300001	UNIV ESPECIALIDADES ESPIRITU SANTO, DEPT HLTH SCI, GUAYAQUIL 090101, ECUADOR.; YALE UNIV, SCH MED, NEW HAVEN, CT 06510 USA.;	MED. LITH.	MEDICINA-LITHUANIA	Does the SDMQ-9 Predict Changes in HbA1c Levels? An Ecuadorian Cohort	ALVARADO-VILLA, G (CORRESPONDING AUTHOR), UNIV ESPECIALIDADES ESPIRITU SANTO, DEPT HLTH SCI, GUAYAQUIL 090101, ECUADOR.	UNIVERSIDAD DE ESPECIALIDADES ESPIRITU SANTO;YALE UNIVERSITY	UNIV ESPECIALIDADES ESPIRITU SANTO		BAJAÑA M, 2022, MEDICINA-LITHUANIA	BAJAÑA M, 2022, MEDICINA-LITHUANIA	GLYCOSYLATED HEMOGLOBIN; DIABETES MELLITUS TYPE 2; SHARED DECISION MAKING; SDMQ-9; SHARED DECISION-MAKING; PSYCHOMETRIC PROPERTIES; ADHERENCE; QUESTIONNAIRE; COMPLICATIONS; PROGRESSION; RISK	GLYCOSYLATED HEMOGLOBIN; DIABETES MELLITUS TYPE 2; SHARED DECISION MAKING; SDMQ-9	SHARED DECISION-MAKING; PSYCHOMETRIC PROPERTIES; ADHERENCE; QUESTIONNAIRE; COMPLICATIONS; PROGRESSION; RISK	BAJANA, MARIA JOSE FARFAN;MONCAYO-RIZZO, JORGE;ALVARADO-VILLA, GEOVANNY;AVILA-QUINTERO, VICTOR J.	BACKGROUND AND OBJECTIVES: DIABETES MELLITUS AFFECTS 422 MILLION PEOPLE AROUND THE WORLD, POSITIONING IT AS A MAJOR HEALTH PROBLEM. ACCORDING TO THE WHO(WORLD HEALTH ORGANIZATION), 90% CORRESPONDS TO TYPE 2. THE SHARED-DECISION MAKING (SDM) IS A METHOD USED TO FACILITATE PATIENT CONTROL, MEDICATION, MAINTENANCE, AND ASSESSMENT OF HEALTH STATUS ACCORDING TO THEIR PRIORITIES AND PREFERENCES. WITH T…	380			UNIVERSIDAD DE ESPECIALIDADES ESPIRITU SANTO; YALE UNIVERSITY						1648-9144	MARIAJOSEFARFANBAJANA@GMAIL.COM; JMONCAYOR@UEES.EDU.EC; GALVARADO@UEES.EDU.EC; VICTOR.AVILA@YALE.EDU		UNIVERSIDAD ESPIRITU SANTO	THIS RESEARCH WAS FUNDED BY UNIVERSIDAD ESPIRITU SANTO.	0A6MX	ENGLISH		34
LV Y;REN R;TANG C;SONG K;LI S;WANG H		PREFERENCES FOR PATIENTS WITH TYPE 2 DIABETES MELLITUS FOR MEDICATIONS IN SHANDONG PROVINCE, CHINA: A DISCRETE CHOICE EXPERIMENT	2022	PATIENT PREFERENCE AND ADHERENCE	16				4	10.2147/PPA.S367985		ARTICLE		GREEN PUBLISHED, GOLD	ISI	WOS:000847869700001	SHANDONG UNIV, CHEELOO COLL MED, CTR HLTH MANAGEMENT & POLICY RES, SCH PUBL HLTH, JINAN, PEOPLES R CHINA.; SHANDONG UNIV, NHC KEY LAB HLTH ECON & POLICY RES, JINAN, PEOPLES R CHINA.; SHANDONG UNIV, CTR HLTH PREFERENCE RES, JINAN, PEOPLES R CHINA.; MACQUARIE UNIV, AUSTRALIAN INST HLTH INNOVAT, MACQUARIE UNIV BUSINESS SCH, MACQUARIE UNIV CTR HLTH ECON, SYDNEY, NSW, AUSTRALIA.; SHANDONG FIRST MED UN…	PATIENT PREFER. ADHERENCE	PATIENT PREFER ADHER	Preferences for Patients with Type 2 Diabetes Mellitus for Medications in Shandong Province, China: A Discrete Choice Experiment	LI, SP; WANG, HP (CORRESPONDING AUTHOR), CTR HLTH MANAGEMENT & POLICY RES, WENHUA XI RD 44, JINAN 250012, SHANDONG, PEOPLES R CHINA.	SHANDONG UNIVERSITY;SHANDONG UNIVERSITY;SHANDONG UNIVERSITY;MACQUARIE UNIVERSITY;SHANDONG FIRST MEDICAL UNIVERSITY AND SHANDONG ACADEMY OF MEDICAL SCIENCES	NOTREPORTED;CTR HLTH MANAGEMENT AND POLICY RES		LV Y, 2022, PATIENT PREFER ADHER	LV Y, 2022, PATIENT PREFER ADHER	TYPE 2 DIABETES MELLITUS; PATIENTS? PREFERENCE; MEDICATION; DISCRETE CHOICE EXPERIMENT; SHARED DECISION-MAKING; WILLINGNESS-TO-PAY; CONJOINT-ANALYSIS; INSULIN THERAPY; ATTRIBUTES; ADHERENCE; PEOPLE; ISSUES; SPAIN	TYPE 2 DIABETES MELLITUS; PATIENTS? PREFERENCE; MEDICATION; DISCRETE CHOICE EXPERIMENT	SHARED DECISION-MAKING; WILLINGNESS-TO-PAY; CONJOINT-ANALYSIS; INSULIN THERAPY; ATTRIBUTES; ADHERENCE; PEOPLE; ISSUES; SPAIN	LV, YUYU;REN, RU;TANG, CHENGXIANG;SONG, KUIMENG;LI, SHUNPING;WANG, HAIPENG	PURPOSE: TO EVALUATE PREFERENCES FOR MEDICATIONS AMONG PATIENTS WITH TYPE 2 DIABETES MELLITUS (T2DM) FROM URBAN COMMUNITY HEALTH STATIONS OR RURAL VILLAGE CLINICS IN SHANDONG PROVINCE, CHINA.METHODS: WE USE A DISCRETE CHOICE EXPERIMENT (DCE) TO MEASURE THE MEDICATION PREFERENCES. EACH PATIENT COMPLETED SIX DCE CHOICE SETS. THE ATTRIBUTES FOR THE DCE QUESTIONNAIRE INCLUDE MODE OF ADMINISTRATION, O…			2335	SHANDONG UNIVERSITY; SHANDONG UNIVERSITY; SHANDONG UNIVERSITY; MACQUARIE UNIVERSITY; SHANDONG FIRST MEDICAL UNIVERSITY & SHANDONG ACADEMY OF MEDICAL SCIENCES							LISHUNPING@SDU.EDU.CN; WANGHAIPENG@SDU.EDU.CN	2344	NATURAL SCIENCE FOUNDATION OF SHANDONG PROVINCE OF CHINA [ZR2016GQ02]; NATIONAL KEY R&D PROGRAM OF CHINA [2020YFC2006505]	THIS RESEARCH WORK WAS FUNDED BY THE NATURAL SCIENCE FOUNDATION OF SHANDONG PROVINCE OF CHINA (ZR2016GQ02) AND THE NATIONAL KEY R&D PROGRAM OF CHINA (2020YFC2006505) .	4E5MQ	ENGLISH		43
MATHEW B;DE R J;LIU C;GOH L;OOI C;CHEN E;POON S;TANG W		WHICH ASPECT OF PATIENT-PROVIDER RELATIONSHIP AFFECTS ACCEPTANCE AND ADHERENCE OF INSULIN THERAPY IN TYPE 2 DIABETES MELLITUS? A QUALITATIVE STUDY IN PRIMARY CARE	2022	DIABETES METABOLIC SYNDROME AND OBESITY	15				14	10.2147/DMSO.S344607		ARTICLE		GOLD, GREEN PUBLISHED	ISI	WOS:001135531400001	NATL HEALTHCARE GRP, TOA PAYOH POLYCLIN, NATL HEALTHCARE GRP POLYCLIN, SINGAPORE, SINGAPORE.; NATL HEALTHCARE GRP, GEYLANG POLYCLIN, NATL HEALTHCARE GRP POLYCLIN, SINGAPORE, SINGAPORE.; NATL HEALTHCARE GRP, HOUGANG POLYCLIN, NATL HEALTHCARE GRP POLYCLIN, SINGAPORE, SINGAPORE.; NATL HEALTHCARE GRP, CLIN RES UNIT, NATL HEALTHCARE GRP POLYCLIN, SINGAPORE, SINGAPORE.;	DIABETES METAB. SYNDR. OBES.	DIABET METAB SYND OB	Which Aspect of Patient-Provider Relationship Affects Acceptance and Adherence of Insulin Therapy in Type 2 Diabetes Mellitus? A Qualitative Study in Primary Care	MATHEW, BK (CORRESPONDING AUTHOR), NATL HEALTHCARE GRP POLYCLIN, 2003 TOA PAYOH POLYCLIN,LORONG 8, SINGAPORE 319260, SINGAPORE.	NATL HEALTHCARE GRP;NATL HEALTHCARE GRP;NATL HEALTHCARE GRP;CLIN RES UNIT	BK (CORRESPONDING AUTHOR)		MATHEW B, 2022, DIABET METAB SYND OB	MATHEW B, 2022, DIABET METAB SYND OB	INSULIN INITIATION; INSULIN ADHERENCE; INSULIN ACCEPTANCE; HEALTHCARE PROVIDER; PATIENT INTERACTIONS; PRIMARY CARE	INSULIN INITIATION; INSULIN ADHERENCE; INSULIN ACCEPTANCE; HEALTHCARE PROVIDER; PATIENT INTERACTIONS; PRIMARY CARE		MATHEW, BLESSY KOOTTAPPAL;DE ROZA, JACQUELINE GIOVANNA;LIU, CHANGWEI;GOH, LING JIA;OOI, CHAI WAH;CHEN, ELYA;POON, SHIXUAN;TANG, WERN EE	PURPOSE: IN TYPE 2 DIABETES MELLITUS (T2DM), INSULIN THERAPY IS OFTEN RECOMMENDED TO ACHIEVE THE OPTIMAL CONTROL OF DISEASE, THEREBY PREVENTING THE ONSET AND PROGRESSION OF DIABETES-RELATED COMPLICATIONS. DESPITE KNOWING ABOUT THE BENEFITS, IT HAS BEEN REPORTED THAT 71% OF PATIENTS REFUSE INSULIN AND THE ADHERENCE RATE RANGES FROM 30 TO 80%. PATIENT-PROVIDER RELATIONSHIP (PPR) MAY AFFECT SUCH INS…			235								BLESSY_MATHEW@NHGP.COM.SG	246	SINGAPORE MINISTRY OF HEALTH'S NATIONAL MEDICAL RESEARCH COUNCIL UNDER THE CENTRE GRANT PROGRAMME [NMRC/CG/C019/2017]	THIS RESEARCH WAS SUPPORTED BY THE SINGAPORE MINISTRY OF HEALTH'S NATIONAL MEDICAL RESEARCH COUNCIL UNDER THE CENTRE GRANT PROGRAMME (REF NO: NMRC/CG/C019/2017).	VN2FB	ENGLISH		41
RODRÍGUEZ-GUTIÉRREZ R;MILLAN-ALANIS J;BARRERA F;MCCOY R		VALUE OF PATIENT-CENTERED GLYCEMIC CONTROL IN PATIENTS WITH TYPE 2 DIABETES	2021	CURRENT DIABETES REPORTS	21	12			16	10.1007/s11892-021-01433-0		REVIEW			ISI	WOS:000729793600004	UNIV AUTONOMA NUEVO LEON, PLATAFORMA INVEST MED UANL KER UNIT MAYO CLIN, KER UNIT MEXICO, MONTERREY, MEXICO.; UNIV AUTONOMA NUEVO LEON, DIV ENDOCRINOL, DEPT INTERNAL MED, UNIV HOSP DR JOSE E GONZALEZ, FRANCISCO I MADERO & AVE GONZALITOS S-N, MONTERREY 64460, MEXICO.; MAYO CLIN, KNOWLEDGE & EVALUAT RES UNIT ENDOCRINOL, ROCHESTER, MN 55905 USA.; MAYO CLIN, DIV COMMUNITY INTERNAL MED, DEPT MED, 200 …	CURR. DIABETES REP.	CURR DIABETES REP	Value of Patient-Centered Glycemic Control in Patients with Type 2 Diabetes	RODRÍGUEZ-GUTIÉRREZ, R (CORRESPONDING AUTHOR), UNIV AUTONOMA NUEVO LEON, PLATAFORMA INVEST MED UANL KER UNIT MAYO CLIN, KER UNIT MEXICO, MONTERREY, MEXICO.; RODRÍGUEZ-GUTIÉRREZ, R (CORRESPONDING AUTHOR), UNIV AUTONOMA NUEVO LEON, DIV ENDOCRINOL, DEPT INTERNAL MED, UNIV HOSP DR JOSE E GONZALEZ, FRANCISCO I MADERO & AVE GONZALITOS S-N, MONTERREY 64460, MEXICO.; RODRÍGUEZ-GUTIÉRREZ, R (CORRESPONDING…	UNIVERSIDAD AUTONOMA DE NUEVO LEON;UNIVERSIDAD AUTONOMA DE NUEVO LEON;MAYO CLINIC;MAYO CLINIC;MAYO CLINIC	UNIV AUTONOMA NUEVO LEON;UNIV AUTONOMA NUEVO LEON;R (CORRESPONDING AUTHOR)		RODRÍGUEZ-GUTIÉRREZ R, 2021, CURR DIABETES REP	RODRÍGUEZ-GUTIÉRREZ R, 2021, CURR DIABETES REP	PATIENT-CENTERED GLYCEMIC CONTROL; MINIMALLY DISRUPTIVE MEDICINE; SHARED-DECISION MAKING; DIABETES; SHARED DECISION-MAKING; INTENSIVE GLUCOSE CONTROL; AMERICAN-COLLEGE; MICROVASCULAR COMPLICATIONS; CLINICAL ENDOCRINOLOGISTS; CARDIOVASCULAR OUTCOMES; ATRIAL-FIBRILLATION; PRIMARY-CARE; FOLLOW-UP; MELLITUS	PATIENT-CENTERED GLYCEMIC CONTROL; MINIMALLY DISRUPTIVE MEDICINE; SHARED-DECISION MAKING; DIABETES	SHARED DECISION-MAKING; INTENSIVE GLUCOSE CONTROL; AMERICAN-COLLEGE; MICROVASCULAR COMPLICATIONS; CLINICAL ENDOCRINOLOGISTS; CARDIOVASCULAR OUTCOMES; ATRIAL-FIBRILLATION; PRIMARY-CARE; FOLLOW-UP; MELLITUS	RODRIGUEZ-GUTIERREZ, RENE;MILLAN-ALANIS, JUAN MANUEL;BARRERA, FRANCISCO J.;MCCOY, ROZALINA G.	PURPOSE OF REVIEW PRESENT THE VALUE OF A PERSON-CENTERED APPROACH IN DIABETES MANAGEMENT AND REVIEW CURRENT EVIDENCE SUPPORTING ITS PRACTICE. RECENT FINDINGS EARLY EVIDENCE FROM GLYCEMIC CONTROL TRIALS IN DIABETES RESULTED IN MOST PRACTICE GUIDELINES ADOPTING A GLUCOSE-CENTRIC INTENSIVE APPROACH FOR MANAGEMENT OF THE DISEASE, CONSISTENTLY RELYING ON HBA1C AS A MARKER OF METABOLIC CONTROL AND SUCC…	63			UNIVERSIDAD AUTONOMA DE NUEVO LEON; UNIVERSIDAD AUTONOMA DE NUEVO LEON; MAYO CLINIC; MAYO CLINIC; MAYO CLINIC						1539-0829	RODRIGUEZGUTIERREZ.RENE@MAYO.EDU		NATIONAL INSTITUTE OF HEALTH (NIH) NATIONAL INSTITUTE OF DIABETES AND DIGESTIVE AND KIDNEY DISEASES (NIDDK) [K23DK114497]; NATIONAL INSTITUTE OF DIABETES AND DIGESTIVE AND KIDNEY DISEASES [K23DK114497] FUNDING SOURCE: NIH REPORTER	RGM IS FUNDED BY THE NATIONAL INSTITUTE OF HEALTH (NIH) NATIONAL INSTITUTE OF DIABETES AND DIGESTIVE AND KIDNEY DISEASES (NIDDK) GRANT NUMBER K23DK114497. STUDY CONTENTS ARE THE SOLE RESPONSIBILITY OF THE AUTHORS AND DO NOT NECESSARILY REPRESENT THE OFFICIAL VIEWS OF NIH. THE STUDY SPONSOR HAD NO ROLE IN THE DESIGN AND CONDUCT OF THE STUDY; COLLECTION, MANAGEMENT, ANALYSIS, AND INTERPRETATION OF …	XN9BZ	ENGLISH		105
ALCÁZAR V;MURCIA I;SOLVES J		DEFINITION OF INDICATORS FOR A TYPE II DIABETIC PATIENT-CENTERED CARE. CONSENSUS STUDY	2021	JOURNAL OF HEALTHCARE QUALITY RESEARCH	36	6			1	10.1016/j.jhqr.2021.05.004		ARTICLE		BRONZE	ISI	WOS:000754931400006	PRESIDENTE SOC ANDALUZA CALIDAD ASISTENCIAL, ALICANTE, SPAIN.; UNIV MIGUEL HERNANDEZ ELCHE, ALICANTE, SPAIN.; SAN JUAN ALICANTE, DEPT SALUD ALICANTE SANT JOAN, ALICANTE, SPAIN.;	J. HEALTHC. QUAL. RES.	J HEALTHC QUAL RES	Definition of indicators for a type II diabetic patient-centered care. Consensus Study	SOLVES, JJM (CORRESPONDING AUTHOR), UNIV MIGUEL HERNANDEZ ELCHE, ALICANTE, SPAIN.; SOLVES, JJM (CORRESPONDING AUTHOR), SAN JUAN ALICANTE, DEPT SALUD ALICANTE SANT JOAN, ALICANTE, SPAIN.	UNIVERSIDAD MIGUEL HERNANDEZ DE ELCHE	UNIV MIGUEL HERNANDEZ ELCHE;JJM (CORRESPONDING AUTHOR)		ALCÁZAR V, 2021, J HEALTHC QUAL RES	ALCÁZAR V, 2021, J HEALTHC QUAL RES	INTEGRATED; QUALITY ASSURANCE; DIABETES; DELIVERY OF HEALTH CARE; HEALTH	INTEGRATED; QUALITY ASSURANCE; DIABETES; DELIVERY OF HEALTH CARE	HEALTH	ALCAZAR, V. REYES;MURCIA, I. CARRILLO;SOLVES, J. J. MIRA	OBJECTIVE: DEFINE A MINIMUM SET OF INDICATORS FOR PERSON-FOCUSED-CARE APPLYING FOR TYPE 2 DIABETES MELLITUS (DM2), AS A COMPLEMENTARY METRIC TO CURRENT CLINICAL-HEALTHCARE INDICATORS. METHODS: QUALITATIVE CONSENSUS-BUILDING STUDY (INVOLVING PROFESSIONALS AND PATIENTS) STRUCTURED IN THREE STAGES: METAPLAN TO CAPTURE INFORMATION, DELPHI TO AGREE ON CRITERIA AND INDICATORS, AND CONSENSUS CONFERENCE …			345	UNIVERSIDAD MIGUEL HERNANDEZ DE ELCHE	GRP EXPERTOS					2603-6479	JOSE.MIRA@UMH.ES	354			YY6XQ	SPANISH		17
KUNNEMAN M;BRANDA M;RIDGEWAY J;TIEDJE K;MAY C;LINZER M;INSELMAN J;BUFFINGTON A;COFFEY J;BOEHM D;DEMING J;DICK S;VAN H H;LEBLANC A;LIESINGER J;LIMA J;NORDEEN J;PENCILLE L;POPLAU S;REED S;VANNELLI A;YOST K;ZIEGENFUSS J;SMITH S;MONTORI V;SHAH N		MAKING SENSE OF DIABETES MEDICATION DECISIONS: A MIXED METHODS CLUSTER RANDOMIZED TRIAL USING A CONVERSATION AID INTERVENTION	2022	ENDOCRINE	75	2			13	10.1007/s12020-021-02861-4		ARTICLE		GREEN PUBLISHED, HYBRID	ISI	WOS:000694577400001	MAYO CLIN, KNOWLEDGE & EVALUAT RES UNIT, DIV ENDOCRINOL DIABET METAB & NUTR, ROCHESTER, MN USA.; LEIDEN UNIV, DEPT BIOMED DATA SCI, MED DECIS MAKING, MED CTR, LEIDEN, NETHERLANDS.; UNIV COLORADO DENVER, DEPT BIOSTAT & INFORMAT, COLORADO SCH PUBL HLTH, ANSCHUTZ MED CAMPUS, AURORA, CO USA.; MAYO CLIN, DIV BIOMED STAT & INFORMAT, DEPT HLTH SCI RES, ROCHESTER, MN USA.; MAYO CLIN, DIV HLTH CARE POLICY…	ENDOCRINE	ENDOCRINE	Making sense of diabetes medication decisions: a mixed methods cluster randomized trial using a conversation aid intervention	SHAH, ND (CORRESPONDING AUTHOR), MAYO CLIN, DIV HLTH CARE POLICY & RES, DEPT HLTH SCI RES, ROCHESTER, MN 55905 USA.; SHAH, ND (CORRESPONDING AUTHOR), MAYO CLIN, ROBERT D & PATRICIA E KERN CTR SCI HLTH CARE DELI, ROCHESTER, MN 55905 USA.	MAYO CLINIC;LEIDEN UNIVERSITY;LEIDEN UNIVERSITY MEDICAL CENTER (LUMC);LEIDEN UNIVERSITY - EXCL LUMC;COLORADO SCHOOL OF PUBLIC HEALTH;CHILDREN'S HOSPITAL COLORADO;UNIVERSITY OF COLORADO SYSTEM;UNIVERSITY OF COLORADO ANSCHUTZ MEDICAL CAMPUS;MAYO CLINIC;MAYO CLINIC;UNIVERSITY OF LONDON;LONDON SCHOOL OF HYGIENE AND TROPICAL MEDICINE;UNIVERSITY OF MINNESOTA SYSTEM;UNIVERSITY OF MINNESOTA TWIN CITIES;M…	DEPT HLTH SCI RES;ROBERT D AND PATRICIA E KERN CTR SCI HLTH CARE DELI		KUNNEMAN M, 2022, ENDOCRINE	KUNNEMAN M, 2022, ENDOCRINE	SHARED DECISION MAKING; DECISION AIDS; PATIENT-CLINICIAN COMMUNICATION; DIABETES; PATIENT-CENTERED CARE; PATIENT; MANAGEMENT; ENGAGEMENT; FRAMEWORK; CARE; NEED	SHARED DECISION MAKING; DECISION AIDS; PATIENT-CLINICIAN COMMUNICATION; DIABETES; PATIENT-CENTERED CARE	PATIENT; MANAGEMENT; ENGAGEMENT; FRAMEWORK; CARE; NEED	KUNNEMAN, MARLEEN;BRANDA, MEGAN E.;RIDGEWAY, JENNIFER L.;TIEDJE, KRISTINA;MAY, CARL R.;LINZER, MARK;INSELMAN, JONATHAN;BUFFINGTON, ANGELA L. H.;COFFEY, JORDAN;BOEHM, DEBORAH;DEMING, JAMES;DICK, SARA;VAN HOUTEN, HOLLY;LEBLANC, ANNIE;LIESINGER, JULIETTE;LIMA, JANET;NORDEEN, JOANNE;PENCILLE, LAURIE;POPLAU, SARA;REED, STEVEN;VANNELLI, ANNA;YOST, KATHLEEN J.;ZIEGENFUSS, JEANETTE Y.;SMITH, STEVEN A.;MO…	PURPOSE TO DETERMINE THE EFFECTIVENESS OF A SHARED DECISION-MAKING (SDM) TOOL VERSUS GUIDELINE-INFORMED USUAL CARE IN TRANSLATING EVIDENCE INTO PRIMARY CARE, AND TO EXPLORE HOW USE OF THE TOOL CHANGED PATIENT PERSPECTIVES ABOUT DIABETES MEDICATION DECISION MAKING. METHODS IN THIS MIXED METHODS MULTICENTER CLUSTER RANDOMIZED TRIAL, WE INCLUDED PATIENTS WITH TYPE 2 DIABETES MELLITUS AND THEIR PRIMA…			377	MAYO CLINIC; LEIDEN UNIVERSITY; LEIDEN UNIVERSITY MEDICAL CENTER (LUMC); LEIDEN UNIVERSITY - EXCL LUMC; COLORADO SCHOOL OF PUBLIC HEALTH; CHILDREN'S HOSPITAL COLORADO; UNIVERSITY OF COLORADO SYSTEM; UNIVERSITY OF COLORADO ANSCHUTZ MEDICAL CAMPUS; MAYO CLINIC; MAYO CLINIC; UNIVERSITY OF LONDON; LONDON SCHOOL OF HYGIENE & TROPICAL MEDICINE; UNIVERSITY OF MINNESOTA SYSTEM; UNIVERSITY OF MINNESOTA TW…					SEP 2021	1559-0100	SHAH.NILAY@MAYO.EDU	391	AGENCY FOR HEALTHCARE RESEARCH AND QUALITY (AHRQ) [1R18HS018339]	THIS STUDY WAS FUNDED BY THE AGENCY FOR HEALTHCARE RESEARCH AND QUALITY (AHRQ, #1R18HS018339).	YT5DY	ENGLISH		33
SWALEH R;YU C		"A TOUCH OF SUGAR": A QUALITATIVE STUDY OF THE IMPACT OF HEALTH BELIEFS ON TYPE 1 AND TYPE 2 DIABETES SELF-MANAGEMENT AMONG BLACK CANADIAN ADULTS	2021	CANADIAN JOURNAL OF DIABETES	45	7			4	10.1016/j.jcjd.2020.12.002		ARTICLE			ISI	WOS:000717851200005	UNIV TORONTO, TORONTO, ON, CANADA.; ST MICHAELS HOSP, LI KA SHING KNOWLEDGE INST, TORONTO, ON, CANADA.; ST MICHAELS HOSP, DIV ENDOCRINOL & METAB, TORONTO, ON, CANADA.;	CAN. J. DIABETES	CAN J DIABETES	"A Touch of Sugar": A Qualitative Study of the Impact of Health Beliefs on Type 1 and Type 2 Diabetes Self-Management Among Black Canadian Adults	SWALEH, RM (CORRESPONDING AUTHOR), 61 QUEEN ST EAST,7TH FLOOR, TORONTO, ON M5C 2T2, CANADA.	UNIVERSITY OF TORONTO;UNIVERSITY OF TORONTO;SAINT MICHAELS HOSPITAL TORONTO;LI KA SHING KNOWLEDGE INSTITUTE;UNIVERSITY OF TORONTO;SAINT MICHAELS HOSPITAL TORONTO	RM (CORRESPONDING AUTHOR)		SWALEH R, 2021, CAN J DIABETES	SWALEH R, 2021, CAN J DIABETES	AFRICAN CANADIANS; BLACK CANADIANS; CARIBBEAN CANADIANS; DIABETES; HEALTH BELIEF MODEL; SELF-MANAGEMENT; CARIBBEAN IMMIGRANTS; AFRICAN-AMERICANS; ONTARIO; PEOPLE; MODEL; CARE; RACE	AFRICAN CANADIANS; BLACK CANADIANS; CARIBBEAN CANADIANS; DIABETES; HEALTH BELIEF MODEL; SELF-MANAGEMENT	CARIBBEAN IMMIGRANTS; AFRICAN-AMERICANS; ONTARIO; PEOPLE; MODEL; CARE; RACE	SWALEH, RUKIA M.;YU, CATHERINE	OBJECTIVES: BLACK CANADIANS HAVE HIGHER RATES OF DIABETES AND COMPLICATIONS COMPARED WITH WHITE CANADIANS. HOWEVER, RESEARCH ON DIABETES SELF-MANAGEMENT IN THIS COMMUNITY IS LACKING. WE CONDUCTED A QUALITATIVE STUDY TO EXPLORE DIABETES SELF-MANAGEMENT IN THE BLACK CANADIAN COMMUNITY USING THE LENS OF THE HEALTH BELIEF MODEL. METHODS: FORTY-THREE INDIVIDUALS WHO IDENTIFY AS BLACK CANADIANS, LIVING…			607	UNIVERSITY OF TORONTO; UNIVERSITY OF TORONTO; SAINT MICHAELS HOSPITAL TORONTO; LI KA SHING KNOWLEDGE INSTITUTE; UNIVERSITY OF TORONTO; SAINT MICHAELS HOSPITAL TORONTO					SEP 2021	2352-3840	RUKIA.SWALEH@MAIL.UTORONTO.CA	+			WW3WN	ENGLISH		31
MAHDAVI M;PARSAEIAN M;BORZOUEI S;MAJDZADEH R		IDENTIFYING ASSOCIATIONS BETWEEN HEALTH SERVICES OPERATIONAL FACTORS AND HEALTH EXPERIENCE FOR PATIENTS WITH TYPE 2 DIABETES IN IRAN	2021	BMC HEALTH SERVICES RESEARCH	21	1			1	10.1186/s12913-021-06932-0		ARTICLE		GREEN PUBLISHED, GOLD	ISI	WOS:000693349200001	HARVARD TH CHAN SCH PUBL HLTH, BERNARD LOWN SCHOLAR CARDIOVASC HLTH, BOSTON, MA 02115 USA.; UNIV TEHRAN MED SCI, NATL INST HLTH RES, 70 BOZORGMEHR ST, TEHRAN, IRAN.; UNIV TEHRAN MED SCI, SCH PUBL HLTH, TEHRAN, IRAN.; HAMADAN UNIV MED SCI, SCH MED, DEPT INTERNAL MED, HAMADAN, HAMADAN, IRAN.; UNIV TEHRAN MED SCI, KNOWLEDGE UTILIZAT RES CTR, TEHRAN, IRAN.; UNIV TEHRAN MED SCI, COMMUNITY BASED PARTIC…	BMC HEALTH SERV. RES.	BMC HEALTH SERV RES	Identifying associations between health services operational factors and health experience for patients with type 2 diabetes in Iran	MAHDAVI, M (CORRESPONDING AUTHOR), HARVARD TH CHAN SCH PUBL HLTH, BERNARD LOWN SCHOLAR CARDIOVASC HLTH, BOSTON, MA 02115 USA.; MAHDAVI, M (CORRESPONDING AUTHOR), UNIV TEHRAN MED SCI, NATL INST HLTH RES, 70 BOZORGMEHR ST, TEHRAN, IRAN.	HARVARD UNIVERSITY;HARVARD T.H. CHAN SCHOOL OF PUBLIC HEALTH;TEHRAN UNIVERSITY OF MEDICAL SCIENCES;TEHRAN UNIVERSITY OF MEDICAL SCIENCES;HAMADAN UNIVERSITY OF MEDICAL SCIENCES;TEHRAN UNIVERSITY OF MEDICAL SCIENCES;TEHRAN UNIVERSITY OF MEDICAL SCIENCES	HARVARD TH CHAN SCH PUBL HLTH;UNIV TEHRAN MED SCI		MAHDAVI M, 2021, BMC HEALTH SERV RES	MAHDAVI M, 2021, BMC HEALTH SERV RES	TYPE 2 DIABETES; QUALITY OF LIFE; SATISFACTION WITH HEALTHCARE; SATISFACTION WITH HEALTH STATUS; PATIENT EXPERIENCE; HEALTHCARE STRUCTURE; HEALTHCARE PROCESS; HEALTH SERVICES OPERATIONS; QUALITY-OF-LIFE; CARE; MANAGEMENT	TYPE 2 DIABETES; QUALITY OF LIFE; SATISFACTION WITH HEALTHCARE; SATISFACTION WITH HEALTH STATUS; PATIENT EXPERIENCE; HEALTHCARE STRUCTURE; HEALTHCARE PROCESS; HEALTH SERVICES OPERATIONS	QUALITY-OF-LIFE; CARE; MANAGEMENT	MAHDAVI, MAHDI;PARSAEIAN, MAHBOUBEH;BORZOUEI, SHIVA;MAJDZADEH, REZA	BACKGROUND FACING LIMITED HEALTH RESOURCES, HEALTHCARE PROVIDERS NEED TO RELY ON HEALTH SERVICE DELIVERY MODELS THAT PRODUCE THE BEST CLINICAL OUTCOMES AND PATIENT EXPERIENCE. WE AIMED TO CONTRIBUTE TO DEVELOPING A PATIENT EXPERIENCE-BASED TYPE 2 DIABETES SERVICE DELIVERY MODEL BY IDENTIFYING OPERATIONAL STRUCTURES AND PROCESSES OF CARE THAT WERE ASSOCIATED WITH CLINICAL OUTCOME, HEALTH EXPERIENC…	896			HARVARD UNIVERSITY; HARVARD T.H. CHAN SCHOOL OF PUBLIC HEALTH; TEHRAN UNIVERSITY OF MEDICAL SCIENCES; TEHRAN UNIVERSITY OF MEDICAL SCIENCES; HAMADAN UNIVERSITY OF MEDICAL SCIENCES; TEHRAN UNIVERSITY OF MEDICAL SCIENCES; TEHRAN UNIVERSITY OF MEDICAL SCIENCES						1472-6963	INFO.MANDAVI@GMAIL.COM		IRANIAN SOCIAL SECURITY RESEARCH INSTITUTE [20961049]	THIS WORK WAS SUPPORTED BY IRANIAN SOCIAL SECURITY RESEARCH INSTITUTE (NO. 20961049). THE FUNDING AGENCY HAD NO ROLE IN THE DESIGN, CONDUCT, ANALYSIS, OR INTERPRETATION OF THIS STUDY. THE VIEWPOINTS PRESENTED IN THIS STUDY ONLY REFLECT THE VIEWS OF THE INVESTIGATORS.	UM5CW	ENGLISH		35
CATAPAN S;NAIR U;GRAY L;CALVO M;BIRD D;JANDA M;FATEHI F;MENON A;RUSSELL A		SAME GOALS, DIFFERENT CHALLENGES: A SYSTEMATIC REVIEW OF PERSPECTIVES OF PEOPLE WITH DIABETES AND HEALTHCARE PROFESSIONALS ON TYPE 2 DIABETES CARE	2021	DIABETIC MEDICINE	38	9			13	10.1111/dme.14625		REVIEW			ISI	WOS:000671657200001	UNIV FED SANTA CATARINA, PUBL HLTH DEPT, FLORIANOPOLIS, SC, BRAZIL.; UNIV QUEENSLAND, CTR HLTH SERV RES, BRISBANE, QLD, AUSTRALIA.; MONASH UNIV, SCH PSYCHOL SCI, CLAYTON, VIC 3800, AUSTRALIA.; METRO SOUTH HLTH, BRISBANE, QLD, AUSTRALIA.;	DIABETIC MED.	DIABETIC MED	Same goals, different challenges: A systematic review of perspectives of people with diabetes and healthcare professionals on Type 2 diabetes care	CATAPAN, SD (CORRESPONDING AUTHOR), UNIV QUEENSLAND, CTR HLTH SERV RES, GROUND FLOOR,BLDG 33, WOOLLOONGABBA, QLD 4102, AUSTRALIA.	UNIVERSIDADE FEDERAL DE SANTA CATARINA (UFSC);UNIVERSITY OF QUEENSLAND;MONASH UNIVERSITY	UNIV QUEENSLAND		CATAPAN S, 2021, DIABETIC MED	CATAPAN S, 2021, DIABETIC MED	DELIVERY OF HEALTH CARE; DIABETES MELLITUS; TYPE 2; MODEL OF CARE; PATIENT CARE MANAGEMENT; QUALITATIVE RESEARCH; SYSTEMATIC REVIEW; SELF-MANAGEMENT; FACILITATORS; BARRIERS; PATIENT; COMMUNICATION; STRATEGIES; PHYSICIANS; SUPPORT	DELIVERY OF HEALTH CARE; DIABETES MELLITUS; TYPE 2; MODEL OF CARE; PATIENT CARE MANAGEMENT; QUALITATIVE RESEARCH; SYSTEMATIC REVIEW	SELF-MANAGEMENT; FACILITATORS; BARRIERS; PATIENT; COMMUNICATION; STRATEGIES; PHYSICIANS; SUPPORT	DE CAMARGO CATAPAN, SORAIA;NAIR, UTHARA;GRAY, LEN;CRISTINA MARINO CALVO, MARIA;BIRD, DOMINIQUE;JANDA, MONIKA;FATEHI, FARHAD;MENON, ANISH;RUSSELL, ANTHONY	AIMS TO IDENTIFY THE VIEWS OF PEOPLE WITH TYPE 2 DIABETES (PWD) AND HEALTHCARE PROFESSIONALS (HCP) ABOUT DIABETES CARE. METHODS A SYSTEMATIC REVIEW OF QUALITATIVE STUDIES REPORTING BOTH GROUPS' VIEWS USING THEMATIC SYNTHESIS FRAMEWORKED BY THE EHEALTH ENHANCED CHRONIC CARE MODEL WAS CONDUCTED. RESULTS WE SEARCHED SIX ELECTRONIC DATABASES BETWEEN 2010 AND 2020, IDENTIFIED 6999 STUDIES AND INCLUDED…	E14625			UNIVERSIDADE FEDERAL DE SANTA CATARINA (UFSC); UNIVERSITY OF QUEENSLAND; MONASH UNIVERSITY					JUL 2021	1464-5491	S.DECAMARGOCATAPAN@UQ.EDU.AU		COORDENACAO DE APERFEICOAMENTO DE PESSOAL DE NIVEL SUPERIOR - BRAZIL (CAPES) [001]	THIS STUDY WAS FINANCED IN PART BY THE COORDENACAO DE APERFEICOAMENTO DE PESSOAL DE NIVEL SUPERIOR - BRAZIL (CAPES). FINANCE CODE 001.	UA4XI	ENGLISH		50
ZABELL V;RONNE S;HOGSGAARD D;JORGENSEN R;GÆDE P;ARNFRED S		INTERVENTIONS INVOLVING OWN TREATMENT CHOICE FOR PEOPLE LIVING WITH COEXISTING SEVERE MENTAL ILLNESS AND TYPE 1 OR 2 DIABETES: A SCOPING REVIEW	2021	DIABETIC MEDICINE	38	9			5	10.1111/dme.14626		REVIEW		GREEN PUBLISHED	ISI	WOS:000671592000001	COPENHAGEN UNIV HOSP, RES UNIT PSYCHOTHERAPY & PSYCHOPATHOL, MENTAL HLTH SERV WEST, COPENHAGEN, DENMARK.; PRIMARY & EHLTH CARE, SLAGELSE, DENMARK.; AALBORG UNIV HOSP, UNIT PSYCHIAT RES, AALBORG, DENMARK.; SLAGELSE HOSP, DEPT INTERNAL MED CARDIOL & ENDOCRINOL, SLAGELSE, DENMARK.; UNIV COPENHAGEN, DEPT CLIN MED, COPENHAGEN, DENMARK.; UNIV COPENHAGEN, DEPT PUBL HLTH, COPENHAGEN, DENMARK.; UNIV SOUTH…	DIABETIC MED.	DIABETIC MED	Interventions involving own treatment choice for people living with coexisting severe mental illness and type 1 or 2 diabetes: A scoping review	ZABELL, V (CORRESPONDING AUTHOR), COPENHAGEN UNIV HOSP, RES UNIT PSYCHOTHERAPY & PSYCHOPATHOL, MENTAL HLTH SERV WEST, COPENHAGEN, DENMARK.	UNIVERSITY OF COPENHAGEN;COPENHAGEN UNIVERSITY HOSPITAL;AALBORG UNIVERSITY;AALBORG UNIVERSITY HOSPITAL;UNIVERSITY OF COPENHAGEN;UNIVERSITY OF COPENHAGEN;UNIVERSITY OF SOUTHERN DENMARK	COPENHAGEN UNIV HOSP		ZABELL V, 2021, DIABETIC MED	ZABELL V, 2021, DIABETIC MED	COMBINED CARE; CO-MORBID ILLNESS; PSYCHIATRIC DISORDERS; TYPE 1 DIABETES; TYPE 2 DIABETES; SHARED DECISION-MAKING; COLLABORATIVE CARE TEAM; DEPRESSION CARE; SELF-MANAGEMENT; HEALTH-CARE; LOW-INCOME; OUTCOMES; SCHIZOPHRENIA; MELLITUS; BARRIERS	COMBINED CARE; CO-MORBID ILLNESS; PSYCHIATRIC DISORDERS; TYPE 1 DIABETES; TYPE 2 DIABETES	SHARED DECISION-MAKING; COLLABORATIVE CARE TEAM; DEPRESSION CARE; SELF-MANAGEMENT; HEALTH-CARE; LOW-INCOME; OUTCOMES; SCHIZOPHRENIA; MELLITUS; BARRIERS	ZABELL, VICKI;RONNE, SABRINA T.;HOGSGAARD, DITTE;JORGENSEN, RIKKE;GAEDE, PETER H.;ARNFRED, SIDSE M.	AIM THE OBJECTIVE OF THIS SCOPING REVIEW WAS TO SUMMARIZE, UNDERSTAND AND PROVIDE AN OVERVIEW OF THE EMPIRICAL LITERATURE ON INTERVENTIONS INVOLVING OWN TREATMENT CHOICE FOR PEOPLE WITH COEXISTING DIABETES (TYPE 1 AND 2) AND SEVERE MENTAL ILLNESS (SMI). METHODS THIS SCOPING REVIEW UNDERTOOK A SYSTEMATIC LITERATURE ASSESSMENT. SEARCHES WERE PERFORMED IN MEDLINE, EMBASE, PSYCINFO, WEB OF SCIENCE, C…	E14626			UNIVERSITY OF COPENHAGEN; COPENHAGEN UNIVERSITY HOSPITAL; AALBORG UNIVERSITY; AALBORG UNIVERSITY HOSPITAL; UNIVERSITY OF COPENHAGEN; UNIVERSITY OF COPENHAGEN; UNIVERSITY OF SOUTHERN DENMARK					JUL 2021	1464-5491	VICS@REGIONSJAELLAND.DK		SLAGELSE RESEARCH FOND REGION ZEALAND; MENTAL HEALTH SERVICES REGION ZEALAND; STENO DIABETES CENTER SJAELLAND; DIABETES UK	SLAGELSE RESEARCH FOND REGION ZEALAND; MENTAL HEALTH SERVICES REGION ZEALAND; STENO DIABETES CENTER SJAELLAND; DIABETES UK	UA4XI	ENGLISH		45
KREJANY C;KANJO E;GAEDTKE L;CHAKERA A;JIWA M		PATIENTS' ATTITUDES AND INTENTIONS TOWARDS TAKING MEDICAL ADVICE FOR TYPE 2 DIABETES MELLITUS: A THEORY OF PLANNED BEHAVIOUR ANALYSIS	2021	ENDOCRINE	74	1			1	10.1007/s12020-021-02771-5		ARTICLE			ISI	WOS:000669290300001	UNIV NOTRE DAME AUSTRALIA, SCH MED SYDNEY, MELBOURNE CLIN SCH, WERRIBEE, VIC, AUSTRALIA.; UNIV WESTERN AUSTRALIA, FAC HLTH & MED SCI, PERTH, WA, AUSTRALIA.;	ENDOCRINE	ENDOCRINE	Patients' attitudes and intentions towards taking medical advice for type 2 diabetes mellitus: a theory of planned behaviour analysis	JIWA, M (CORRESPONDING AUTHOR), UNIV NOTRE DAME AUSTRALIA, SCH MED SYDNEY, MELBOURNE CLIN SCH, WERRIBEE, VIC, AUSTRALIA.	THE UNIVERSITY OF NOTRE DAME AUSTRALIA;UNIVERSITY OF WESTERN AUSTRALIA	UNIV NOTRE DAME AUSTRALIA		KREJANY C, 2021, ENDOCRINE	KREJANY C, 2021, ENDOCRINE	DIABETES MANAGEMENT; MEDICAL ADHERENCE; PATIENT PERSPECTIVES; PRIMARY HEALTH CARE; T2DM; THEORY OF PLANNED BEHAVIOUR; SELF-CARE; ADHERENCE; MANAGEMENT; DISTRESS; BARRIERS; BELIEFS; ILLNESS	DIABETES MANAGEMENT; MEDICAL ADHERENCE; PATIENT PERSPECTIVES; PRIMARY HEALTH CARE; T2DM; THEORY OF PLANNED BEHAVIOUR	SELF-CARE; ADHERENCE; MANAGEMENT; DISTRESS; BARRIERS; BELIEFS; ILLNESS	KREJANY, CATHERINE;KANJO, EPI;GAEDTKE, LEE;CHAKERA, ARON;JIWA, MOYEZ	PURPOSE A KEY COMPONENT OF EFFECTIVE DIABETES CARE IS UNDERSTANDING PATIENTS' PERCEPTIONS ABOUT DIABETES MANAGEMENT. PATIENTS' ATTITUDES AND INTENTIONS TOWARDS TAKING MEDICAL ADVICE MAY PREDICT THE OUTCOMES FOR EFFECTIVE DIABETES CARE. THIS STUDY AIMS TO MEASURE PARTICIPANTS' ATTITUDES, BELIEFS AND INTENTIONS TOWARDS FOLLOWING MEDICAL ADVICE TO MANAGE THEIR DIABETES USING THE THEORY OF PLANNED BE…			80	THE UNIVERSITY OF NOTRE DAME AUSTRALIA; UNIVERSITY OF WESTERN AUSTRALIA					JUL 2021	1559-0100	MOYEZ.JIWA@ND.EDU.AU	89			UQ1PG	ENGLISH		28
FANG H;TAN N;TAN W;OEI R;LEE M;HSU W		PATIENT SIMILARITY ANALYTICS FOR EXPLAINABLE CLINICAL RISK PREDICTION	2021	BMC MEDICAL INFORMATICS AND DECISION MAKING	21	1			13	10.1186/s12911-021-01566-y		ARTICLE		GOLD, GREEN PUBLISHED, GREEN SUBMITTED	ISI	WOS:000671792300001	SINGHLTH POLYCLIN, SINGHLTH, 167 JALAN BUKIT MERAH,TOWER 5,15-10,PO 150167, SINGAPORE, SINGAPORE.; SINGHLTH DUKE NUS ACAD MED CTR, FAMILY MED ACAD CLIN PROGRAMME, SINGAPORE, SINGAPORE.; NATL UNIV SINGAPORE, INST DATA SCI, SINGAPORE, SINGAPORE.; NATL UNIV SINGAPORE, SCH COMP, SINGAPORE, SINGAPORE.;	BMC MED. INFORM. DECIS. MAK.	BMC MED INFORM DECIS	Patient similarity analytics for explainable clinical risk prediction	FANG, HS (CORRESPONDING AUTHOR), SINGHLTH POLYCLIN, SINGHLTH, 167 JALAN BUKIT MERAH,TOWER 5,15-10,PO 150167, SINGAPORE, SINGAPORE.	NATIONAL UNIVERSITY OF SINGAPORE;NATIONAL UNIVERSITY OF SINGAPORE	HS (CORRESPONDING AUTHOR)		FANG H, 2021, BMC MED INFORM DECIS	FANG H, 2021, BMC MED INFORM DECIS	PATIENT SIMILARITY; PREDICTION MODELS; EXPLAINABLE ARTIFICIAL INTELLIGENCE; INTERPRETABLE; CLINICAL DECISION SUPPORT TOOL; STORIES; MODELS	PATIENT SIMILARITY; PREDICTION MODELS; EXPLAINABLE ARTIFICIAL INTELLIGENCE; INTERPRETABLE; CLINICAL DECISION SUPPORT TOOL	STORIES; MODELS	FANG, HAO SEN ANDREW;TAN, NGIAP CHUAN;TAN, WEI YING;OEI, RONALD WIHAL;LEE, MONG LI;HSU, WYNNE	BACKGROUND CLINICAL RISK PREDICTION MODELS (CRPMS) USE PATIENT CHARACTERISTICS TO ESTIMATE THE PROBABILITY OF HAVING OR DEVELOPING A PARTICULAR DISEASE AND/OR OUTCOME. WHILE CRPMS ARE GAINING IN POPULARITY, THEY HAVE YET TO BE WIDELY ADOPTED IN CLINICAL PRACTICE. THE LACK OF EXPLAINABILITY AND INTERPRETABILITY HAS LIMITED THEIR UTILITY. EXPLAINABILITY IS THE EXTENT OF WHICH A MODEL'S PREDICTION P…	207			NATIONAL UNIVERSITY OF SINGAPORE; NATIONAL UNIVERSITY OF SINGAPORE						1472-6947	ANDREW.FANG.H.S@SINGHEALTH.COM.SG		NATIONAL RESEARCH FOUNDATION, SINGAPORE [AISG-GC-2019-001]	THIS RESEARCH IS SUPPORTED BY THE NATIONAL RESEARCH FOUNDATION, SINGAPORE UNDER ITS AI SINGAPORE PROGRAMME (AISG AWARD NO: AISG-GC-2019-001). ANY OPINIONS, FINDINGS AND CONCLUSIONS OR RECOMMENDATIONS EXPRESSED IN THIS MATERIAL ARE THOSE OF THE AUTHORS AND DO NOT REFLECT THE VIEWS OF NATIONAL RESEARCH FOUNDATION, SINGAPORE.	TH0NT	ENGLISH		37
HAIDER S;EL K O;CLARK J;BRESLIN M;BOEHMER K;MONTORI V;LIPSKA K		BEYOND HEMOGLOBIN A1C: A VIDEOGRAPHIC ANALYSIS OF CONVERSATIONS ABOUT QUALITY OF LIFE AND TREATMENT BURDEN DURING CLINICAL ENCOUNTERS FOR DIABETES CARE	2021	ENDOCRINE	73	3			5	10.1007/s12020-021-02757-3		ARTICLE		GREEN ACCEPTED, GREEN SUBMITTED	ISI	WOS:000668071200001	YALE SCH MED, DEPT INTERNAL MED, SECT ENDOCRINOL, NEW HAVEN, CT 06510 USA.; MAYO CLIN, DIV ENDOCRINOL DIABET & NUTR, ROCHESTER, MN USA.;	ENDOCRINE	ENDOCRINE	Beyond hemoglobin A1c: a videographic analysis of conversations about quality of life and treatment burden during clinical encounters for diabetes care	LIPSKA, K (CORRESPONDING AUTHOR), YALE SCH MED, DEPT INTERNAL MED, SECT ENDOCRINOL, NEW HAVEN, CT 06510 USA.	YALE UNIVERSITY;MAYO CLINIC	YALE SCH MED		HAIDER S, 2021, ENDOCRINE	HAIDER S, 2021, ENDOCRINE	QUALITY OF LIFE; TREATMENT BURDEN; DIABETES; CLINICIAN RESPONSE; SEXUAL DYSFUNCTION; DISTRESS; ADULTS; PREVALENCE; MELLITUS; PEOPLE	QUALITY OF LIFE; TREATMENT BURDEN; DIABETES; CLINICIAN RESPONSE	SEXUAL DYSFUNCTION; DISTRESS; ADULTS; PREVALENCE; MELLITUS; PEOPLE	HAIDER, SHANZAY;EL KAWKGI, OMAR;CLARK, JENNIFER;BRESLIN, MAGGIE;BOEHMER, KASEY R.;MONTORI, VICTOR;LIPSKA, KASIA	PURPOSE DIABETES CARE HAS LARGELY FOCUSED ON REDUCING THE RISK OF COMPLICATIONS BY ACHIEVING HEMOGLOBIN A1C (HBA1C) TARGETS; YET, WHOLE-PERSON CARE MAY BE MORE EFFECTIVE AND DESIRABLE. WE SOUGHT TO DETERMINE THE NATURE OF DISCUSSIONS ABOUT QUALITY OF LIFE, BURDEN OF TREATMENT, HYPOGLYCEMIA, SEXUAL FUNCTION, AND SOCIAL SUPPORT DURING DIABETES-FOCUSED CLINICAL ENCOUNTERS. METHODS WE ANALYZED 41 PRE…			573	YALE UNIVERSITY; MAYO CLINIC					JUN 2021	1559-0100	KASIA.LIPSKA@YALE.EDU	579	NATIONAL INSTITUTE ON AGING [1R21AG061427]	THIS STUDY WAS FUNDED BY A NATIONAL INSTITUTE ON AGING R21 GRANT (1R21AG061427). THE FUNDING BODY DID NOT HAVE A ROLE IN THE STUDY DESIGN AND WILL NOT TAKE PART IN DATA COLLECTION, ANALYSIS, OR INTERPRETATION FOR THE STUDY. FUNDING BODY DID NOT PARTICIPATE IN WRITING THIS MANUSCRIPT.	TS6WP	ENGLISH		24
CHENG L;SIT J;CHOI K;CHAIR S;LI X;WU Y;LONG J;YANG H		THE EFFECTS OF AN EMPOWERMENT-BASED SELF-MANAGEMENT INTERVENTION ON EMPOWERMENT LEVEL, PSYCHOLOGICAL DISTRESS, AND QUALITY OF LIFE IN PATIENTS WITH POORLY CONTROLLED TYPE 2 DIABETES: A RANDOMIZED CONTROLLED TRIAL	2021	INTERNATIONAL JOURNAL OF NURSING STUDIES	116				45	10.1016/j.ijnurstu.2019.103407		ARTICLE			ISI	WOS:000656871900005	SUN YAT SEN UNIV, SCH NURSING, GUANGZHOU, PEOPLES R CHINA.; CHINESE UNIV HONG KONG, FAC MED, NETHERSOLE SCH NURSING, SHATIN, HONG KONG, PEOPLES R CHINA.; XI AN JIAO TONG UNIV, HLTH SCI CTR, SCH NURSING, XIAN, PEOPLES R CHINA.; XI AN JIAO TONG UNIV, DEPT ENDOCRINOL, AFFILIATED HOSP 9, XIAN, PEOPLES R CHINA.; XI AN JIAO TONG UNIV, DEPT ENDOCRINOL, AFFILIATED HOSP 2, XIAN, PEOPLES R CHINA.;	INT. J. NURS. STUD.	INT J NURS STUD	The effects of an empowerment-based self-management intervention on empowerment level, psychological distress, and quality of life in patients with poorly controlled type 2 diabetes: A randomized controlled trial	CHENG, L (CORRESPONDING AUTHOR), SUN YAT SEN UNIV, SCH NURSING, GUANGZHOU, PEOPLES R CHINA.	SUN YAT SEN UNIVERSITY;CHINESE UNIVERSITY OF HONG KONG;XI'AN JIAOTONG UNIVERSITY;XI'AN JIAOTONG UNIVERSITY;XI'AN JIAOTONG UNIVERSITY	SUN YAT SEN UNIV		CHENG L, 2021, INT J NURS STUD	CHENG L, 2021, INT J NURS STUD	CLINICAL TRIAL; DIABETES DISTRESS; EMPOWERMENT; POORLY CONTROLLED TYPE 2 DIABETES; QUALITY OF LIFE; SELF-MANAGEMENT; TRANSITIONAL CARE; CARE; ASSOCIATION; MELLITUS; AUDIT; OUTCOMES; PROGRAM; SUPPORT; PEOPLE; MODEL	CLINICAL TRIAL; DIABETES DISTRESS; EMPOWERMENT; POORLY CONTROLLED TYPE 2 DIABETES; QUALITY OF LIFE; SELF-MANAGEMENT; TRANSITIONAL CARE	CARE; ASSOCIATION; MELLITUS; AUDIT; OUTCOMES; PROGRAM; SUPPORT; PEOPLE; MODEL	CHENG, LI;SIT, JANET W. H.;CHOI, KAI-CHOW;CHAIR, SEK-YING;LI, XIAOMEI;WU, YUNING;LONG, JUNHONG;YANG, HUI	BACKGROUND: THERE IS CONSIDERABLE INTEREST IN ADVOCATING EMPOWERMENT IN DIABETES CARE. HEALTH PROFESSIONALS, HOWEVER, OFTEN FAIL TO REALIZE EMPOWERMENT IN CLINICAL PRACTICE, ESPECIALLY IN PATIENTS WITH POORLY CONTROLLED TYPE 2 DIABETES. OBJECTIVES: TO EVALUATE THE EFFECTIVENESS OF AN EMPOWERMENT-BASED INTERVENTION ON EMPOWERMENT LEVEL, PSYCHOLOGICAL DISTRESS, AND QUALITY OF LIFE AMONG PATIENTS WI…	103407			SUN YAT SEN UNIVERSITY; CHINESE UNIVERSITY OF HONG KONG; XI'AN JIAOTONG UNIVERSITY; XI'AN JIAOTONG UNIVERSITY; XI'AN JIAOTONG UNIVERSITY					MAY 2021	1873-491X	CHENGLI5@MAIL.SYSU.EDU.CN; JANET.SIT@CUHK.EDU.HK; KCHOI@CUHK.EDU.HK; SYCHAIR@CUHK.EDU.HK; ROSELEE@MAIL.XJTU.EDU.CN; WUYUNING2009@163.COM; 37740289@QQ.COM; 1874999035@QQ.COM		HONG KONG PH.D. FELLOWSHIP SCHEME	THIS RESEARCH WAS SUPPORTED BY THE HONG KONG PH.D. FELLOWSHIP SCHEME. THE CONTENT IS SOLELY THE RESPONSIBILITY OF THE AUTHORS AND DOES NOT REPRESENT THE OFFICIAL VIEWS OF THE HONG KONG GOVERNMENT.	SL4ES	ENGLISH		47
WOLLNY A;LÖFFLER C;DREWELOW E;ALTINER A;HELBIG C;DAUBMANN A;WEGSCHEIDER K;LÖSCHER S;PENTZEK M;WILM S;FELDMEIER G;SANTOS S		SHARED DECISION MAKING AND PATIENT-CENTEREDNESS FOR PATIENTS WITH POORLY CONTROLLED TYPE 2 DIABETES MELLITUS IN PRIMARY CARE-RESULTS OF THE CLUSTER-RANDOMISED CONTROLLED DEBATE TRIAL	2021	BMC FAMILY PRACTICE	22	1			8	10.1186/s12875-021-01436-6		ARTICLE		GOLD, GREEN PUBLISHED	ISI	WOS:000651535400002	ROSTOCK UNIV, MED CTR, INST GEN PRACTICE, DOBERANER STR 142, D-18057 ROSTOCK, GERMANY.; MED CTR HAMBURG EPPENDORF, INST MED BIOMETRY & EPIDEMIOL, MARTINISTR 52, D-20246 HAMBURG, GERMANY.; HEINRICH HEINE UNIV DUSSELDORF, CTR HLTH & SOC CHS, MED FAC, INST GEN PRACTICE IFAM, MOORENSTR 5, D-40225 DUSSELDORF, GERMANY.;	BMC FAM. PRACT.	BMC FAM PRACT	Shared decision making and patient-centeredness for patients with poorly controlled type 2 diabetes mellitus in primary care-results of the cluster-randomised controlled DEBATE trial	LÖFFLER, C (CORRESPONDING AUTHOR), ROSTOCK UNIV, MED CTR, INST GEN PRACTICE, DOBERANER STR 142, D-18057 ROSTOCK, GERMANY.	UNIVERSITY OF ROSTOCK;UNIVERSITY OF HAMBURG;UNIVERSITY MEDICAL CENTER HAMBURG-EPPENDORF;HEINRICH HEINE UNIVERSITY DUSSELDORF	ROSTOCK UNIV		WOLLNY A, 2021, BMC FAM PRACT	WOLLNY A, 2021, BMC FAM PRACT	DIABETES MELLITUS TYPE 2; PHYSICIAN-PATIENT RELATIONS; DECISION MAKING; HEALTH COMMUNICATION; HEALTH SERVICES RESEARCH; PRIMARY-HEALTH-CARE; RISK-FACTOR CONTROL; MODEL; COMMUNICATION; QUESTIONNAIRE; VERSION	DIABETES MELLITUS TYPE 2; PHYSICIAN-PATIENT RELATIONS; DECISION MAKING; HEALTH COMMUNICATION; HEALTH SERVICES RESEARCH	PRIMARY-HEALTH-CARE; RISK-FACTOR CONTROL; MODEL; COMMUNICATION; QUESTIONNAIRE; VERSION	WOLLNY, ANJA;LOEFFLER, CHRISTIN;DREWELOW, EVA;ALTINER, ATTILA;HELBIG, CHRISTIAN;DAUBMANN, ANNE;WEGSCHEIDER, KARL;LOESCHER, SUSANNE;PENTZEK, MICHAEL;WILM, STEFAN;FELDMEIER, GREGOR;SANTOS, SARA	BACKGROUNDWE INVESTIGATE WHETHER AN EDUCATIONAL INTERVENTION OF GPS INCREASES PATIENT-CENTEREDNESS AND PERCEIVED SHARED DECISION MAKING IN THE TREATMENT OF PATIENTS WITH POORLY CONTROLLED TYPE 2 DIABETES MELLITUS?METHODSWE PERFORMED A CLUSTER-RANDOMIZED CONTROLLED TRIAL IN GERMAN PRIMARY CARE. PATIENTS WITH TYPE 2 DIABETES MELLITUS DEFINED AS HBA1C LEVELS >= 8.0% (64 MMOL/MOL) AT THE TIME OF RECR…	93			UNIVERSITY OF ROSTOCK; UNIVERSITY OF HAMBURG; UNIVERSITY MEDICAL CENTER HAMBURG-EPPENDORF; HEINRICH HEINE UNIVERSITY DUSSELDORF						1471-2296	CHRISTIN.LOEFFLER@MED.UNI-ROSTOCK.DE		GERMAN MINISTRY OF EDUCATION AND RESEARCH [01GX1041A]	OPEN ACCESS FUNDING ENABLED AND ORGANIZED BY PROJEKT DEAL. THE TRIAL WAS FUNDED BY THE GERMAN MINISTRY OF EDUCATION AND RESEARCH (REFERENCE: 01GX1041A). THE FUNDING BODY HAD NO INFLUENCE ON THE DESIGN OF THE STUDY; COLLECTION, ANALYSIS, AND INTERPRETATION OF DATA; AND IN WRITING THE MANUSCRIPT.	SD7EF	ENGLISH		44
PHILLIPS S;CULPEPPER J;WELCH M;O'HARE K;CHEN W;TAYLOR Y;ANDERSON W;TAPP H		A MULTIDISCIPLINARY DIABETES CLINIC IMPROVES CLINICAL AND BEHAVIORAL OUTCOMES IN A PRIMARY CARE SETTING	2021	JOURNAL OF THE AMERICAN BOARD OF FAMILY MEDICINE	34	3			10	10.3122/jabfm.2021.03.200307		ARTICLE		GOLD	ISI	WOS:000659176700016	ATRIUM HLTH CAROLINAS MED CTR, DEPT FAMILY MED, 2001 VAIL AVE,SUITE 400 MERCY MED PLAZA, CHARLOTTE, NC 28207 USA.; ATRIUM HLTH, CARMEL FAMILY MED, CHARLOTTE, NC USA.; ATRIUM HLTH, CTR OUTCOMES RES & EVALUAT, CHARLOTTE, NC USA.;	J. AM. BOARD FAM. MED.	J AM BOARD FAM MED	A Multidisciplinary Diabetes Clinic Improves Clinical and Behavioral Outcomes in a Primary Care Setting	PHILLIPS, S (CORRESPONDING AUTHOR), ATRIUM HLTH CAROLINAS MED CTR, DEPT FAMILY MED, 2001 VAIL AVE,SUITE 400 MERCY MED PLAZA, CHARLOTTE, NC 28207 USA.	CAROLINAS MEDICAL CENTER	ATRIUM HLTH CAROLINAS MED CTR		PHILLIPS S, 2021, J AM BOARD FAM MED	PHILLIPS S, 2021, J AM BOARD FAM MED	BEHAVIORAL MEDICINE; DEPRESSION; FAMILY MEDICINE; PATIENT CARE TEAM; PATIENT HEALTH QUESTIONNAIRE; PRIMARY HEALTH CARE; SELF-EFFICACY; SHARED DECISION MAKING; TELEMEDICINE; TYPE 2 DIABETES MELLITUS; SHARED DECISION-MAKING; HEALTH-CARE; ADDING PHARMACISTS; MANAGEMENT; TEAM; RISK; EXPENDITURES; INDIVIDUALS; EFFICACY	BEHAVIORAL MEDICINE; DEPRESSION; FAMILY MEDICINE; PATIENT CARE TEAM; PATIENT HEALTH QUESTIONNAIRE; PRIMARY HEALTH CARE; SELF-EFFICACY; SHARED DECISION MAKING; TELEMEDICINE; TYPE 2 DIABETES MELLITUS	SHARED DECISION-MAKING; HEALTH-CARE; ADDING PHARMACISTS; MANAGEMENT; DEPRESSION; TEAM; RISK; EXPENDITURES; INDIVIDUALS; EFFICACY	PHILLIPS, SHAY;CULPEPPER, JAMAYLA;WELCH, MADELYN;O'HARE, KATHERINE J.;CHEN, WILLA;TAYLOR, YHENNEKO;ANDERSON, WILLIAM;TAPP, HAZEL	THE PERCENTAGE OF ADULTS ACHIEVING HEMOGLOBIN A1C GOALS LESS THAN 7% REMAINS A CHALLENGE. THE STUDY OBJECTIVE WAS TO EVALUATE EFFECTS OF A MULTIDISCIPLINARY APPROACH ON BEHAVIORAL OUTCOMES AND MEAN CHANGE IN A1C IN IMMEDIATE START (INTERVENTION) VERSUS 6-MONTH DELAY (CONTROL) GROUPS AT 6 MONTHS. THE STUDY ASSESSED 111 PATIENTS RECRUITED FROM A SAFETY-NET PRIMARY CARE CLINIC WITH A PHARMACIST-LED …			579	CAROLINAS MEDICAL CENTER						1558-7118	SHAY.PHILLIPS@ATRIUMHEALTH.ORG	589	ATRIUM HEALTH	THIS STUDY WAS FUNDED BY ATRIUM HEALTH.	SO7SY	ENGLISH		34
RUISSEN M;RODRIGUEZ-GUTIERREZ R;MONTORI V;KUNNEMAN M		MAKING DIABETES CARE FIT-ARE WE MAKING PROGRESS?	2021	FRONTIERS IN CLINICAL DIABETES AND HEALTHCARE	2				15	10.3389/fcdhc.2021.658817		ARTICLE		GOLD, GREEN PUBLISHED	ISI	WOS:001190109300001	LEIDEN UNIV, MED CTR, DEPT MED, DIV ENDOCRINOL, LEIDEN, NETHERLANDS.; MAYO CLIN, KNOWLEDGE & EVALUAT RES UNIT, ROCHESTER, MN 55905 USA.; UNIV AUTONOMA NUEVO LEON, PLATAFORMA INVEST MED, UANL KER UNIT, KER UNIT MEXICO, MONTERREY, MEXICO.; UNIV HOSP DR JOSE E GONZALEZ, ENDOCRINOL DIV, MONTERREY, MEXICO.; MAYO CLIN, DIV ENDOCRINOL DIABET METAB & NUTR, ROCHESTER, MN USA.; LEIDEN UNIV, DEPT BIOMED DAT…	FRONT. CLIN. DIABET. HEALTHC.	FRONT CLIN DIABETES	Making Diabetes Care Fit-Are We Making Progress?	KUNNEMAN, M (CORRESPONDING AUTHOR), MAYO CLIN, KNOWLEDGE & EVALUAT RES UNIT, ROCHESTER, MN 55905 USA.; KUNNEMAN, M (CORRESPONDING AUTHOR), LEIDEN UNIV, DEPT BIOMED DATA SCI, DIV MED DECIS MAKING, MED CTR, LEIDEN, NETHERLANDS.	LEIDEN UNIVERSITY - EXCL LUMC;LEIDEN UNIVERSITY;LEIDEN UNIVERSITY MEDICAL CENTER (LUMC);MAYO CLINIC;UNIVERSIDAD AUTONOMA DE NUEVO LEON;UNIVERSIDAD AUTONOMA DE NUEVO LEON;MAYO CLINIC;LEIDEN UNIVERSITY -EXCL LUMC;LEIDEN UNIVERSITY;LEIDEN UNIVERSITY MEDICAL CENTER (LUMC)	M (CORRESPONDING AUTHOR);LEIDEN UNIV		RUISSEN M, 2021, FRONT CLIN DIABETES	RUISSEN M, 2021, FRONT CLIN DIABETES	PATIENT INVOLVEMENT; PATIENT-CENTERED CARE; SHARED DECISION MAKING; MINIMAL DISRUPTIVE CARE; DIABETES MELLITUS; FIT; SHARED DECISION-MAKING; SELF-MANAGEMENT EDUCATION; GLYCEMIC CONTROL; AMERICAN ASSOCIATION; SUPPORT; ADULTS; OUTCOMES; ENDOCRINOLOGY; MELLITUS; PEOPLE	PATIENT INVOLVEMENT; PATIENT-CENTERED CARE; SHARED DECISION MAKING; MINIMAL DISRUPTIVE CARE; DIABETES MELLITUS; FIT	SHARED DECISION-MAKING; SELF-MANAGEMENT EDUCATION; GLYCEMIC CONTROL; AMERICAN ASSOCIATION; SUPPORT; ADULTS; OUTCOMES; ENDOCRINOLOGY; MELLITUS; PEOPLE	RUISSEN, MEREL M.;RODRIGUEZ-GUTIERREZ, RENE;MONTORI, VICTOR M.;KUNNEMAN, MARLEEN	THE CARE OF PATIENTS WITH DIABETES REQUIRES PLANS OF CARE THAT MAKE INTELLECTUAL, PRACTICAL, AND EMOTIONAL SENSE TO PATIENTS. FOR THESE PLANS TO FIT WELL, PATIENTS AND CLINICIANS MUST WORK TOGETHER TO DEVELOP A COMMON UNDERSTANDING OF THE PATIENT'S PROBLEMATIC HUMAN SITUATION AND CO-CREATE A PLAN OF CARE THAT RESPONDS WELL TO IT. THIS PROCESS, WHICH STARTS AT THE POINT OF CARE, NEEDS TO CONTINUE …	658817			LEIDEN UNIVERSITY - EXCL LUMC; LEIDEN UNIVERSITY; LEIDEN UNIVERSITY MEDICAL CENTER (LUMC); MAYO CLINIC; UNIVERSIDAD AUTONOMA DE NUEVO LEON; UNIVERSIDAD AUTONOMA DE NUEVO LEON; MAYO CLINIC; LEIDEN UNIVERSITY -EXCL LUMC; LEIDEN UNIVERSITY; LEIDEN UNIVERSITY MEDICAL CENTER (LUMC)						2673-6616	KUNNEMAN@LUMC.NL		ZONMW VENI AWARD [016.196.138]	MK HAS RECEIVED A ZONMW VENI AWARD (016.196.138) TO FUND HER RESEARCH ACTIVITIES.	LX4X5	ENGLISH		58
RIBEIRO R;ANDRADE R;DO O D;LOPES A;RAPOSO J		IMPACT OF BLINDED RETROSPECTIVE CONTINUOUS GLUCOSE MONITORING ON CLINICAL DECISION MAKING AND GLYCEMIC CONTROL IN PERSONS WITH TYPE 2 DIABETES ON INSULIN THERAPY	2021	NUTRITION METABOLISM AND CARDIOVASCULAR DISEASES	31	4			8	10.1016/j.numecd.2020.12.024		ARTICLE		HYBRID, GREEN PUBLISHED	ISI	WOS:000632557600029	APDP DIABET PORTUGAL, LISBON, PORTUGAL.; UNIV AVEIRO, IBIMED, DEP MED SCI, AVEIRO, PORTUGAL.; NOVA UNIV LISBON, CEDOC, LISBON, PORTUGAL.; NOVA UNIV LISBON, NOVA MED SCH, DEP PUBL HLTH, LISBON, PORTUGAL.;	NUTR. METAB. CARBIOVASC. DIS.	NUTR METAB CARDIOVAS	Impact of blinded retrospective continuous glucose monitoring on clinical decision making and glycemic control in persons with type 2 diabetes on insulin therapy	RIBEIRO, RT (CORRESPONDING AUTHOR), APDP DIABET PORTUGAL, LISBON, PORTUGAL.	UNIVERSIDADE DE AVEIRO;UNIVERSIDADE NOVA DE LISBOA;UNIVERSIDADE NOVA DE LISBOA	RT (CORRESPONDING AUTHOR)		RIBEIRO R, 2021, NUTR METAB CARDIOVAS	RIBEIRO R, 2021, NUTR METAB CARDIOVAS	DEVICES; EDUCATION; LIFESTYLE; SELF-MANAGEMENT; PSYCHOLOGICAL ASPECTS; MANAGEMENT; UTILITY; PEOPLE; CARE; CGM	DEVICES; EDUCATION; LIFESTYLE; SELF-MANAGEMENT; PSYCHOLOGICAL ASPECTS	MANAGEMENT; UTILITY; PEOPLE; CARE; CGM	RIBEIRO, ROGERIO TAVARES;ANDRADE, RITA;DO O, DULCE NASCIMENTO;LOPES, ANA FILIPA;RAPOSO, JOAO FILIPE	BACKGROUND AND AIMS: BLINDED RETROSPECTIVE CONTINUOUS GLUCOSE MONITORING (RCGM) PROVIDES DETAILED INFORMATION ABOUT REAL-LIFE GLYCAEMIC PROFILE. IN PERSONS WITH TYPE 2 DIABETES WITHOUT ADEQUATE GLYCAEMIC CONTROL, THE STRUCTURED INTRODUCTION OF RCGM MAY BE BENEFICIAL TO SUSTAIN IMPROVEMENTS IN DIABETES MANAGEMENT. METHODS AND RESULTS: 102 INDIVIDUALS WITH INSULIN-TREATED TYPE 2 DIABETES, AGE LESS …			1267	UNIVERSIDADE DE AVEIRO; UNIVERSIDADE NOVA DE LISBOA; UNIVERSIDADE NOVA DE LISBOA					MAR 2021	1590-3729	ROGERIO.RIBEIRO@APDP.PT	1275	MEDTRONIC; PORTUGUESE FOUNDATION FOR SCIENCE AND TECHNOLOGY [SFRH-BPD-110426-2015]; FUNDAÇÃO PARA A CIÊNCIA E A TECNOLOGIA [SFRH/BPD/110426/2015] FUNDING SOURCE: FCT	THE ADJUST STUDY WAS SUPPORTED BY AN INVESTIGATOR-INITIATED GRANT FROM MEDTRONIC. THE COMPANY HAD NO INTERFERENCE ON STUDY DESIGN OR DATA ANALYSIS. ALL PROCEDURES WERE MONITORED BY AN EXTERNAL INDEPENDENT CRO. RR IS SUPPORTED BY A GRANT FROM THE PORTUGUESE FOUNDATION FOR SCIENCE AND TECHNOLOGY (SFRH-BPD-110426-2015). THE AUTHORS WISH TO THANK THE COMMITMENT OF PARTICIPANTS AND CARE TEAM AT APDP -…	RC1JH	ENGLISH		30
LI Z;JIN Y;LU C;LUO R;WANG J;LIU Y		EFFECTS OF PATIENT DECISION AIDS IN PATIENTS WITH TYPE 2 DIABETES MELLITUS: A SYSTEMATIC REVIEW AND META-ANALYSIS	2021	INTERNATIONAL JOURNAL OF NURSING PRACTICE	27	6			4	10.1111/ijn.12914		REVIEW			ISI	WOS:000624892800001	TIANJIN UNIV TRADIT CHINESE MED, SCH NURSING, BEI HUA SOUTH RD, TIANJIN 301617, PEOPLES R CHINA.; WUHAN UNIV, CTR EVIDENCE BASED & TRANSLAT MED, BASED & TRANSLAT MED, ZHONGNAN HOSP, WUHAN, HUBEI, PEOPLES R CHINA.; TIANJIN TEDA HOSP, EMERGENCY DEPT, TIANJIN, PEOPLES R CHINA.;	INT. J. NURS. PRACT.	INT J NURS PRACT	Effects of patient decision aids in patients with type 2 diabetes mellitus: A systematic review and meta-analysis	LIU, YH (CORRESPONDING AUTHOR), TIANJIN UNIV TRADIT CHINESE MED, SCH NURSING, BEI HUA SOUTH RD, TIANJIN 301617, PEOPLES R CHINA.	TIANJIN UNIVERSITY OF TRADITIONAL CHINESE MEDICINE;WUHAN UNIVERSITY	TIANJIN UNIV TRADIT CHINESE MED		LI Z, 2021, INT J NURS PRACT	LI Z, 2021, INT J NURS PRACT	META&#8208; ANALYSIS; NURSING; PATIENT DECISION AIDS; SYSTEMATIC REVIEW; TYPE 2 DIABETES MELLITUS; CHOICE; CARE; ENCOUNTER; KNOWLEDGE; SUPPORT; ONLINE; PEOPLE	META&#8208; ANALYSIS; NURSING; PATIENT DECISION AIDS; SYSTEMATIC REVIEW; TYPE 2 DIABETES MELLITUS	CHOICE; CARE; ENCOUNTER; KNOWLEDGE; SUPPORT; ONLINE; PEOPLE	LI, ZIMENG;JIN, YINGHUI;LU, CUI;LUO, RUZHEN;WANG, JIAYAO;LIU, YANHUI	AIMS THIS STUDY AIMED TO SYSTEMATICALLY EVALUATE THE EFFECTIVENESS OF PATIENT DECISION AIDS ON KNOWLEDGE, DECISIONAL CONFLICT AND DECISIONAL SELF-EFFICACY OUTCOMES IN PATIENTS WITH DIABETES. METHODS A COMPREHENSIVE DATABASE SEARCH WAS PERFORMED USING THE WEB OF SCIENCE, COCHRANE LIBRARY, PUBMED, EMBASE, PSYCINFO (OVID), CINAHL (EBASCO), CNKI, VIP, WAN FANG DATABASE AND THE OTTAWA DECISION AID LIB…	E12914			TIANJIN UNIVERSITY OF TRADITIONAL CHINESE MEDICINE; WUHAN UNIVERSITY					MAR 2021	1440-172X	YH_LIU888@163.COM		MINISTRY OF EDUCATION OF THE PEOPLE'S REPUBLIC OF CHINA [18YJAZH060]; NATIONAL NATURAL SCIENCE FOUNDATION OF CHINA [71704133]	MINISTRY OF EDUCATION OF THE PEOPLE'S REPUBLIC OF CHINA, GRANT/AWARD NUMBER: 18YJAZH060; NATIONAL NATURAL SCIENCE FOUNDATION OF CHINA, GRANT/AWARD NUMBER: 71704133	XK1GC	ENGLISH		44
WAHLBERG E;MUTHUKRISHNAN P;BURNETT M;BARRETT K;GILBERT M;REPP A		IMPROVING MANAGEMENT OF TYPE 2 DIABETES MELLITUS IN HOSPITALIZED ADULTS: A QUALITY INITIATIVE	2021	JOURNAL FOR HEALTHCARE QUALITY	43	2			1	10.1097/JHQ.0000000000000298		ARTICLE		BRONZE	ISI	WOS:000656628000001	UNIV VERMONT, DEPT MED, LARNER COLL MED, BURLINGTON, VT 05405 USA.; UNIV VERMONT, DEPT MED, LARNER COLL MED, DIV HOSP MED, BURLINGTON, VT USA.; UNIV VERMONT, DIV ENDOCRINOL, MED CTR, MED, BURLINGTON, VT USA.; UNIV VERMONT, LARNER COLL MED, DEPT MED, DIV ENDOCRINOL & DIABET, BURLINGTON, VT USA.; UNIV VERMONT, LARNER COLL MED, DEPT MED, QUAL, BURLINGTON, VT USA.;	J. HEALTHC. QUAL.	J HEALTHC QUAL	Improving Management of Type 2 Diabetes Mellitus in Hospitalized Adults: A Quality Initiative	WAHLBERG, EA (CORRESPONDING AUTHOR), UNIV VERMONT, DEPT MED, LARNER COLL MED, BURLINGTON, VT 05405 USA.	UNIVERSITY OF VERMONT;UNIVERSITY OF VERMONT;UNIVERSITY OF VERMONT MEDICAL CENTER;UNIVERSITY OF VERMONT;UNIVERSITY OF VERMONT;UNIVERSITY OF VERMONT	UNIV VERMONT		WAHLBERG E, 2021, J HEALTHC QUAL	WAHLBERG E, 2021, J HEALTHC QUAL	DIABETES MELLITUS; TYPE 2; HYPERGLYCEMIA; HYPOGLYCEMIA; HOSPITAL MEDICINE; QUALITY IMPROVEMENT; GLYCEMIC CONTROL; INSULIN	DIABETES MELLITUS; TYPE 2; HYPERGLYCEMIA; HYPOGLYCEMIA; HOSPITAL MEDICINE; QUALITY IMPROVEMENT	GLYCEMIC CONTROL; HYPOGLYCEMIA; INSULIN	WAHLBERG, ELIZABETH A.;MUTHUKRISHNAN, PREETIKA;BURNETT, MARIA;BARRETT, KAITLYN, V;GILBERT, MATTHEW;REPP, ALLEN B.	THE AMERICAN DIABETES ASSOCIATION RECOMMENDS SCHEDULED BASAL AND NUTRITIONAL INSULIN DOSES AS THE PREFERRED TREATMENT FOR NONCRITICALLY ILL HOSPITALIZED PATIENTS WITH TYPE 2 DIABETES; HOWEVER, THE ADOPTION OF THESE PRACTICES REMAINS SUBOPTIMAL. WE SOUGHT TO UNDERSTAND CURRENT DIABETES MANAGEMENT PRACTICES AND IMPROVE GLYCEMIC CONTROL IN PATIENTS WITH TYPE 2 DIABETES ON THE HOSPITAL MEDICINE SERVI…			E20	UNIVERSITY OF VERMONT; UNIVERSITY OF VERMONT; UNIVERSITY OF VERMONT MEDICAL CENTER; UNIVERSITY OF VERMONT; UNIVERSITY OF VERMONT; UNIVERSITY OF VERMONT						1945-1474	ELIZABETH.WAHLBERG@UVMHEALTH.ORG	E25			SL0TD	ENGLISH		11
AHMAD T;HARI S;CLEARY D;YU C		"I HAD NOBODY TO REPRESENT ME": HOW PERCEPTIONS OF DIABETES HEALTH-CARE PROVIDERS' AGE, GENDER AND ETHNICITY IMPACT SHARED DECISION-MAKING IN ADULTS WITH TYPE 1 AND TYPE 2 DIABETES	2021	CANADIAN JOURNAL OF DIABETES	45	1			7	10.1016/j.jcjd.2020.06.002		ARTICLE			ISI	WOS:000618319400015	UNIV TORONTO, DEPT MED, TORONTO, ON, CANADA.; UNIV TORONTO, LI KA SHING KNOWLEDGE INST, TORONTO, ON, CANADA.; UNIV TORONTO, DIV ENDOCRINOL & METAB, TORONTO, ON, CANADA.;	CAN. J. DIABETES	CAN J DIABETES	"I Had Nobody to Represent Me": How Perceptions of Diabetes Health-Care Providers' Age, Gender and Ethnicity Impact Shared Decision-Making in Adults With Type 1 and Type 2 Diabetes	AHMAD, T (CORRESPONDING AUTHOR), UNIV HLTH NETWORK, TORONTO WESTERN HOSP, 399 BATHURST ST,MCL 8-401, BATHURST, ON M5T 2S8, CANADA.	UNIVERSITY OF TORONTO;UNIVERSITY OF TORONTO;LI KA SHING KNOWLEDGE INSTITUTE;UNIVERSITY OF TORONTO	UNIV HLTH NETWORK		AHMAD T, 2021, CAN J DIABETES	AHMAD T, 2021, CAN J DIABETES	AGE; GENDER; ETHNICITY; QUALITATIVE METHODS; SHARED DECISION-MAKING; THEORY OF PLANNED BEHAVIOUR; QUALITATIVE RESEARCH; CULTURAL COMPETENCE; TRUST; COMMUNICATION; PREFERENCES; PHYSICIANS; AMERICANS	AGE; GENDER; ETHNICITY; QUALITATIVE METHODS; SHARED DECISION-MAKING; THEORY OF PLANNED BEHAVIOUR	QUALITATIVE RESEARCH; CULTURAL COMPETENCE; TRUST; COMMUNICATION; PREFERENCES; PHYSICIANS; AMERICANS	AHMAD, TEHMINA;HARI, SHRIYA;CLEARY, DEVIN;YU, CATHERINE	OBJECTIVES: OUR AIM IN THIS STUDY WAS TO INVESTIGATE HOW PATIENTS' PERCEPTIONS OF THEIR DIABETES HEALTHCARE PROVIDERS' (HCP) AGE, GENDER AND ETHNICITY IMPACT SHARED DECISION-MAKING USING THE THEORY OF PLANNED BEHAVIOUR. METHODS: ADULT PARTICIPANTS RECEIVING DIABETES CARE AT COMMUNITY SITES, PRIMARY CARE OR SPECIALTY CLINICS PARTICIPATED IN SEMISTRUCTURED, ONE-ON-ONE INTERVIEWS CONDUCTED FROM NOVE…				UNIVERSITY OF TORONTO; UNIVERSITY OF TORONTO; LI KA SHING KNOWLEDGE INSTITUTE; UNIVERSITY OF TORONTO					JAN 2021	2352-3840	TEHMINA.AHMAD@MAIL.UTORONTO.CA		UNIVERSITY OF TORONTO	THE AUTHORS THANK OUR COMMUNITY PARTNERS AFFILIATED WITH THE ST MICHAEL'S ACADEMIC FAMILY HEALTH TEAM, THE PARKDALE QUEEN WEST COMMUNITY HEALTH CENTRE, THE REGENT PARK CHC DIABETES EDUCATION PROGRAM AND VIBRANT HEALTHCARE ALLIANCE. FINANCIAL SUPPORT FOR THIS STUDY WAS PROVIDED FROM THE 2018-2019 CHISHOLM MEMORIAL FELLOWSHIP AWARD FOR POST-GRADUATE RESEARCH, UNIVERSITY OF TORONTO.	QH5MN	ENGLISH		29
OIKONOMIDI T;RAVAUD P;COSSON E;MONTORI V;TRAN V		EVALUATION OF PATIENT WILLINGNESS TO ADOPT REMOTE DIGITAL MONITORING FOR DIABETES MANAGEMENT	2021	JAMA NETWORK OPEN	4	1			10	10.1001/jamanetworkopen.2020.33115		ARTICLE		GREEN PUBLISHED, GOLD	ISI	WOS:000610634100002	UNIV PARIS, CTR RES EPIDEMIOL & STAT, FRENCH NATL INST HLTH & MED RES, NATL INST AGR RES, PARIS, FRANCE.; HOP HOTEL DIEU, AP HP, CLIN EPIDEMIOL UNIT, 1 PL PARVIS NOTRE DAME, F-75004 PARIS, FRANCE.; COLUMBIA UNIV, DEPT EPIDEMIOL, MAILMAN SCH PUBL HLTH, NEW YORK, NY USA.; AVICENNE HOSP, AP HP, RES CTR HUMAN NUTR ILE FRANCE,NORTH ILE FRANCE IN, SORBONNE PARIS NORD,SORBONNE PARIS CITE,DEPT ENDO, BOBI…	JAMA NETW. OPEN	JAMA NETW OPEN	Evaluation of Patient Willingness to Adopt Remote Digital Monitoring for Diabetes Management	OIKONOMIDI, T (CORRESPONDING AUTHOR), HOP HOTEL DIEU, AP HP, CLIN EPIDEMIOL UNIT, 1 PL PARVIS NOTRE DAME, F-75004 PARIS, FRANCE.	INRAE;INSTITUT NATIONAL DE LA SANTE ET DE LA RECHERCHE MEDICALE (INSERM);UNIVERSITE PARIS CITE;ASSISTANCE PUBLIQUE HOPITAUX PARIS (APHP);UNIVERSITE PARIS CITE;HOPITAL UNIVERSITAIRE HOTEL-DIEU - APHP;COLUMBIA UNIVERSITY;ASSISTANCE PUBLIQUE HOPITAUX PARIS (APHP);HOPITAL UNIVERSITAIRE AVICENNE - APHP;UNIVERSITE PARIS CITE;INRAE;INSTITUT NATIONAL DE LA SANTE ET DE LA RECHERCHE MEDICALE (INSERM);AGENC…	T (CORRESPONDING AUTHOR)		OIKONOMIDI T, 2021, JAMA NETW OPEN	OIKONOMIDI T, 2021, JAMA NETW OPEN	CLINICAL VIGNETTES; RANDOMIZED-TRIAL; GLUCOSE; ACCEPTABILITY; INTERVENTION; INDIVIDUALS; HBA(1C); QUALITY; SYSTEM; IMPACT		CLINICAL VIGNETTES; RANDOMIZED-TRIAL; GLUCOSE; ACCEPTABILITY; INTERVENTION; INDIVIDUALS; HBA(1C); QUALITY; SYSTEM; IMPACT	OIKONOMIDI, THEODORA;RAVAUD, PHILIPPE;COSSON, EMMANUEL;MONTORI, VICTOR;TRAN, VIET THI	IMPORTANCE PATIENTS WILL DECIDE WHETHER TO ADOPT REMOTE DIGITAL MONITORING (RDM) FOR DIABETES BY WEIGHING ITS HEALTH BENEFITS AGAINST THE INCONVENIENCE IT MAY CAUSE. OBJECTIVE TO IDENTIFY THE MINIMUM EFFECTIVENESS PATIENTS REPORT THEY REQUIRE TO ADOPT 36 DIFFERENT RDM SCENARIOS. DESIGN, SETTING, AND PARTICIPANTS THIS SURVEY STUDY WAS CONDUCTED AMONG ADULTS WITH TYPE 1 OR TYPE 2 DIABETES LIVING IN…	E2033115			INRAE; INSTITUT NATIONAL DE LA SANTE ET DE LA RECHERCHE MEDICALE (INSERM); UNIVERSITE PARIS CITE; ASSISTANCE PUBLIQUE HOPITAUX PARIS (APHP); UNIVERSITE PARIS CITE; HOPITAL UNIVERSITAIRE HOTEL-DIEU - APHP; COLUMBIA UNIVERSITY; ASSISTANCE PUBLIQUE HOPITAUX PARIS (APHP); HOPITAL UNIVERSITAIRE AVICENNE - APHP; UNIVERSITE PARIS CITE; INRAE; INSTITUT NATIONAL DE LA SANTE ET DE LA RECHERCHE MEDICALE (IN…							THEODORA.OIKONOMIDI@INSERM.FR				PW4IF	ENGLISH		41
MATHIESEN A;ROTHMANN M;ZOFFMANN V;JAKOBSEN J;GLUUD C;LINDSCHOU J;DUE-CHRISTENSEN M;RASMUSSEN B;MARQVORSEN E;THOMSEN T		SELF-DETERMINATION THEORY INTERVENTIONS VERSUS USUAL CARE IN PEOPLE WITH DIABETES: A PROTOCOL FOR A SYSTEMATIC REVIEW WITH META-ANALYSIS AND TRIAL SEQUENTIAL ANALYSIS	2021	SYSTEMATIC REVIEWS	10	1			8	10.1186/s13643-020-01566-5		REVIEW		GOLD, GREEN SUBMITTED, GREEN PUBLISHED	ISI	WOS:000608151900001	COPENHAGEN UNIV HOSP, RIGSHOSP, CTR CANC & ORGAN DIS, DEPT ENDOCRINOL, BLEGDAMSVEJ 9, DK-2100 COPENHAGEN, DENMARK.; ODENSE UNIV HOSP, STENO DIABET CTR ODENSE, ODENSE, DENMARK.; ODENSE UNIV HOSP, DEPT ENDOCRINOL, ODENSE, DENMARK.; UNIV SOUTHERN DENMARK, DEPT CLIN RES, ODENSE, DENMARK.; DEAKIN UNIV, FAC HLTH, SCH NURSING & MIDWIFERY, MELBOURNE, VIC, AUSTRALIA.; COPENHAGEN UNIV HOSP, RIGSHOSP, JULIE…	SYST. REV.	SYST REV-LONDON	Self-determination theory interventions versus usual care in people with diabetes: a protocol for a systematic review with meta-analysis and trial sequential analysis	MATHIESEN, AS (CORRESPONDING AUTHOR), COPENHAGEN UNIV HOSP, RIGSHOSP, CTR CANC & ORGAN DIS, DEPT ENDOCRINOL, BLEGDAMSVEJ 9, DK-2100 COPENHAGEN, DENMARK.; MATHIESEN, AS (CORRESPONDING AUTHOR), ODENSE UNIV HOSP, STENO DIABET CTR ODENSE, ODENSE, DENMARK.	UNIVERSITY OF COPENHAGEN;COPENHAGEN UNIVERSITY HOSPITAL;RIGSHOSPITALET;UNIVERSITY OF SOUTHERN DENMARK;ODENSE UNIVERSITY HOSPITAL;UNIVERSITY OF SOUTHERN DENMARK;ODENSE UNIVERSITY HOSPITAL;UNIVERSITY OF SOUTHERN DENMARK;DEAKIN UNIVERSITY;UNIVERSITY OF COPENHAGEN;COPENHAGEN UNIVERSITY HOSPITAL;RIGSHOSPITALET;UNIVERSITY OF COPENHAGEN;RIGSHOSPITALET;UNIVERSITY OF COPENHAGEN;COPENHAGEN UNIVERSITY HOSPI…	COPENHAGEN UNIV HOSP;ODENSE UNIV HOSP		MATHIESEN A, 2021, SYST REV-LONDON	MATHIESEN A, 2021, SYST REV-LONDON	TYPE 1 DIABETES; TYPE 2 DIABETES; SELF-DETERMINATION THEORY; GUIDED SELF-DETERMINATION METHOD; QUALITY OF LIFE; DIABETES DISTRESS; DEPRESSIVE SYMPTOMS; GLYCATED HAEMOGLOBIN; HEALTH EDUCATION TOOLS; PSYCHOSOCIAL SUPPORT; RANDOMIZED CLINICAL-TRIALS; DESIGN CHARACTERISTICS; EMPIRICAL-EVIDENCE; INFORMATION SIZE; GLYCEMIC CONTROL; OBSERVER BIAS; QUALITY; ADULTS; LIFE; MOTIVATION	TYPE 1 DIABETES; TYPE 2 DIABETES; SELF-DETERMINATION THEORY; GUIDED SELF-DETERMINATION METHOD; QUALITY OF LIFE; DIABETES DISTRESS; DEPRESSIVE SYMPTOMS; GLYCATED HAEMOGLOBIN; HEALTH EDUCATION TOOLS; PSYCHOSOCIAL SUPPORT	RANDOMIZED CLINICAL-TRIALS; DESIGN CHARACTERISTICS; EMPIRICAL-EVIDENCE; INFORMATION SIZE; GLYCEMIC CONTROL; OBSERVER BIAS; QUALITY; ADULTS; LIFE; MOTIVATION	MATHIESEN, ANNE SOPHIE;ROTHMANN, METTE JUEL;ZOFFMANN, VIBEKE;JAKOBSEN, JANUS CHRISTIAN;GLUUD, CHRISTIAN;LINDSCHOU, JANE;DUE-CHRISTENSEN, METTE;RASMUSSEN, BODIL;MARQVORSEN, EMILIE;THOMSEN, THORDIS	BACKGROUND EXISTING SELF-MANAGEMENT AND BEHAVIOURAL INTERVENTIONS FOR DIABETES VARY WIDELY IN THEIR CONTENT, AND THEIR SUSTAINED LONG-TERM EFFECTIVENESS IS UNCERTAIN. AUTONOMY SUPPORTING INTERVENTIONS MAY BE A PREREQUISITE TO ACHIEVE 'REAL LIFE' PATIENT ENGAGEMENT AND MORE LONG-TERM IMPROVEMENT THROUGH SHARED DECISION-MAKING AND COLLABORATIVE GOAL SETTING. AUTONOMY SUPPORTIVE INTERVENTIONS AIM TO…	12			UNIVERSITY OF COPENHAGEN; COPENHAGEN UNIVERSITY HOSPITAL; RIGSHOSPITALET; UNIVERSITY OF SOUTHERN DENMARK; ODENSE UNIVERSITY HOSPITAL; UNIVERSITY OF SOUTHERN DENMARK; ODENSE UNIVERSITY HOSPITAL; UNIVERSITY OF SOUTHERN DENMARK; DEAKIN UNIVERSITY; UNIVERSITY OF COPENHAGEN; COPENHAGEN UNIVERSITY HOSPITAL; RIGSHOSPITALET; UNIVERSITY OF COPENHAGEN; RIGSHOSPITALET; UNIVERSITY OF COPENHAGEN; COPENHAGEN U…						2046-4053	ANNE.SOPHIE.MATHIESEN@REGIONH.DK		NOVO NORDISK FOUNDATION [NNF10OC0057720]; STENO DIABETES CENTER COPENHAGEN (SDCC) [SDCC HP 2. A. DIABETES MGMT RES] FUNDING SOURCE: RESEARCHFISH	THE STUDY IS FUNDED BY THE NOVO NORDISK FOUNDATION, STENO COLLABORATIVE GRANT, GRANT NUMBER: NNF10OC0057720. THE NOVO NORDISK FOUNDATION HAS NOT BEEN INVOLVED IN THE DESIGN AND WILL NOT BE INVOLVED IN THE COLLECTION OF DATA, ANALYSES, INTERPRETATION OF DATA OR IN WRITING UP THE MANUSCRIPT.	PS8CL	ENGLISH		98
MAHDY T;GADO W;ALWAHIDI A;SCHOU C;EMILE S		SLEEVE GASTRECTOMY, ONE-ANASTOMOSIS GASTRIC BYPASS (OAGB), AND SINGLE ANASTOMOSIS SLEEVE ILEAL (SASI) BYPASS IN TREATMENT OF MORBID OBESITY: A RETROSPECTIVE COHORT STUDY	2021	OBESITY SURGERY	31	4			29	10.1007/s11695-020-05159-y		ARTICLE			ISI	WOS:000605515200004	MANSOURA UNIV, MANSOURA UNIV HOSP, MANSOURA FAC MED, GEN SURG DEPT, 60 EL GOMHOURIA ST, MANSOURA 35516, DAKAHLIA, EGYPT.; ALQASSIMI HOSP, SHARJAH, U ARAB EMIRATES.; AKER UNIV HOSP, OSLO, NORWAY.;	OBES. SURG.	OBES SURG	Sleeve Gastrectomy, One-Anastomosis Gastric Bypass (OAGB), and Single Anastomosis Sleeve Ileal (SASI) Bypass in Treatment of Morbid Obesity: a Retrospective Cohort Study	EMILE, SH (CORRESPONDING AUTHOR), MANSOURA UNIV, MANSOURA UNIV HOSP, MANSOURA FAC MED, GEN SURG DEPT, 60 EL GOMHOURIA ST, MANSOURA 35516, DAKAHLIA, EGYPT.	EGYPTIAN KNOWLEDGE BANK (EKB);MANSOURA UNIVERSITY;MANSOURA UNIVERSITY HOSPITAL;UNIVERSITY OF OSLO	MANSOURA UNIV		MAHDY T, 2021, OBES SURG	MAHDY T, 2021, OBES SURG	SASI; SG; SLEEVE GASTRECTOMY; ONE-ANASTOMOSIS GASTRIC BYPASS; OAGB; OBESITY; BIPARTITION; EFFICACY; OUTCOMES; PROGRESS; SURGERY	SASI; SG; SLEEVE GASTRECTOMY; ONE-ANASTOMOSIS GASTRIC BYPASS; OAGB; OBESITY	BIPARTITION; EFFICACY; OUTCOMES; PROGRESS; SURGERY	MAHDY, TAREK;GADO, WALEED;ALWAHIDI, ABDULWAHID;SCHOU, CARL;EMILE, SAMEH HANY	PURPOSE BARIATRIC SURGERY IS THE MOST EFFECTIVE TREATMENT FOR MORBID OBESITY. THE PRESENT STUDY AIMED TO ASSESS THREE BARIATRIC PROCEDURES WITH DIFFERENT MECHANISMS OF ACTIONS; SLEEVE GASTRECTOMY (SG), ONE-ANASTOMOSIS GASTRIC BYPASS (OAGB), AND SINGLE ANASTOMOSIS SLEEVE ILEAL (SASI) BYPASS, IN TERMS OF EFFICACY AND SAFETY. METHODS THIS WAS A RETROSPECTIVE COHORT STUDY ON PATIENTS WITH MORBID OBES…			1579	EGYPTIAN KNOWLEDGE BANK (EKB); MANSOURA UNIVERSITY; MANSOURA UNIVERSITY HOSPITAL; UNIVERSITY OF OSLO					JAN 2021	1708-0428	TMAHDY@YAHOO.COM; WALEEDGADO79@GMAIL.COM; ABDULWAHID66@HOTMAIL.COM; CFSCHOU@ONLINE.NO; SAMEH200@HOTMAIL.COM	1589			RG9VF	ENGLISH		24
VEDASTO O;MORRIS B;FURIA F		SHARED DECISION-MAKING BETWEEN HEALTH CARE PROVIDERS AND PATIENTS AT A TERTIARY HOSPITAL DIABETIC CLINIC IN TANZANIA	2021	BMC HEALTH SERVICES RESEARCH	21	1			14	10.1186/s12913-020-06041-4		ARTICLE		GREEN PUBLISHED, GREEN SUBMITTED, GOLD	ISI	WOS:000607060400005	MUHIMBILI UNIV HLTH & ALLIED SCI, SCH PUBL HLTH & SOCIAL SCI, DEPT BIOETH & HLTH PROFESSIONALISM, DAR ES SALAAM, TANZANIA.; MUHIMBILI UNIV HLTH & ALLIED SCI, SCH MED, DEPT PAEDIAT & CHILD HLTH, DAR ES SALAAM, TANZANIA.;	BMC HEALTH SERV. RES.	BMC HEALTH SERV RES	Shared decision-making between health care providers and patients at a tertiary hospital diabetic Clinic in Tanzania	FURIA, FF (CORRESPONDING AUTHOR), MUHIMBILI UNIV HLTH & ALLIED SCI, SCH MED, DEPT PAEDIAT & CHILD HLTH, DAR ES SALAAM, TANZANIA.	MUHIMBILI UNIVERSITY OF HEALTH AND ALLIED SCIENCES;MUHIMBILI UNIVERSITY OF HEALTH AND ALLIED SCIENCES	MUHIMBILI UNIV HLTH AND ALLIED SCI		VEDASTO O, 2021, BMC HEALTH SERV RES	VEDASTO O, 2021, BMC HEALTH SERV RES	SHARED DECISION-MAKING; DIABETIC PATIENTS; MUHIMBILI NATIONAL HOSPITAL; DECISION AIDS; MEDICAL PATERNALISM; COMMUNICATION; CONSENT	SHARED DECISION-MAKING; DIABETIC PATIENTS; MUHIMBILI NATIONAL HOSPITAL; DECISION AIDS	MEDICAL PATERNALISM; COMMUNICATION; CONSENT	VEDASTO, OSWARD;MORRIS, BARAKA;FURIA, FRANCIS F.	BACKGROUNDPATIENTS' PARTICIPATION IN DECISION MAKING REGARDING THEIR TREATMENT IS DEFINED IN ETHICAL, LEGAL AND HUMAN RIGHTS STANDARDS IN THE PROVISION OF CARE THAT CONCERNS HEALTH PROVIDERS AND THE ENTIRE COMMUNITY. THIS STUDY WAS CONDUCTED TO DOCUMENT EXPERIENCES OF PATIENTS AND HEALTH CARE PROVIDERS ON SHARED DECISION MAKING.METHODSTHIS STUDY EMPLOYED A PHENOMENOLOGICAL STUDY DESIGN USING IN-D…	8			MUHIMBILI UNIVERSITY OF HEALTH & ALLIED SCIENCES; MUHIMBILI UNIVERSITY OF HEALTH & ALLIED SCIENCES						1472-6963	FREDRICK.FRANCIS78@GMAIL.COM		FOGARTY-NIH THROUGH DMRET PROJECT [5R25TW007693-08]	THE RESEARCH WAS SUPPORTED BY FOGARTY-NIH THROUGH DMRET PROJECT WITH GRANT NUMBER 5R25TW007693-08. FUNDING BODY WAS NOT INVOLVED IN DESIGNING, DATA COLLECTION, ANALYSIS OR REPORT WRITING FOR THIS STUDY.	PR2GS	ENGLISH		32
MEHTA R;GOLDENBERG R;KATSELNIK D;KURITZKY L		PRACTICAL GUIDANCE ON THE INITIATION, TITRATION, AND SWITCHING OF BASAL INSULINS: A NARRATIVE REVIEW FOR PRIMARY CARE	2021	ANNALS OF MEDICINE	53	1			16	10.1080/07853890.2021.1925148		REVIEW		GREEN PUBLISHED, GREEN SUBMITTED, GOLD	ISI	WOS:000665671100001	NATL INST MED SCI & NUTR SALVADOR ZUBIRAN, VASCO DE QUIROGA 15, MEXICO CITY 14200, DF, MEXICO.; LMC DIABET & ENDOCRINOL, CONCORD, ON, CANADA.; DIABET & METAB SPECIALISTS, SHAVANO PK, TX USA.; UNIV FLORIDA, GAINESVILLE, FL USA.;	ANN. MED.	ANN MED	Practical guidance on the initiation, titration, and switching of basal insulins: a narrative review for primary care	MEHTA, R (CORRESPONDING AUTHOR), NATL INST MED SCI & NUTR SALVADOR ZUBIRAN, VASCO DE QUIROGA 15, MEXICO CITY 14200, DF, MEXICO.	STATE UNIVERSITY SYSTEM OF FLORIDA;UNIVERSITY OF FLORIDA	NATL INST MED SCI AND NUTR SALVADOR ZUBIRAN		MEHTA R, 2021, ANN MED	MEHTA R, 2021, ANN MED	TYPE 2 DIABETES; BASAL INSULIN; PRIMARY CARE; INITIATION; TITRATION; SWITCHING; OVERBASALIZATION; PATIENT-LEVEL METAANALYSIS; PEPTIDE-1 RECEPTOR AGONIST; GLARGINE 100 U/ML; TO-TARGET TRIAL; CLINICAL INERTIA; DOSING INTERVALS; TYPE-2; PEOPLE; THERAPY; MANAGEMENT	TYPE 2 DIABETES; BASAL INSULIN; PRIMARY CARE; INITIATION; TITRATION; SWITCHING; OVERBASALIZATION	PATIENT-LEVEL METAANALYSIS; PEPTIDE-1 RECEPTOR AGONIST; GLARGINE 100 U/ML; TO-TARGET TRIAL; CLINICAL INERTIA; DOSING INTERVALS; TYPE-2; PEOPLE; THERAPY; MANAGEMENT	MEHTA, ROOPA;GOLDENBERG, RONALD;KATSELNIK, DANIEL;KURITZKY, LOUIS	MANY PATIENTS WITH TYPE 2 DIABETES WILL ULTIMATELY REQUIRE THE INCLUSION OF BASAL INSULIN IN THEIR TREATMENT REGIMEN. SINCE MOST PEOPLE WITH TYPE 2 DIABETES ARE MANAGED IN THE COMMUNITY, IT IS IMPORTANT THAT PRIMARY CARE PROVIDERS UNDERSTAND AND CORRECTLY MANAGE THE INITIATION AND TITRATION OF BASAL INSULINS, AND HELP PATIENTS TO SELF-MANAGE INSULIN INJECTIONS. NEWER, LONG-ACTING BASAL INSULINS P…			998	STATE UNIVERSITY SYSTEM OF FLORIDA; UNIVERSITY OF FLORIDA						1365-2060	ROOPAMEHTA@YAHOO.COM	1009	NOVO NORDISK INC.	NOVO NORDISK INC. PROVIDED FUNDING FOR MEDICAL WRITING AND EDITORIAL SUPPORT. THE FUNDER HAD NO INVOLVEMENT IN THE COLLECTION, ANALYSIS, OR INTERPRETATION OF DATA (EXCEPT FOR REVIEWING THE TEXT AND FIGURES FOR MEDICAL ACCURACY), IN WRITING THE MANUSCRIPT, NOR IN THE DECISION TO SUBMIT THE ARTICLE FOR PUBLICATION.	SY1RJ	ENGLISH		48
ZHENG H;TOUPIN-APRIL K;AN Y;HE S;SIGAL R;COYLE D;WELLS G;LI G		PATIENT DECISIONAL NEEDS WHEN CONSIDERING TREATMENT INTENSIFICATION FOR TYPE 2 DIABETES: A QUALITATIVE STUDY IN CHINA	2020	DIABETES RESEARCH AND CLINICAL PRACTICE	170				3	10.1016/j.diabres.2020.108471		ARTICLE			ISI	WOS:000602341800003	UNIV OTTAWA, SCH EPIDEMIOL & PUBL HLTH, OTTAWA, ON, CANADA.; UNIV OTTAWA, FAC HLTH SCI, CHILDRENS HOSP EASTERN ONTARIO RES INST, DEPT PEDIAT,FAC MED,SCH REHABIL SCI, OTTAWA, ON, CANADA.; FU WAI HOSP, DEPT ENDOCRINOL, 23WANZHUANG ST, BEIJING 100037, PEOPLES R CHINA.; UNIV CALGARY, DIV ENDOCRINOL & METAB, DEPT MED, CALGARY, AB, CANADA.; UNIV CALGARY, DIV ENDOCRINOL & METAB, DEPT CARDIAC SCI, CALGAR…	DIABETES RES. CLIN. PRACT.	DIABETES RES CLIN PR	Patient decisional needs when considering treatment intensification for type 2 diabetes: A qualitative study in China	LI, GW (CORRESPONDING AUTHOR), FU WAI HOSP, DEPT ENDOCRINOL, 23WANZHUANG ST, BEIJING 100037, PEOPLES R CHINA.; WELLS, GA (CORRESPONDING AUTHOR), UNIV OTTAWA, HEART INST, CARDIOVASC RES METHODS CTR, ROOM H1281,40 RUSKIN ST, OTTAWA, ON K1Y 4W7, CANADA.	UNIVERSITY OF OTTAWA;UNIVERSITY OF OTTAWA;CHILDREN'S HOSPITAL OF EASTERN ONTARIO;CHINESE ACADEMY OF MEDICAL SCIENCES - PEKING UNION MEDICAL COLLEGE;FU WAI HOSPITAL - CAMS;UNIVERSITY OF CALGARY;UNIVERSITY OF CALGARY;UNIVERSITY OF CALGARY;UNIVERSITY OF OTTAWA;UNIVERSITY OF OTTAWA HEART INSTITUTE;PUBLIC HEALTH AGENCY OF CANADA	FU WAI HOSP;UNIV OTTAWA		ZHENG H, 2020, DIABETES RES CLIN PR	ZHENG H, 2020, DIABETES RES CLIN PR	PATIENT DECISIONAL NEEDS; DIABETES; CHINA; EUROPEAN ASSOCIATION; POSITION STATEMENT; HYPERGLYCEMIA; MANAGEMENT; UPDATE; CARE; ADA; AID	PATIENT DECISIONAL NEEDS; DIABETES; CHINA	EUROPEAN ASSOCIATION; POSITION STATEMENT; HYPERGLYCEMIA; MANAGEMENT; UPDATE; CARE; ADA; AID	ZHENG, HUI;TOUPIN-APRIL, KARINE;AN, YALI;HE, SIYAO;SIGAL, RONALD J.;COYLE, DOUG;WELLS, GEORGE A.;LI, GUANGWEI	AIMS: THIS STUDY EXPLORED DECISIONAL NEEDS OF PATIENTS WITH TYPE 2 DIABETES IN CHINA WHEN CONSIDERING TREATMENT INTENSIFICATION TO ACHIEVE GOOD GLYCEMIC CONTROL, FROM BOTH THE PATIENT'S AND PRACTITIONERS' PERSPECTIVES. METHODS: INTERVIEWS WERE CONDUCTED WITH 35 PATIENTS, AND INDIVIDUAL INTERVIEWS AND FOCUS GROUPS WITH 28 PRACTITIONERS IN BEIJING, CHINA. TOPIC GUIDES BASED ON THE OTTAWA DECISIONAL…	108471			UNIVERSITY OF OTTAWA; UNIVERSITY OF OTTAWA; CHILDREN'S HOSPITAL OF EASTERN ONTARIO; CHINESE ACADEMY OF MEDICAL SCIENCES - PEKING UNION MEDICAL COLLEGE; FU WAI HOSPITAL - CAMS; UNIVERSITY OF CALGARY; UNIVERSITY OF CALGARY; UNIVERSITY OF CALGARY; UNIVERSITY OF OTTAWA; UNIVERSITY OF OTTAWA HEART INSTITUTE; PUBLIC HEALTH AGENCY OF CANADA						1872-8227	GAWELLS@OTTAWAHEART.CA; GUANGWEI_LI45@126.COM				PK3HY	ENGLISH		29
BRADWAY M;MORRIS R;GIORDANENGO A;ÅRSAND E		HOW MHEALTH CAN FACILITATE COLLABORATION IN DIABETES CARE: QUALITATIVE ANALYSIS OF CO-DESIGN WORKSHOPS	2020	BMC HEALTH SERVICES RESEARCH	20	1			19	10.1186/s12913-020-05955-3		ARTICLE		GREEN PUBLISHED, GREEN SUBMITTED, GOLD	ISI	WOS:000596496500006	UNIV HOSP NORTH NORWAY, NORWEGIAN CTR E HLTH RES, POB 35, N-9038 TROMSO, NORWAY.; UIT ARCTIC UNIV NORWAY, DEPT CLIN MED, FAC HLTH SCI, N-9037 TROMSO, NORWAY.; UNIV MANCHESTER, CTR PRIMARY CARE, NIHR GREATER MANCHESTER PATIENT SAFETY TRANSLAT R, OXFORD RD, MANCHESTER M13 9PL, LANCS, ENGLAND.; UIT ARCTIC UNIV NORWAY, FAC SCI & TECHNOL, DEPT COMP SCI, N-9037 TROMSO, NORWAY.;	BMC HEALTH SERV. RES.	BMC HEALTH SERV RES	How mHealth can facilitate collaboration in diabetes care: qualitative analysis of co-design workshops	BRADWAY, M (CORRESPONDING AUTHOR), UNIV HOSP NORTH NORWAY, NORWEGIAN CTR E HLTH RES, POB 35, N-9038 TROMSO, NORWAY.; BRADWAY, M (CORRESPONDING AUTHOR), UIT ARCTIC UNIV NORWAY, DEPT CLIN MED, FAC HLTH SCI, N-9037 TROMSO, NORWAY.	UIT THE ARCTIC UNIVERSITY OF TROMSO;UNIVERSITY HOSPITAL OF NORTH NORWAY;UIT THE ARCTIC UNIVERSITY OF TROMSO;UNIVERSITY OF MANCHESTER;UIT THE ARCTIC UNIVERSITY OF TROMSO	UNIV HOSP NORTH NORWAY;UIT ARCTIC UNIV NORWAY		BRADWAY M, 2020, BMC HEALTH SERV RES	BRADWAY M, 2020, BMC HEALTH SERV RES	PATIENT-GATHERED DATA; DATA-SHARING; CO-DESIGN; MHEALTH; APP; HEALTH CARE PROVIDERS; TREATMENT DECISION-MAKING; HEALTH; SUPPORT	PATIENT-GATHERED DATA; DATA-SHARING; CO-DESIGN; MHEALTH; APP; HEALTH CARE PROVIDERS	TREATMENT DECISION-MAKING; HEALTH; SUPPORT	BRADWAY, MEGHAN;MORRIS, REBECCA L.;GIORDANENGO, ALAIN;ARSAND, EIRIK	BACKGROUNDINDIVIDUALS WITH DIABETES ARE USING MOBILE HEALTH (MHEALTH) TO TRACK THEIR SELF-MANAGEMENT. HOWEVER, INDIVIDUALS CAN UNDERSTAND EVEN MORE ABOUT THEIR DIABETES BY SHARING THESE PATIENT-GATHERED DATA (PGD) WITH HEALTH PROFESSIONALS. WE CONDUCTED EXPERIENCE-BASED CO-DESIGN (EBCD) WORKSHOPS, WITH THE AIM OF GATHERING END-USERS' NEEDS AND EXPECTATIONS FOR A PGD-SHARING SYSTEM.METHODSN=15 PAR…	1104			UIT THE ARCTIC UNIVERSITY OF TROMSO; UNIVERSITY HOSPITAL OF NORTH NORWAY; UIT THE ARCTIC UNIVERSITY OF TROMSO; UNIVERSITY OF MANCHESTER; UIT THE ARCTIC UNIVERSITY OF TROMSO						1472-6963	MEGHAN.BRADWAY@EHEALTHRESEARCH.NO		RESEARCH COUNCIL OF NORWAY (FORSKNINGSRADET) [247974/O70]; UIT THE ARCTIC UNIVERSITY OF NORWAY; [247974/070]	THESE WORKSHOPS WERE FUNDED AS PART OF A LARGER PROJECT, "FULL FLOW OF HEALTH DATA BETWEEN PATIENTS AND HEALTH CARE SYSTEMS", BY THE RESEARCH COUNCIL OF NORWAY (FORSKNINGSRADET) (REF. 247974/O70). PROJECT NUMBER 247974/070 FUNDED THE PHD GRANTS FOR AUTHORS MB AND AG, AS WELL AS PAYROLL EXPENSES FOR AUTHOR EA, RESOURCES AND VENUE COSTS FOR THE WORKSHOPS. THE PUBLICATION CHARGES FOR THIS ARTICLE HA…	PB7KV	ENGLISH		31
KAUL S;STOCKBRIDGE N;BUTLER J		BENEFIT-RISK TRADEOFFS IN ASSESSMENT OF NEW DRUGS AND DEVICES	2020	CIRCULATION	142	20			11	10.1161/CIRCULATIONAHA.120.048933		ARTICLE		BRONZE	ISI	WOS:000594859100013	UNIV CALIF LOS ANGELES, CEDARS SINAI MED CTR, DEPT CARDIOL, LOS ANGELES, CA USA.; UNIV CALIF LOS ANGELES, DAVID GEFFEN SCH MED, LOS ANGELES, CA USA.; FOOD & DRUG ADM, DIV CARDIOL & NEPHROL, OFF CARDIOL HEMATOL ENDOCRINOL & NEPHROL, CTR DRUG EVALUAT & RES, SILVER SPRING, MD USA.; UNIV MISSISSIPPI, MED CTR, DEPT MED, 2500 N STATE ST, JACKSON, MS 39216 USA.;	CIRCULATION	CIRCULATION	Benefit-Risk Tradeoffs in Assessment of New Drugs and Devices	BUTLER, J (CORRESPONDING AUTHOR), UNIV MISSISSIPPI, MED CTR, DEPT MED, 2500 N STATE ST, JACKSON, MS 39216 USA.; KAUL, S (CORRESPONDING AUTHOR), CEDARS SINAI MED CTR, DEPT CARDIOL, LOS ANGELES, CA 90048 USA.	CEDARS SINAI MEDICAL CENTER;UNIVERSITY OF CALIFORNIA SYSTEM;UNIVERSITY OF CALIFORNIA LOS ANGELES;UNIVERSITY OF CALIFORNIA SYSTEM;UNIVERSITY OF CALIFORNIA LOS ANGELES;UNIVERSITY OF CALIFORNIA LOS ANGELES MEDICAL CENTER;DAVID GEFFEN SCHOOL OF MEDICINE AT UCLA;US FOOD AND DRUG ADMINISTRATION (FDA);UNIVERSITY OF MISSISSIPPI MEDICAL CENTER;UNIVERSITY OF MISSISSIPPI	UNIV MISSISSIPPI;CEDARS SINAI MED CTR		KAUL S, 2020, CIRCULATION	KAUL S, 2020, CIRCULATION	BENEFIT&#8211; RISK ASSESSMENT; CARDIOVASCULAR DISEASE; CLINICAL TRIAL; EVIDENCE-BASED MEDICINE; STATISTICAL ANALYSIS; TRANSCATHETER; CLOPIDOGREL; PRASUGREL	BENEFIT&#8211; RISK ASSESSMENT; CARDIOVASCULAR DISEASE; CLINICAL TRIAL; EVIDENCE-BASED MEDICINE; STATISTICAL ANALYSIS	TRANSCATHETER; CLOPIDOGREL; PRASUGREL	KAUL, SANJAY;STOCKBRIDGE, NORMAN;BUTLER, JAVED	BALANCING BENEFITS AND RISKS IS A COMPLEX TASK THAT POSES A MAJOR CHALLENGE, BOTH TO THE APPROVAL OF NEW MEDICINES AND DEVICES BY REGULATORY AUTHORITIES AND IN THERAPEUTIC DECISION-MAKING IN PRACTICE. SEVERAL ANALYSIS METHODS AND VISUALIZATION TOOLS HAVE BEEN DEVELOPED TO HELP EVALUATE AND COMMUNICATE WHETHER THE BENEFIT-RISK PROFILE IS FAVORABLE OR UNFAVORABLE. IN THIS WHITE PAPER, WE DESCRIBE A…			1974	CEDARS SINAI MEDICAL CENTER; UNIVERSITY OF CALIFORNIA SYSTEM; UNIVERSITY OF CALIFORNIA LOS ANGELES; UNIVERSITY OF CALIFORNIA SYSTEM; UNIVERSITY OF CALIFORNIA LOS ANGELES; UNIVERSITY OF CALIFORNIA LOS ANGELES MEDICAL CENTER; DAVID GEFFEN SCHOOL OF MEDICINE AT UCLA; US FOOD & DRUG ADMINISTRATION (FDA); UNIVERSITY OF MISSISSIPPI MEDICAL CENTER; UNIVERSITY OF MISSISSIPPI						1524-4539	KAUL@CSHS.ORG; JBUTLER4@UMC.EDU	1988			OZ3VX	ENGLISH		30
WHITLEY H;SMITH W;HANSON C;PARTON J		INTERDISCIPLINARY SPEED DATING AUGMENTS DIABETES SELF-MANAGEMENT EDUCATION AND SUPPORT TO IMPROVE HEALTH OUTCOMES	2020	PATIENT EDUCATION AND COUNSELING	103	11			2	10.1016/j.pec.2020.05.015		ARTICLE; PROCEEDINGS PAPER			ISI	WOS:000579791300012	AUBURN UNIV, HARRISON SCH PHARM, DEPT PHARM PRACTICE, AUBURN, AL 36849 USA.; BAPTIST HLTH SYST, MONTGOMERY FAMILY MED RESIDENCY PROGRAM, 4371 NARROW LANE RD,SUITE 100, MONTGOMERY, AL 36116 USA.; AUBURN UNIV, HARRISON SCH PHARM, DEPT DRUG DISCOVERY & DEV, AUBURN, AL 36849 USA.; UNIV ALABAMA, CULVERHOUSE COLL, BUSINESS INST BUSINESS ANALYT, TUSCALOOSA, AL USA.;	PATIENT EDUC. COUNS.	PATIENT EDUC COUNS	Interdisciplinary speed dating augments diabetes self-management education and support to improve health outcomes	WHITLEY, HP (CORRESPONDING AUTHOR), BAPTIST HLTH SYST, MONTGOMERY FAMILY MED RESIDENCY PROGRAM, 4371 NARROW LANE RD,SUITE 100, MONTGOMERY, AL 36116 USA.	AUBURN UNIVERSITY SYSTEM;AUBURN UNIVERSITY;AUBURN UNIVERSITY SYSTEM;AUBURN UNIVERSITY;UNIVERSITY OF ALABAMA SYSTEM;UNIVERSITY OF ALABAMA TUSCALOOSA	HP (CORRESPONDING AUTHOR)		WHITLEY H, 2020, PATIENT EDUC COUNS	WHITLEY H, 2020, PATIENT EDUC COUNS	DIABETES; EDUCATION; INTERDISCIPLINARY; OUTCOMES; HEMOGLOBIN A1C; CHOLESTEROL; SHARED DECISION-MAKING; CHRONIC CARE MODEL; CHRONIC CARE; PATIENT EDUCATION; GROUP EDUCATION; DIABETES SELF-MANAGEMENT EDUCATION; HOSPITAL UTILIZATION; MICROVASCULAR COMPLICATIONS; CLINICAL-OUTCOMES; WEIGHT-LOSS; CARE; MELLITUS; MODEL	DIABETES; EDUCATION; INTERDISCIPLINARY; OUTCOMES; HEMOGLOBIN A1C; CHOLESTEROL; SHARED DECISION-MAKING; CHRONIC CARE MODEL; CHRONIC CARE; PATIENT EDUCATION; GROUP EDUCATION; DIABETES SELF-MANAGEMENT EDUCATION; HOSPITAL UTILIZATION	MICROVASCULAR COMPLICATIONS; CLINICAL-OUTCOMES; WEIGHT-LOSS; CARE; MELLITUS; MODEL	WHITLEY, HEATHER P.;SMITH, WARREN D.;HANSON, COURTNEY;PARTON, JASON M.	OBJECTIVE: TO DETERMINE IF A NOVEL INTERDISCIPLINARY "SPEED-DATING" CLINIC AUGMENTS DIABETES SELF-MANAGEMENT EDUCATION AND SUPPORT (DSMES). METHODS: ADULT PATIENTS WITH DIABETES ATTENDED A DSMES CLASS. TWO WEEKS LATER PATIENTS ATTENDED AN INTERDISCIPLINARY CLINIC UTILIZING A "SPEED-DATING" FORMAT DURING WHICH THEY PROGRESSED THROUGH 5 STATIONS HOSTED BY DIFFERENT HEALTHCARE DISCIPLINES AT 30-MINU…			2305	AUBURN UNIVERSITY SYSTEM; AUBURN UNIVERSITY; AUBURN UNIVERSITY SYSTEM; AUBURN UNIVERSITY; UNIVERSITY OF ALABAMA SYSTEM; UNIVERSITY OF ALABAMA TUSCALOOSA		SAN DIEGO, CA	INTERNATIONAL CONFERENCE ON COMMUNICATION IN HEALTHCARE (ICCH)	OCT 27-30, 2019		1873-5134	WHITLHP@AUBURN.EDU	2311	AUBURN UNIVERSITY OUTREACH; ALABAMA DEPARTMENT OF PUBLIC HEALTH; BAPTIST HEALTH FOUNDATION	FUNDING FOR THIS PATIENT CARE INITIATIVE WAS PROVIDED BY THE AUBURN UNIVERSITY OUTREACH, ALABAMA DEPARTMENT OF PUBLIC HEALTH, AND THE BAPTIST HEALTH FOUNDATION. SPECIAL THANKS TO THE MONTGOMERY FAMILY MEDICINE RESIDENCY PROGRAM AND THE CENTER FOR WELLBEING, BOTH PART OF THE BAPTIST HEALTH SYSTEM, FOR WELCOMING THIS PROJECT INTO THE ORGANIZATION IN MONTGOMERY, ALABAMA.	OD3ZC	ENGLISH		34
LAFONTAINE S;BOURGAULT P;GIRARD A;ELLEFSEN E		DIMENSIONS, APPLICATION, AND OUTCOMES OF PERSON-CENTERED SELF-MANAGEMENT INTERVENTIONS FOR THOSE LIVING WITH TYPE 2 DIABETES: A SCOPING REVIEW	2020	PATIENT EDUCATION AND COUNSELING	103	10			7	10.1016/j.pec.2020.06.020		REVIEW			ISI	WOS:000572849700009	UNIV SHERBROOKE, SCH NURSING, LONGUEUIL, PQ J4K 0A8, CANADA.; UNIV SHERBROOKE, SCH NURSING, SHERBROOKE, PQ J1H 5N4, CANADA.;	PATIENT EDUC. COUNS.	PATIENT EDUC COUNS	Dimensions, application, and outcomes of person-centered self-management interventions for those living with type 2 diabetes: A scoping review	LAFONTAINE, S (CORRESPONDING AUTHOR), UNIV SHERBROOKE, 150 PL CHARLES LE MOYNE, LONGUEUIL, PQ J4K 0A8, CANADA.	UNIVERSITY OF SHERBROOKE;UNIVERSITY OF SHERBROOKE	UNIV SHERBROOKE		LAFONTAINE S, 2020, PATIENT EDUC COUNS	LAFONTAINE S, 2020, PATIENT EDUC COUNS	PERSON-CENTEREDNESS; PERSON-CENTERED CARE; SELF-MANAGEMENT; PATIENT EDUCATION; TYPE 2 DIABETES; CARE; EDUCATION; PROGRAM; EMPOWERMENT; GUIDELINES; MELLITUS	PERSON-CENTEREDNESS; PERSON-CENTERED CARE; SELF-MANAGEMENT; PATIENT EDUCATION; TYPE 2 DIABETES	CARE; EDUCATION; PROGRAM; EMPOWERMENT; GUIDELINES; MELLITUS	LAFONTAINE, S.;BOURGAULT, P.;GIRARD, A.;ELLEFSEN, E.	OBJECTIVES: TO EXPLORE WHICH DIMENSIONS OF THE PERSON-CENTERED APPROACH (PCA) ARE ADOPTED IN SELFMANAGEMENT INTERVENTIONS, HOW THEY ARE APPLIED, AND ITS OUTCOMES. METHODS: A REVIEW TEAM CARRIED OUT A SCOPING REVIEW USING THE METHODOLOGY OF ARKSEY AND O'MALLEY ON DIABETES MELLITUS TYPE 2, PERSON-CENTERED CARE, AND SELF-MANAGEMENT. RESULTS: OF THE 364 TITLES IDENTIFIED, 22 ARTICLES WERE INCLUDED IN…			1961	UNIVERSITY OF SHERBROOKE; UNIVERSITY OF SHERBROOKE						1873-5134	SARAH.LAFONTAINE@USHERBROOKE.CA; PATRICIA.BOURGAULT@USHERBROOKE.CA; ARIANE.GIRARD2@USHERBROOKE.CA; EDITH.ELLEFSEN@USHERBROOKE.CA	1982	MINISTRY OF EDUCATION AND HIGHER EDUCATION OF QUEBEC (MEES); ORDRE DES INFIRMIERES ET INFIRMIERS DU QUEBEC (OIIQ); QUEBEC NETWORK ON NURSING INTERVENTION RESEARCH (RRISIQ)	THE CORRESPONDING AUTHOR WAS FINANCIALLY SUPPORTED THROUGH HER DOCTORAL SCHOLARSHIP BY MINISTRY OF EDUCATION AND HIGHER EDUCATION OF QUEBEC (MEES), QUEBEC NETWORK ON NURSING INTERVENTION RESEARCH (RRISIQ), AND ORDRE DES INFIRMIERES ET INFIRMIERS DU QUEBEC (OIIQ).	NT3MP	ENGLISH		53
LIM L;LAU E;OZAKI R;CHUNG H;FU A;CHAN W;KONG A;MA R;SO W;CHOW E;CHEUNG K;YAU T;CHOW C;LAU V;YUE R;NG S;ZEE B;GOGGINS W;OLDENBURG B;CLARKE P;LAU M;WONG R;TSANG C;GREGG E;WU H;TONG P;KO G;LUK A;CHAN J		ASSOCIATION OF TECHNOLOGICALLY ASSISTED INTEGRATED CARE WITH CLINICAL OUTCOMES IN TYPE 2 DIABETES IN HONG KONG USING THE PROSPECTIVE JADE PROGRAM: A RETROSPECTIVE COHORT ANALYSIS	2020	PLOS MEDICINE	17	10			22	10.1371/journal.pmed.1003367		ARTICLE		GREEN PUBLISHED, GOLD	ISI	WOS:000577145000001	CHINESE UNIV HONG KONG, PRINCE WALES HOSP, DEPT MED & THERAPEUT, SHATIN, HONG KONG, PEOPLES R CHINA.; ASIA DIABET FDN, SHATIN, HONG KONG, PEOPLES R CHINA.; UNIV MALAYA, DEPT MED, FAC MED, KUALA LUMPUR, MALAYSIA.; CHINESE UNIV HONG KONG, HONG KONG INST DIABET & OBES, PRINCE WALES HOSP, SHATIN, HONG KONG, PEOPLES R CHINA.; CHINESE UNIV HONG KONG, LI KA SHING INST HLTH SCI, PRINCE WALES HOSP, SHATIN…	PLOS MED.	PLOS MED	Association of technologically assisted integrated care with clinical outcomes in type 2 diabetes in Hong Kong using the prospective JADE Program: A retrospective cohort analysis	CHAN, JCN (CORRESPONDING AUTHOR), CHINESE UNIV HONG KONG, PRINCE WALES HOSP, DEPT MED & THERAPEUT, SHATIN, HONG KONG, PEOPLES R CHINA.; CHAN, JCN (CORRESPONDING AUTHOR), ASIA DIABET FDN, SHATIN, HONG KONG, PEOPLES R CHINA.; CHAN, JCN (CORRESPONDING AUTHOR), CHINESE UNIV HONG KONG, HONG KONG INST DIABET & OBES, PRINCE WALES HOSP, SHATIN, HONG KONG, PEOPLES R CHINA.; CHAN, JCN (CORRESPONDING AUTHOR…	CHINESE UNIVERSITY OF HONG KONG;PRINCE OF WALES HOSPITAL;UNIVERSITI MALAYA;CHINESE UNIVERSITY OF HONG KONG;PRINCE OF WALES HOSPITAL;CHINESE UNIVERSITY OF HONG KONG;PRINCE OF WALES HOSPITAL;CHINESE UNIVERSITY OF HONG KONG;PRINCE OF WALES HOSPITAL;UNIVERSITY OF MELBOURNE;UNIVERSITY OF OXFORD;ALICE HO MIU LING NETHERSOLE HOSPITAL;IMPERIAL COLLEGE LONDON	CHINESE UNIV HONG KONG;JCN (CORRESPONDING AUTHOR);CHINESE UNIV HONG KONG;CHINESE UNIV HONG KONG		LIM L, 2020, PLOS MED	LIM L, 2020, PLOS MED	HEALTH; IMPROVEMENT; MANAGEMENT		HEALTH; IMPROVEMENT; MANAGEMENT	LIM, LEE-LING;LAU, ERIC S. H.;OZAKI, RISA;CHUNG, HARRIET;FU, AMY W. C.;CHAN, WENDY;KONG, ALICE P. S.;MA, RONALD C. W.;SO, WING-YEE;CHOW, ELAINE;CHEUNG, KITTY K. T.;YAU, TIFFANY;CHOW, C. C.;LAU, VANESSA;YUE, REBECCA;NG, SHEK;ZEE, BENNY;GOGGINS, WILLIAM;OLDENBURG, BRIAN;CLARKE, PHILIP M.;LAU, MAGGIE;WONG, REBECCA;TSANG, C. C.;GREGG, EDWARD W.;WU, HONGJIANG;TONG, PETER C. Y.;KO, GARY T. C.;LUK, ANDR…	AUTHOR SUMMARYWHY WAS THIS STUDY DONE? THE PUBLIC HEALTHCARE SYSTEMS ARE OVERBURDENED WITH MANPOWER SHORTAGE, LONG WAITING TIME, INFREQUENT STRUCTURED EVALUATION, AND INSUFFICIENT PATIENT ENGAGEMENT, WHILE STRUCTURED PATIENT ASSESSMENT AND EDUCATION IS OFTEN NOT PROVIDED IN THE PRIVATE SECTOR DUE TO HIGH COSTS AND/OR LACK OF CAPACITY. IN 2007, WE DEVELOPED THE WEB-BASED JOINT ASIA DIABETES EVALUA…	E1003367			CHINESE UNIVERSITY OF HONG KONG; PRINCE OF WALES HOSPITAL; UNIVERSITI MALAYA; CHINESE UNIVERSITY OF HONG KONG; PRINCE OF WALES HOSPITAL; CHINESE UNIVERSITY OF HONG KONG; PRINCE OF WALES HOSPITAL; CHINESE UNIVERSITY OF HONG KONG; PRINCE OF WALES HOSPITAL; UNIVERSITY OF MELBOURNE; UNIVERSITY OF OXFORD; ALICE HO MIU LING NETHERSOLE HOSPITAL; IMPERIAL COLLEGE LONDON						1549-1676	JCHAN@CUHK.EDU.HK		HONG KONG GOVERNMENT PUBLIC POLICY RESEARCH FUNDING SCHEME [2015.A4.008.15C]	YES. THIS ANALYSIS WAS PARTIALLY FUNDED BY THE HONG KONG GOVERNMENT PUBLIC POLICY RESEARCH FUNDING SCHEME (2015.A4.008.15C; TO JCNC). THE FUNDER HAD NO ROLE IN THE STUDY DESIGN, DATA COLLECTION AND ANALYSIS, DECISION TO PUBLISH, OR PREPARATION OF THE MANUSCRIPT.	NZ5LU	ENGLISH		44
AHMED S;CHOWDHURY T;HUSSAIN S;SYED A;KARAMAT A;HELMY A;WAQAR S;ALI S;DABHAD A;SEAL S;HODGKINSON A;AZMI S;GHOURI N		RAMADAN AND DIABETES: A NARRATIVE REVIEW AND PRACTICE UPDATE	2020	DIABETES THERAPY	11	11			36	10.1007/s13300-020-00886-y		REVIEW		GREEN PUBLISHED, GOLD	ISI	WOS:000568695600001	COUNTESS CHESTER HOSP NHS FDN TRUST, DEPT ENDOCRINOL & METAB MED, CHESTER, CHESHIRE, ENGLAND.; UNIV LIVERPOOL, SCH MED, LIVERPOOL, MERSEYSIDE, ENGLAND.; ROYAL LONDON HOSP, DEPT DIABET & METAB, LONDON, ENGLAND.; GUYS & ST THOMAS NHS FDN TRUST, DEPT ENDOCRINOL & DIABET, LONDON, ENGLAND.; KINGS COLL LONDON, SCH LIFE COURSE SCI, DEPT DIABET, LONDON, ENGLAND.; KINGS HLTH PARTNERS, INST DIABET ENDOCRIN…	DIABETES THER.	DIABETES THER	Ramadan and Diabetes: A Narrative Review and Practice Update	AHMED, SH (CORRESPONDING AUTHOR), COUNTESS CHESTER HOSP NHS FDN TRUST, DEPT ENDOCRINOL & METAB MED, CHESTER, CHESHIRE, ENGLAND.	UNIVERSITY OF LIVERPOOL;BARTS HEALTH NHS TRUST;ROYAL LONDON HOSPITAL;GUY'S AND ST THOMAS' NHS FOUNDATION TRUST;UNIVERSITY OF LONDON;KING'S COLLEGE LONDON;UNIVERSITY OF LONDON;KING'S COLLEGE LONDON;UNIVERSITY OF BIRMINGHAM;UNIVERSITY OF OXFORD;UNIVERSITY OF MANCHESTER;MANCHESTER UNIVERSITY NHS FOUNDATION TRUST;UNIVERSITY OF GLASGOW;QUEEN ELIZABETH UNIVERSITY HOSPITAL (QEUH)	COUNTESS CHESTER HOSP NHS FDN TRUST		AHMED S, 2020, DIABETES THER	AHMED S, 2020, DIABETES THER	COVID-19; DIABETES; FASTING; IFTAAR; RAMADAN; SUHOOR; TECHNOLOGY; TYPE 1 DIABETES; TYPE 2 DIABETES; INSULIN PUMP THERAPY; AMBULATORY BLOOD-PRESSURE; GLYCEMIC CONTROL; MUSLIM PATIENTS; BODY-WEIGHT; FASTING MONTH; OPEN-LABEL; TYPE-2; SULFONYLUREA; MELLITUS	COVID-19; DIABETES; FASTING; IFTAAR; RAMADAN; SUHOOR; TECHNOLOGY; TYPE 1 DIABETES; TYPE 2 DIABETES	INSULIN PUMP THERAPY; AMBULATORY BLOOD-PRESSURE; GLYCEMIC CONTROL; MUSLIM PATIENTS; BODY-WEIGHT; FASTING MONTH; OPEN-LABEL; TYPE-2; SULFONYLUREA; MELLITUS	AHMED, SYED H.;CHOWDHURY, TAHSEEN A.;HUSSAIN, SUFYAN;SYED, ATEEQ;KARAMAT, ALI;HELMY, AHMED;WAQAR, SALMAN;ALI, SAMINA;DABHAD, AMMARAH;SEAL, SUSAN T.;HODGKINSON, ANNA;AZMI, SHAZLI;GHOURI, NAZIM	FASTING IN THE ISLAMIC MONTH OF RAMADAN IS OBLIGATORY FOR ALL SANE, HEALTHY ADULT MUSLIMS. THE LENGTH OF THE DAY VARIES SIGNIFICANTLY IN TEMPERATE REGIONS-TYPICALLY LASTING >= 18 H DURING PEAK SUMMER IN THE UK. THE SYNODIC NATURE OF THE ISLAMIC CALENDAR MEANS THAT RAMADAN MIGRATES ACROSS ALL FOUR SEASONS OVER AN APPROXIMATELY 33-YEAR CYCLE. DESPITE VALID EXEMPTIONS, THERE IS AN INTENSE DESIRE TO …			2477	UNIVERSITY OF LIVERPOOL; BARTS HEALTH NHS TRUST; ROYAL LONDON HOSPITAL; GUY'S & ST THOMAS' NHS FOUNDATION TRUST; UNIVERSITY OF LONDON; KING'S COLLEGE LONDON; UNIVERSITY OF LONDON; KING'S COLLEGE LONDON; UNIVERSITY OF BIRMINGHAM; UNIVERSITY OF OXFORD; UNIVERSITY OF MANCHESTER; MANCHESTER UNIVERSITY NHS FOUNDATION TRUST; UNIVERSITY OF GLASGOW; QUEEN ELIZABETH UNIVERSITY HOSPITAL (QEUH)					SEP 2020	1869-6961	ASYEDHARIS76@GMAIL.COM	2520			NY7OO	ENGLISH		167
BRYANT E;JANASZEK K;NEJEDLY M;LI E;BOUVIER M;SCHROEDER K;KHANDELWAL A;LOUGH M;LAMENDOLA C;REISENBERG A;PUREWAL S;MARON D		NURSE PRACTITIONER-DIRECTED CARDIO-DIABETES PILOT PROGRAM	2020	JNP- THE JOURNAL FOR NURSE PRACTITIONERS	16	8			1	10.1016/j.nurpra.2020.05.009		EDITORIAL MATERIAL			ISI	WOS:000566686900008	STANFORD HLTH CARE, PALO ALTO, CA 94304 USA.;	JNP-J. NURSE PRACT.	JNP-J NURSE PRACT	Nurse Practitioner-Directed Cardio-Diabetes Pilot Program	BRYANT, E (CORRESPONDING AUTHOR), STANFORD HLTH CARE, PALO ALTO, CA 94304 USA.	STANFORD UNIVERSITY;STANFORD MEDICINE	E (CORRESPONDING AUTHOR)		BRYANT E, 2020, JNP-J NURSE PRACT	BRYANT E, 2020, JNP-J NURSE PRACT	ATHEROSCLEROTIC CARDIOVASCULAR DISEASE (ASCVD); GLUCAGON-LIKE PEPTIDE RECEPTOR AGONIST (GLP1-RA); SHARED DECISION MAKING (SDM); SODIUM-GLUCOSE COTRANSPORTER-2 INHIBITOR (SGLT2-I); TYPE 2 DIABETES MELLITUS (T2DM); CARDIOVASCULAR OUTCOMES	ATHEROSCLEROTIC CARDIOVASCULAR DISEASE (ASCVD); GLUCAGON-LIKE PEPTIDE RECEPTOR AGONIST (GLP1-RA); SHARED DECISION MAKING (SDM); SODIUM-GLUCOSE COTRANSPORTER-2 INHIBITOR (SGLT2-I); TYPE 2 DIABETES MELLITUS (T2DM)	CARDIOVASCULAR OUTCOMES	BRYANT, ERYN;JANASZEK, KATHERINE;NEJEDLY, MARY;LI, ERIN;BOUVIER, MONIQUE;SCHROEDER, KARIA;KHANDELWAL, ABHA;LOUGH, MARY E.;LAMENDOLA, CINDY;REISENBERG, AMY;PUREWAL, SAIRA;MARON, DAVID J.	HISTORICALLY, ANTIHYPERGLYCEMICS FOR PATIENTS WITH TYPE 2 DIABETES HAVE NOT BEEN MANAGED BY CARDIOLOGY CLINICIANS. THIS PARADIGM HAS SHIFTED AFTER THE RELEASE OF CARDIOVASCULAR (CV) OUTCOME TRIALS USING 2 NEW CLASSES OF ANTIHYPERGLYCEMICS AGENTS, SODIUM-GLUCOSE COTRANSPORTER-2 INHIBITORS OR GLUCAGON-LIKE PEPTIDE RECEPTOR AGONISTS, WHICH DEMONSTRATED A DECREASE IN ALL-CAUSE MORTALITY, CV DEATH, AN…			E123	STANFORD UNIVERSITY; STANFORD MEDICINE						1878-058X	ERBRYANT@STANFORDHEALTHCARE.ORG	E128			NK4FB	ENGLISH		13
KRISTON L;HAHLWEG P;HÄRTER M;SCHOLL I		A SKILLS NETWORK APPROACH TO PHYSICIANS' COMPETENCE IN SHARED DECISION MAKING	2020	HEALTH EXPECTATIONS	23	6			7	10.1111/hex.13130		ARTICLE		GREEN PUBLISHED, GOLD	ISI	WOS:000564291000001	UNIV MED CTR HAMBURG EPPENDORF, DEPT MED PSYCHOL, MARTINISTR 52, D-20246 HAMBURG, GERMANY.;	HEALTH EXPECT.	HEALTH EXPECT	A skills network approach to physicians' competence in shared decision making	KRISTON, L (CORRESPONDING AUTHOR), UNIV MED CTR HAMBURG EPPENDORF, DEPT MED PSYCHOL, MARTINISTR 52, D-20246 HAMBURG, GERMANY.	UNIVERSITY OF HAMBURG;UNIVERSITY MEDICAL CENTER HAMBURG-EPPENDORF	UNIV MED CTR HAMBURG EPPENDORF		KRISTON L, 2020, HEALTH EXPECT	KRISTON L, 2020, HEALTH EXPECT	CLINICAL COMPETENCE; COMMUNICATION; HEALTH-CARE PROCESS ASSESSMENT; PATIENT PARTICIPATION; PATIENT-CENTRED CARE; PERFORMANCE MEASURES; QUALITY IMPROVEMENT; SHARED DECISION MAKING; HABITS CODING SCHEME; PSYCHOMETRIC PROPERTIES; OBSERVER OPTION5; INVOLVE PATIENTS; GERMAN VERSION; CARE; PATIENT; MODEL; FRAMEWORK	CLINICAL COMPETENCE; COMMUNICATION; HEALTH-CARE PROCESS ASSESSMENT; PATIENT PARTICIPATION; PATIENT-CENTRED CARE; PERFORMANCE MEASURES; QUALITY IMPROVEMENT; SHARED DECISION MAKING	HABITS CODING SCHEME; PSYCHOMETRIC PROPERTIES; OBSERVER OPTION5; INVOLVE PATIENTS; GERMAN VERSION; CARE; PATIENT; COMMUNICATION; MODEL; FRAMEWORK	KRISTON, LEVENTE;HAHLWEG, POLA;HAERTER, MARTIN;SCHOLL, ISABELLE	BACKGROUND MEASUREMENT OF PHYSICIANS' COMPETENCE IN SHARED DECISION MAKING (SDM) REMAINS CHALLENGING WITH FREQUENT DISAGREEMENT BETWEEN ASSESSMENT METHODS. OBJECTIVE TO CONCEPTUALIZE AND MEASURE PHYSICIANS' SDM COMPETENCE AS AN ORGANIZED NETWORK OF BEHAVIOURAL SKILLS AND TO DETERMINE WHETHER PROCESSING PATIENT-REPORTED DATA ACCORDING TO THIS MODEL CAN BE USED TO PREDICT OBSERVER-RATED COMPETENCE.…			1466	UNIVERSITY OF HAMBURG; UNIVERSITY MEDICAL CENTER HAMBURG-EPPENDORF					SEP 2020	1369-7625	L.KRISTON@UKE.DE	1476	GERMAN MINISTRY OF EDUCATION AND RESEARCH (BUNDESMINISTERIUM FUR BILDUNG UND FORSCHUNG) [01GX0742]	GERMAN MINISTRY OF EDUCATION AND RESEARCH (BUNDESMINISTERIUM FUR BILDUNG UND FORSCHUNG), GRANT/AWARD NUMBER: 01GX0742	PH6PR	ENGLISH		63
KUNSTLER B;FURLER J;HOLMES-TRUSCOTT E;MCLACHLAN H;BOYLE D;LO S;SPEIGHT J;O'NEAL D;AUDEHM R;KILOV G;MANSKI-NANKERVIS J		GUIDING GLUCOSE MANAGEMENT DISCUSSIONS AMONG ADULTS WITH TYPE 2 DIABETES IN GENERAL PRACTICE: DEVELOPMENT AND PRETESTING OF A CLINICAL DECISION SUPPORT TOOL PROTOTYPE EMBEDDED IN AN ELECTRONIC MEDICAL RECORD	2020	JMIR FORMATIVE RESEARCH	4	9			5	10.2196/17785		ARTICLE		GOLD, GREEN SUBMITTED, GREEN PUBLISHED	ISI	WOS:000853384900002	UNIV MELBOURNE, DEPT GEN PRACTICE, MELBOURNE, VIC, AUSTRALIA.; DEAKIN UNIV, SCH PSYCHOL, GEELONG, VIC, AUSTRALIA.; AUSTRALIAN CTR BEHAV RES DIABET, DIABET VICTORIA, MELBOURNE, VIC, AUSTRALIA.; UNIV MELBOURNE, DEPT MED, ST VINCENTS HOSP, MELBOURNE, VIC, AUSTRALIA.;	JMIR FORM. RES.	JMIR FORM RES	Guiding Glucose Management Discussions Among Adults With Type 2 Diabetes in General Practice: Development and Pretesting of a Clinical Decision Support Tool Prototype Embedded in an Electronic Medical Record	FURLER, J (CORRESPONDING AUTHOR), UNIV MELBOURNE, DEPT GEN PRACTICE, MELBOURNE, VIC, AUSTRALIA.	UNIVERSITY OF MELBOURNE;DEAKIN UNIVERSITY;NSW HEALTH;ST VINCENTS HOSPITAL SYDNEY;ST VINCENT'S HEALTH;ST VINCENT'S HOSPITAL MELBOURNE;UNIVERSITY OF MELBOURNE	UNIV MELBOURNE		KUNSTLER B, 2020, JMIR FORM RES	KUNSTLER B, 2020, JMIR FORM RES	TYPE 2 DIABETES; SHARED DECISION MAKING; CLINICAL DECISION SUPPORT; GENERAL PRACTICE; PRIMARY CARE; IMPROVING PRIMARY-CARE; FOLLOW-UP; SYSTEMS; QUALITY; INERTIA; INSULIN; HYPERGLYCEMIA; PERFORMANCE; MELLITUS; OUTCOMES	TYPE 2 DIABETES; SHARED DECISION MAKING; CLINICAL DECISION SUPPORT; GENERAL PRACTICE; PRIMARY CARE	IMPROVING PRIMARY-CARE; FOLLOW-UP; SYSTEMS; QUALITY; INERTIA; INSULIN; HYPERGLYCEMIA; PERFORMANCE; MELLITUS; OUTCOMES	KUNSTLER, BREANNE E.;FURLER, JOHN;HOLMES-TRUSCOTT, ELIZABETH;MCLACHLAN, HAMISH;BOYLE, DOUGLAS;LO, SEAN;SPEIGHT, JANE;O'NEAL, DAVID;AUDEHM, RALPH;KILOV, GARY;MANSKI-NANKERVIS, JO-ANNE	BACKGROUND: MANAGING TYPE 2 DIABETES (T2D) REQUIRES PROGRESSIVE LIFESTYLE CHANGES AND, SOMETIMES, PHARMACOLOGICAL TREATMENT INTENSIFICATION. GENERAL PRACTITIONERS (GPS) ARE INTEGRAL TO THIS PROCESS BUT CAN FIND PHARMACOLOGICAL TREATMENT INTENSIFICATION CHALLENGING BECAUSE OF THE COMPLEXITY OF CONTINUALLY EMERGING TREATMENT OPTIONS. OBJECTIVE: THIS STUDY AIMED TO USE A CO-DESIGN METHOD TO DEVELOP …	E17785			UNIVERSITY OF MELBOURNE; DEAKIN UNIVERSITY; NSW HEALTH; ST VINCENTS HOSPITAL SYDNEY; ST VINCENT'S HEALTH; ST VINCENT'S HOSPITAL MELBOURNE; UNIVERSITY OF MELBOURNE						2561-326X	J.FURLER@UNIMELB.EDU.AU		ROYAL AUSTRALIAN COLLEGE OF GENERAL PRACTITIONERS-DIABETES AUSTRALIA; NETWORKED SOCIETY INSTITUTE (UNIVERSITY OF MELBOURNE)	THE AUTHORS WISH TO THANK THE STUDY PARTICIPANTS FOR VOLUNTEERING THEIR TIME AND INSIGHTS INTO THIS STUDY AND TO THE WORKING GROUP (WHICH INCLUDED THE AUTHORS AND ASSOCIATE PROFESSOR MARK KENNEDY, PROFESSOR SOPHIA ZOUNGAS, AND MR KEN CLARKE) WHO ALSO VOLUNTEERED THEIR TIME AND EXPERT INSIGHTS THAT INFORMED THE OVERALL DESIGN OF THE STUDY AND GLYCASSIST. THIS WORK WAS FUNDED BY THE ROYAL AUSTRALIA…	VL4QK	ENGLISH		46
MANLEY-CASCO D;BERKOWITZ P		A WHOLE FOOD PLANT-BASED DIET WITH A NOVEL POTASSIUM-BINDING RESIN IN A PATIENT WITH ADVANCED CHRONIC KIDNEY DISEASE	2020	AMERICAN JOURNAL OF LIFESTYLE MEDICINE	14	6			0	10.1177/1559827620951036		ARTICLE		GREEN PUBLISHED	ISI	WOS:000563930700001	ST JOSEPH MERCY ANN ARBOR HOSP, YPSILANTI, MI USA.; NEPHROL ASSOCIATES MICHIGAN PC, 5333 MCAULEY DR,SUITE 4003, YPSILANTI, MI 48197 USA.;	AM. J. LIFESTYLE MED.	AM J LIFESTYLE MED	A Whole Food Plant-Based Diet With a Novel Potassium-Binding Resin in a Patient With Advanced Chronic Kidney Disease	BERKOWITZ, P (CORRESPONDING AUTHOR), NEPHROL ASSOCIATES MICHIGAN PC, 5333 MCAULEY DR,SUITE 4003, YPSILANTI, MI 48197 USA.	SAINT JOSEPH MERCY HEALTH SYSTEM (SJMHS)	NEPHROL ASSOCIATES MICHIGAN PC		MANLEY-CASCO D, 2020, AM J LIFESTYLE MED	MANLEY-CASCO D, 2020, AM J LIFESTYLE MED	WHOLE FOOD; PLANT-BASED DIET; KIDNEY FUNCTION; CHRONIC KIDNEY DISEASE; PATIROMER; HYPERKALEMIA; POTASSIUM BINDER	WHOLE FOOD; PLANT-BASED DIET; KIDNEY FUNCTION; CHRONIC KIDNEY DISEASE; PATIROMER; HYPERKALEMIA; POTASSIUM BINDER		MANLEY-CASCO, DARIO;BERKOWITZ, PAUL	CHRONIC KIDNEY DISEASE (CKD) IS A MAJOR HEALTH PROBLEM WITH SUBSTANTIAL MORBIDITY AND MORTALITY. PLANT-BASED DIETS DECREASE THE INCIDENCE OF CKD AND PROGRESSION OF KIDNEY DISEASE AND HELP PREVENT AND TREAT THE IMPORTANT COMORBIDITIES OF OBESITY, TYPE 2 DIABETES, HYPERTENSION, AND CARDIOVASCULAR DISEASE. HOWEVER, IN PATIENTS WITH CKD, THERE IS CONCERN THAT A PLANT-BASED DIET MAY CONTRIBUTE TO LIFE…	1559827620951036		592	SAINT JOSEPH MERCY HEALTH SYSTEM (SJMHS)					AUG 2020	1559-8284	PAUL.BERKOWITZ@STJOESHEALTH.ORG	594			OA1NB	ENGLISH		14
CORONADO-VÁZQUEZ V;CANET-FAJAS C;DELGADO-MARROQUÍN M;MAGALLÓN-BOTAYA R;ROMERO-MARTÍN M;GÓMEZ-SALGADO J		INTERVENTIONS TO FACILITATE SHARED DECISION-MAKING USING DECISION AIDS WITH PATIENTS IN PRIMARY HEALTH CARE A SYSTEMATIC REVIEW	2020	MEDICINE	99	32			93	10.1097/MD.0000000000021389		REVIEW		GREEN PUBLISHED, GOLD	ISI	WOS:000561299900011	CATHOLIC UNIV AVILA, FAC HLTH SCI, DEPT NURSING,CASTILLA LA MANCHA HLTH SERV, ARAGONESE PRIMARY CARE RES GRP B21 17R,HLTH RES I, TOLEDO, SPAIN.; DELICIAS SUR PRIMARY CARE HLTH CTR, BIOETH RES GRP, ZARAGOZA, SPAIN.; UNIV ZARAGOZA, BIOETH RES GRP, HLTH RES INST ARAGON IIS, FAC MED,DELICIAS NORTE PRIMARY CARE HLTH CTR, ZARAGOZA, SPAIN.; UNIV ZARAGOZA, ARAGONESE PRIMARY CARE RES GRP B21 17R, ARRABAL …	MEDICINE (BALTIMORE)	MEDICINE	Interventions to facilitate shared decision-making using decision aids with patients in Primary Health Care A systematic review	GÓMEZ-SALGADO, J (CORRESPONDING AUTHOR), UNIV HUELVA, HUELVA, SPAIN.	SANTA TERESA JESUS CATHOLIC UNIVERSITY OF AVILA;UNIVERSITY OF ZARAGOZA;UNIVERSITY OF ZARAGOZA;UNIVERSIDAD DE HUELVA;UNIVERSIDAD DE HUELVA;UNIVERSIDAD DE ESPECIALIDADES ESPIRITU SANTO	UNIV HUELVA		CORONADO-VÁZQUEZ V, 2020, MEDICINE	CORONADO-VÁZQUEZ V, 2020, MEDICINE	DECISION AIDS; PRIMARY HEALTH CARE; SHARED DECISION MAKING; RANDOMIZED CONTROLLED-TRIAL; MENTAL-HEALTH; CANCER; SUPPORT; COMMUNICATION; CHOICE; RISK; PARTICIPATION; PERSPECTIVES; INVOLVEMENT	DECISION AIDS; PRIMARY HEALTH CARE; SHARED DECISION MAKING	RANDOMIZED CONTROLLED-TRIAL; MENTAL-HEALTH; CANCER; SUPPORT; COMMUNICATION; CHOICE; RISK; PARTICIPATION; PERSPECTIVES; INVOLVEMENT	CORONADO-VAZQUEZ, VALLE;CANET-FAJAS, CARLOTA;TERESA DELGADO-MARROQUIN, MARIA;MAGALLON-BOTAYA, ROSA;ROMERO-MARTIN, MACARENA;GOMEZ-SALGADO, JUAN	BACKGROUND: SHARED DECISION MAKING (SDM) IS A PROCESS WITHIN THE PHYSICIAN-PATIENT RELATIONSHIP APPLICABLE TO ANY CLINICAL ACTION, WHETHER DIAGNOSTIC, THERAPEUTIC, OR PREVENTIVE IN NATURE. IT HAS BEEN DEFINED AS A PROCESS OF MUTUAL RESPECT AND PARTICIPATION BETWEEN THE DOCTOR AND THE PATIENT. THE AIM OF THIS STUDY IS TO DETERMINE THE EFFECTIVENESS OF DECISION AIDS (DA) IN PRIMARY CARE BASED ON CH…	E21389			SANTA TERESA JESUS CATHOLIC UNIVERSITY OF AVILA; UNIVERSITY OF ZARAGOZA; UNIVERSITY OF ZARAGOZA; UNIVERSIDAD DE HUELVA; UNIVERSIDAD DE HUELVA; UNIVERSIDAD DE ESPECIALIDADES ESPIRITU SANTO						1536-5964	JGSALGAD@GMAIL.COM		INSTITUTE OF HEALTH SCIENCES OF ARAGON	THIS REVIEW IS PART OF THE RESEARCH PROJECT "EFFECTIVENESS OF AN INTERVENTION BASED ON SHARED DECISION MAKING FOR IMPROVING THE MEDICATION OF POLYMEDICATED CHRONIC PATIENTS", WHICH WAS AWARDED THE 2016 ESTEVE GRANT FOR HEALTH INNOVATION BY THE INSTITUTE OF HEALTH SCIENCES OF ARAGON.	NC6AV	ENGLISH		56
BAIG A;HUMAYAUN A;MEHMOOD S;AKRAM M;RAZA S;SHAKOORI T		QUALITATIVE EXPLORATION OF FACTORS ASSOCIATED WITH SHARED DECISION-MAKING IN DIABETES MANAGEMENT: A HEALTH CARE PROVIDER'S PERSPECTIVE	2020	INTERNATIONAL JOURNAL FOR QUALITY IN HEALTH CARE	32	7			7	10.1093/intqhc/mzaa073		ARTICLE		BRONZE	ISI	WOS:000584494500006	SIMS SERV HOSP, DIABET MANAGEMENT CTR, JAIL RD, LAHORE 54000, PAKISTAN.; SHAIKH ZAYED MED COMPLEX, UNIV AVE BLOCK D MUSLIM TOWN LAHORE, LAHORE 54000, PAKISTAN.; UNIV LAHORE, CTR RES MOL MED, 1 KM RAIWIND RD SULTAN TOWN, LAHORE 54000, PAKISTAN.; SHAUKAT KHANUM CANC HOSP & RES CTR, 7 A BLOCK R-3 MA JOHAR TOWN, LAHORE 54770, PAKISTAN.;	INT. J. QUAL. HEALTH CARE	INT J QUAL HEALTH C	Qualitative exploration of factors associated with shared decision-making in diabetes management: a health care provider's perspective	BAIG, AM (CORRESPONDING AUTHOR), SIMS SERV HOSP, DIABET MANAGEMENT CTR, JAIL RD, LAHORE 54000, PAKISTAN.	UNIVERSITY OF LAHORE;SHAUKAT KHANUM MEMORIAL CANCER HOSPITAL AND RESEARCH CENTRE	DIABET MANAGEMENT CTR		BAIG A, 2020, INT J QUAL HEALTH C	BAIG A, 2020, INT J QUAL HEALTH C	PATIENT-CENTERED CARE; QUALITY CARE; SHARED DECISION-MAKING; HEALTHCARE PROVIDERS; DIABETES; PATIENT PARTICIPATION; PREFERENCES; PHYSICIANS; EDUCATION	PATIENT-CENTERED CARE; QUALITY CARE; SHARED DECISION-MAKING; HEALTHCARE PROVIDERS; DIABETES	PATIENT PARTICIPATION; PREFERENCES; PHYSICIANS; EDUCATION	BAIG, AMENA MOAZZAM;HUMAYAUN, AYESHA;MEHMOOD, SARA;AKRAM, MUHAMMED WAQAR;RAZA, SYED ABBASS;SHAKOORI, TANIA	OBJECTIVE: INTERNATIONALLY, PATIENT-DOCTOR INTERACTION HAS SHIFTED FROM THE PATERNALIST MODEL TO THE SHARED DECISION-MAKING (SDM) MODEL, WHICH IS AN ESSENTIAL PART OF EFFECTIVE MANAGEMENT OF CHRONIC ILLNESSES, ESPECIALLY DIABETES. IT IS A RELATIVELY NEW CONCEPT IN PAKISTAN, AND DATA ABOUT HEALTHCARE PROVIDERS' PERSPECTIVES ARE LACKING. THE AIM WAS TO EXPLORE SIGNIFICANT FACILITATORS AND BARRIERS …			464	UNIVERSITY OF LAHORE; SHAUKAT KHANUM MEMORIAL CANCER HOSPITAL & RESEARCH CENTRE						1464-3677	AMENAMB14@GMAIL.COM; DRAYESHAH@GMAIL.COM; DRSARAMEHMOOD7@GMAIL.COM; DRMOHAMMEDWAQAR@HOTMAIL.COM; SABBASRAZA@HOTMAIL.COM; DRTANIASHAKOORI@YAHOO.COM	469			OK2QA	ENGLISH		34
LAMBRINOU E;KYRIAKOU M;LAKATAMITOU I;ANGUS N;KHATIB R;VELLONE E;BARROWCLIFF A;HANSEN T;LEE G		AN INTEGRATIVE REVIEW ON FACILITATORS AND BARRIERS IN DELIVERING AND MANAGING INJECTABLE THERAPIES IN CHRONIC CONDITIONS: A PART OF THE ACNAP PROJECT 'INJECTABLE MEDICINES AMONG PATIENTS WITH CARDIOVASCULAR CONDITIONS'	2020	EUROPEAN JOURNAL OF CARDIOVASCULAR NURSING	19	8			19	10.1177/1474515120939007		REVIEW			ISI	WOS:000549929900001	CYPRUS UNIV TECHNOL, SCH HLTH SCI, DEPT NURSING, LIMASSOL, CYPRUS.; NICOSIA GEN HOSP, INTENS CARE UNIT, NICOSIA, CYPRUS.; AMER HEART INST, AMER MED CTR, INTENS CARE UNIT, NICOSIA, CYPRUS.; UNIV HIGHLANDS & ISL, DEPT NURSING & MIDWIFERY, INVERNESS, SCOTLAND.; LEEDS TEACHING HOSP NHS TRUST, MED MANAGEMENT & PHARM SERV, LEEDS, W YORKSHIRE, ENGLAND.; LEEDS TEACHING HOSP NHS, CARDIOL DEPT, LEEDS, W YO…	EUR. J. CARDIOVASC. NURS.	EUR J CARDIOVASC NUR	An integrative review on facilitators and barriers in delivering and managing injectable therapies in chronic conditions: A part of the ACNAP project 'injectable medicines among patients with cardiovascular conditions'	LAMBRINOU, E (CORRESPONDING AUTHOR), CYPRUS UNIV TECHNOL, 15 VRAGADINOU ST, CY-3041 LIMASSOL, CYPRUS.	CYPRUS UNIVERSITY OF TECHNOLOGY;UNIVERSITY OF THE HIGHLANDS AND ISLANDS;UNIVERSITY OF LEEDS;LEEDS GENERAL INFIRMARY;UNIVERSITY OF LEEDS;UNIVERSITY OF ROME TOR VERGATA;UNIVERSITY OF SOUTHERN DENMARK;UNIVERSITY OF LONDON;KING'S COLLEGE LONDON	CYPRUS UNIV TECHNOL		LAMBRINOU E, 2020, EUR J CARDIOVASC NUR	LAMBRINOU E, 2020, EUR J CARDIOVASC NUR	INJECTABLE THERAPIES; SELF-INJECTABLE THERAPIES; CHRONIC DISEASES; FACILITATORS; BARRIERS; PERCEPTIONS; ADHERENCE; TYPE-2 DIABETES-MELLITUS; SELF-MANAGEMENT; INSULIN INITIATION; LOWERING THERAPY; HEART-FAILURE; CARE; MEDICATION; PREVALENCE	INJECTABLE THERAPIES; SELF-INJECTABLE THERAPIES; CHRONIC DISEASES; FACILITATORS; BARRIERS; PERCEPTIONS; ADHERENCE	TYPE-2 DIABETES-MELLITUS; SELF-MANAGEMENT; INSULIN INITIATION; LOWERING THERAPY; HEART-FAILURE; ADHERENCE; CARE; MEDICATION; PERCEPTIONS; PREVALENCE	LAMBRINOU, EKATERINI;KYRIAKOU, MARTHA;LAKATAMITOU, IOANNA;ANGUS, NEIL;KHATIB, RANI;VELLONE, ERCOLE;BARROWCLIFF, ABIGAIL;HANSEN, TINA BIRGITTE;LEE, GERALDINE A.	INTRODUCTION: ALTHOUGH PREVENTIVE HEALTH AND THERAPEUTICS HAVE BENEFITED FROM ADVANCES IN DRUG DEVELOPMENT AND DEVICE INNOVATION, TRANSLATING THESE EVIDENCE-BASED TREATMENTS INTO REAL-WORLD PRACTICE REMAINS CHALLENGING. AIM: THE CURRENT INTEGRATIVE REVIEW AIMS TO IDENTIFY FACILITATORS AND BARRIERS AND PERCEPTIONS IN DELIVERING AND MANAGING INJECTABLE THERAPIES FROM PATIENT PERSPECTIVES. METHODS: …	1474515120939007		663	CYPRUS UNIVERSITY OF TECHNOLOGY; UNIVERSITY OF THE HIGHLANDS & ISLANDS; UNIVERSITY OF LEEDS; LEEDS GENERAL INFIRMARY; UNIVERSITY OF LEEDS; UNIVERSITY OF ROME TOR VERGATA; UNIVERSITY OF SOUTHERN DENMARK; UNIVERSITY OF LONDON; KING'S COLLEGE LONDON					JUL 2020	1873-1953	EKATERINI.LAMBRINOU@CUT.AC.CY	680			PU1TO	ENGLISH		59
BREW-SAM N;CHIB A;ROSSMANN C		DIFFERENTIAL INFLUENCES OF SOCIAL SUPPORT ON APP USE FOR DIABETES SELF-MANAGEMENT - A MIXED METHODS APPROACH	2020	BMC MEDICAL INFORMATICS AND DECISION MAKING	20	1			11	10.1186/s12911-020-01173-3		ARTICLE		GREEN PUBLISHED, GOLD	ISI	WOS:000551905700002	AUSTRALIAN NATL UNIV, RES SCH POPULAT HLTH, COLL HLTH & MED, DEPT HLTH SERV RES & POLICY, MILLS RD, CANBERRA, ACT 2601, AUSTRALIA.; NANYANG TECHNOL UNIV, WEE KIM WEE SCH COMMUN & INFORMAT, 31 NANYANG LINK, SINGAPORE 637718, SINGAPORE.; UNIV ERFURT, DEPT MEDIA & COMMUN STUDIES, NORDHAEUSER STR 63, D-99089 ERFURT, GERMANY.;	BMC MED. INFORM. DECIS. MAK.	BMC MED INFORM DECIS	Differential influences of social support on app use for diabetes self-management - a mixed methods approach	CHIB, A (CORRESPONDING AUTHOR), NANYANG TECHNOL UNIV, WEE KIM WEE SCH COMMUN & INFORMAT, 31 NANYANG LINK, SINGAPORE 637718, SINGAPORE.	AUSTRALIAN NATIONAL UNIVERSITY;NANYANG TECHNOLOGICAL UNIVERSITY;UNIVERSITY OF ERFURT	NANYANG TECHNOL UNIV		BREW-SAM N, 2020, BMC MED INFORM DECIS	BREW-SAM N, 2020, BMC MED INFORM DECIS	MHEALTH; APPS; TECHNOLOGY; DIABETES; SELF-MANAGEMENT; SOCIAL SUPPORT; SHARED DECISION-MAKING; HEALTH-CARE; FAMILY SUPPORT; DECISION-MAKING; MOBILE HEALTH; INTERNET USE; OUTCOMES; ADOPTION; EMPOWERMENT; ADULTS; INTERVENTIONS	MHEALTH; APPS; TECHNOLOGY; DIABETES; SELF-MANAGEMENT; SOCIAL SUPPORT; SHARED DECISION-MAKING	HEALTH-CARE; FAMILY SUPPORT; DECISION-MAKING; MOBILE HEALTH; INTERNET USE; OUTCOMES; ADOPTION; EMPOWERMENT; ADULTS; INTERVENTIONS	BREW-SAM, NICOLA;CHIB, ARUL;ROSSMANN, CONSTANZE	BACKGROUND RECENT STUDIES INCREASINGLY EXAMINE SOCIAL SUPPORT FOR DIABETES SELF-MANAGEMENT DELIVERED VIA MHEALTH. IN CONTRAST TO PREVIOUS STUDIES EXAMINING SOCIAL SUPPORT AS AN OUTCOME OF TECHNOLOGY USE, OR TECHNOLOGY AS A MEANS FOR DELIVERING SOCIAL SUPPORT, THIS PAPER ARGUES THAT SOCIAL SUPPORT HAS AN IMPACT ON THE USE OF DIABETES MHEALTH APPS. SPECIFICALLY, WE POSTULATE DIFFERENCES BETWEEN THE…	151			AUSTRALIAN NATIONAL UNIVERSITY; NANYANG TECHNOLOGICAL UNIVERSITY; UNIVERSITY OF ERFURT						1472-6947	ARULCHIB@NTU.EDU.SG		NANYANG TECHNOLOGICAL UNIVERSITY [M4081081]	STUDY FUNDING WAS PROVIDED BY THE NANYANG TECHNOLOGICAL UNIVERSITY (RESEARCH GRANT NUMBER M4081081).	MP0LQ	ENGLISH		88
TONG W;NG C;LEE Y;LEE P		WHAT WILL MAKE PATIENTS USE A PATIENT DECISION AID? A QUALITATIVE STUDY ON PATIENTS' PERSPECTIVES ON IMPLEMENTATION BARRIERS AND FACILITATORS	2020	JOURNAL OF EVALUATION IN CLINICAL PRACTICE	26	3			8	10.1111/jep.13161		ARTICLE		GREEN ACCEPTED	ISI	WOS:000534225100011	UNIV MALAYA, FAC MED, DEPT PRIMARY CARE MED, KUALA LUMPUR 50603, MALAYSIA.; UNIV PUTRA MALAYSIA, FAC MED & HLTH SCI, DEPT FAMILY MED, SERDANG, MALAYSIA.;	J. EVAL. CLIN. PRACT.	J EVAL CLIN PRACT	What will make patients use a patient decision aid? A qualitative study on patients' perspectives on implementation barriers and facilitators	NG, CJ (CORRESPONDING AUTHOR), UNIV MALAYA, FAC MED, DEPT PRIMARY CARE MED, KUALA LUMPUR 50603, MALAYSIA.	UNIVERSITI MALAYA;UNIVERSITI PUTRA MALAYSIA	UNIV MALAYA		TONG W, 2020, J EVAL CLIN PRACT	TONG W, 2020, J EVAL CLIN PRACT	BARRIERS; DECISION SUPPORT; FACILITATORS; IMPLEMENTATION; INSULIN INITIATION; PATIENT DECISION AID; PATIENTS' PERSPECTIVES; TYPE 2 DIABETES MELLITUS; HEALTH-CARE PROFESSIONALS; PHYSICIANS; MODEL; VIEWS	BARRIERS; DECISION SUPPORT; FACILITATORS; IMPLEMENTATION; INSULIN INITIATION; PATIENT DECISION AID; PATIENTS' PERSPECTIVES; TYPE 2 DIABETES MELLITUS	HEALTH-CARE PROFESSIONALS; PHYSICIANS; MODEL; VIEWS	TONG, WEN TING;NG, CHIRK JENN;LEE, YEW KONG;LEE, PING YEIN	RATIONALE, AIMS, AND OBJECTIVES FEW STUDIES FOCUS ON PATIENTS' VIEWS ON FACTORS INFLUENCING IMPLEMENTATION OF PATIENT DECISION AIDS (PDAS). THIS STUDY AIMS TO EXPLORE PATIENTS' VIEWS ON THE FACTORS INFLUENCING IMPLEMENTATION OF AN "INSULIN CHOICE" PDA IN A PRIMARY CARE SETTING. METHODS THIS STUDY USED A DESCRIPTIVE QUALITATIVE STUDY DESIGN. INTERVIEWS WERE CONDUCTED USING A SEMISTRUCTURED INTERVI…			755	UNIVERSITI MALAYA; UNIVERSITI PUTRA MALAYSIA						1365-2753	NGCJ@UM.EDU.MY	764			LP3NG	ENGLISH		56
WANG M;LIN H;HUNG L;LO Y		NON-HEALTH OUTCOMES AFFECTING SELF-CARE BEHAVIORS AND MEDICAL DECISION-MAKING PREFERENCE IN PATIENTS WITH TYPE 2 DIABETES: A CROSS-SECTIONAL STUDY	2020	BMC MEDICAL INFORMATICS AND DECISION MAKING	20	1			4	10.1186/s12911-020-1095-2		ARTICLE		GREEN SUBMITTED, GREEN PUBLISHED, GOLD	ISI	WOS:000530132800001	NATL TAIWAN UNIV, HOSP HSIN CHU BRANCH, DEPT SECRETARIAT, 25,LANE 442,SEC 1,JINGGUO RD, HSINCHU 300, TAIWAN.; YUANPEI UNIV MED TECHNOL, DEPT HEALTHCARE MANAGEMENT, HSINCHU, TAIWAN.; MINGHSIN UNIV SCI & TECHNOL, DEPT BUSINESS ADM, HSINCHU, TAIWAN.; CHINA MED UNIV, DEPT PUBL HLTH, TAICHUNG, TAIWAN.; NATL TAIWAN UNIV HOSP, DEPT DEV & PLANNING, HSIN CHU BRANCH, HSINCHU, TAIWAN.;	BMC MED. INFORM. DECIS. MAK.	BMC MED INFORM DECIS	Non-health outcomes affecting self-care behaviors and medical decision-making preference in patients with type 2 diabetes: a cross-sectional study	WANG, MJ (CORRESPONDING AUTHOR), NATL TAIWAN UNIV, HOSP HSIN CHU BRANCH, DEPT SECRETARIAT, 25,LANE 442,SEC 1,JINGGUO RD, HSINCHU 300, TAIWAN.; WANG, MJ (CORRESPONDING AUTHOR), YUANPEI UNIV MED TECHNOL, DEPT HEALTHCARE MANAGEMENT, HSINCHU, TAIWAN.	NATIONAL TAIWAN UNIVERSITY;CHINA MEDICAL UNIVERSITY TAIWAN;NATIONAL TAIWAN UNIVERSITY;NATIONAL TAIWAN UNIVERSITY HOSPITAL	NATL TAIWAN UNIV;YUANPEI UNIV MED TECHNOL		WANG M, 2020, BMC MED INFORM DECIS	WANG M, 2020, BMC MED INFORM DECIS	HEALTH LITERACY; SELF-EFFICACY; PATIENT EMPOWERMENT; SELF-CARE BEHAVIORS; TYPE 2 DIABETES; EMPOWERMENT; EFFICACY; MANAGEMENT; SUPPORT	HEALTH LITERACY; SELF-EFFICACY; PATIENT EMPOWERMENT; SELF-CARE BEHAVIORS; TYPE 2 DIABETES	HEALTH LITERACY; EMPOWERMENT; EFFICACY; MANAGEMENT; SUPPORT	WANG, MING-JYE;LIN, HUNG-MING;HUNG, LI-CHEN;LO, YI-TING	BACKGROUND THE EFFECTS OF PATIENT SUSTAINED SELF-CARE BEHAVIORS ON GLYCEMIC CONTROL ARE EVEN GREATER THAN THE EFFECTS OF MEDICAL TREATMENT, INDICATING THE VALUE OF IDENTIFYING THE FACTORS THAT INFLUENCE SELF-CARE BEHAVIORS. TO DATE, THESE FACTORS HAVE NOT BEEN PLACED IN A SINGLE MODEL TO CLARIFY THE CRITICAL PATH AFFECTING SELF-CARE BEHAVIORS. THE AIMS OF THIS STUDY WERE TO EXPLORE THE RELATIONSH…	74			NATIONAL TAIWAN UNIVERSITY; CHINA MEDICAL UNIVERSITY TAIWAN; NATIONAL TAIWAN UNIVERSITY; NATIONAL TAIWAN UNIVERSITY HOSPITAL						1472-6947	JYE9129@GMAIL.COM		NATIONAL TAIWAN UNIVERSITY HOSPITAL, HSIN-CHU BRANCH [107-HCH038]	THIS STUDY WAS SUPPORTED BY GRANTS FROM THE NATIONAL TAIWAN UNIVERSITY HOSPITAL, HSIN-CHU BRANCH, (107-HCH038). THE FUNDERS HAD NO ROLE IN THE STUDY DESIGN, DATA COLLECTION, DATA ANALYSIS OR INTERPRETATION OF THE RESULTS, OR IN THE WRITING OF THE MANUSCRIPT.	LJ4JO	ENGLISH		51
CONSOLI S;DUCLOS M;GRIMALDI A;PENFORNIS A;BINEAU S;SABIN B;POURIEL M;FREUND E;DEJAGER S		OPADIA STUDY: IS A PATIENT QUESTIONNAIRE USEFUL FOR ENHANCING PHYSICIAN-PATIENT SHARED DECISION MAKING ON PHYSICAL ACTIVITY MICRO-OBJECTIVES IN DIABETES?	2020	ADVANCES IN THERAPY	37	5			5	10.1007/s12325-020-01336-8		ARTICLE		GREEN PUBLISHED, HYBRID	ISI	WOS:000526250900008	SORBONNE PARIS CITE UNIV, PARIS DESCARTES UNIV MED, PARIS, FRANCE.; UNIV AUVERGNE, CLERMONT UNIV, DEPT SPORT MED & FUNCT EXPLORAT,UNH, UNIV HOSP CHU,G MONTPIED HOSP,INRA,UMR 1019,CRNH, CLERMONT FERRAND, FRANCE.; HOP LA PITIE SALPETRIERE, INST E3M, SERV DIABETOL, PARIS, FRANCE.; UNIV PARIS SACLAY, CTR HOSP SUD FRANCILIEN DE CORBEIL ESSONNES, SERV ENDOCRINOL DIABETOL & MALAD METABOL, ORSAY, FRANCE.…	ADV. THER.	ADV THER	OPADIA Study: Is a Patient Questionnaire Useful for Enhancing Physician-Patient Shared Decision Making on Physical Activity Micro-objectives in Diabetes?	DEJAGER, S (CORRESPONDING AUTHOR), MSD FRANCE, IMMEUBLE CARRE MICHELET, 10-12 COURS MICHELET, F-92800 PUTEAUX LA DEFENSE, FRANCE.	UNIVERSITE PARIS CITE;INRAE;UNIVERSITE CLERMONT AUVERGNE (UCA);CHU CLERMONT FERRAND;SORBONNE UNIVERSITE;ASSISTANCE PUBLIQUE HOPITAUX PARIS (APHP);HOPITAL UNIVERSITAIRE PITIE-SALPETRIERE - APHP;UNIVERSITE PARIS SACLAY	S (CORRESPONDING AUTHOR)		CONSOLI S, 2020, ADV THER	CONSOLI S, 2020, ADV THER	DIABETES MELLITUS; PATIENT CENTREDNESS; PATIENT QUESTIONNAIRE; PHYSICAL ACTIVITY; PHYSICIAN EMPATHY; SHARED DECISION MAKING; TYPE 2; HYPERTENSION; BARRIERS	DIABETES MELLITUS; PATIENT CENTREDNESS; PATIENT QUESTIONNAIRE; PHYSICAL ACTIVITY; PHYSICIAN EMPATHY; SHARED DECISION MAKING; TYPE 2	HYPERTENSION; BARRIERS	CONSOLI, SILLA M.;DUCLOS, MARTINE;GRIMALDI, ANDRE;PENFORNIS, ALFRED;BINEAU, SEBASTIEN;SABIN, BENEDICTE;POURIEL, MATHILDE;FREUND, EVA;DEJAGER, SYLVIE	INTRODUCTION REGULAR PHYSICAL ACTIVITY (PA) IS RECOMMENDED BY ALL TYPE 2 DIABETES MELLITUS (T2DM) MANAGEMENT GUIDELINES. THE OPADIA STUDY AIMED TO DETERMINE WHETHER USING A SPECIFIC PATIENT QUESTIONNAIRE (OPTIMA-PA (C)) COULD HELP T2DM PATIENTS INCREASE THEIR PA BY LEADING TO BETTER PHYSICIAN-PATIENT COMMUNICATION AND IMPROVED LEVELS OF SHARED DECISION MAKING CONCERNING SPECIFIC, MEASURABLE, ACCE…			2317	UNIVERSITE PARIS CITE; INRAE; UNIVERSITE CLERMONT AUVERGNE (UCA); CHU CLERMONT FERRAND; SORBONNE UNIVERSITE; ASSISTANCE PUBLIQUE HOPITAUX PARIS (APHP); HOPITAL UNIVERSITAIRE PITIE-SALPETRIERE - APHP; UNIVERSITE PARIS SACLAY					APR 2020	1865-8652	SYLVIE.DEJAGER@MSD.COM	2336	MSD FRANCE	SPONSORSHIP FOR THIS STUDY THE JOURNALS RAPID SERVICE FEE AND OPEN ACCESS FEE WERE FUNDED BY MSD FRANCE.	LK5DQ	ENGLISH		19
PETERSON K;CARLIN C;SOLBERG L;JACOBSEN R;KRIEL T;EDER M		REDESIGNING PRIMARY CARE TO IMPROVE DIABETES OUTCOMES (THE UNITED STUDY)	2020	DIABETES CARE	43	3			15	10.2337/dc19-1140		ARTICLE		GREEN PUBLISHED	ISI	WOS:000517984600015	UNIV MINNESOTA, SCH MED, DEPT FAMILY MED & COMMUNITY HLTH, MINNEAPOLIS, MN 55455 USA.; HEALTHPARTNERS INST, MINNEAPOLIS, MN USA.;	DIABETES CARE	DIABETES CARE	Redesigning Primary Care to Improve Diabetes Outcomes (the UNITED Study)	PETERSON, KA (CORRESPONDING AUTHOR), UNIV MINNESOTA, SCH MED, DEPT FAMILY MED & COMMUNITY HLTH, MINNEAPOLIS, MN 55455 USA.	UNIVERSITY OF MINNESOTA SYSTEM;UNIVERSITY OF MINNESOTA TWIN CITIES	UNIV MINNESOTA		PETERSON K, 2020, DIABETES CARE	PETERSON K, 2020, DIABETES CARE	RANDOMIZED-TRIAL; PRACTICE SYSTEMS; TRANSFORMATION; HEALTH		RANDOMIZED-TRIAL; PRACTICE SYSTEMS; TRANSFORMATION; HEALTH	PETERSON, KEVIN A.;CARLIN, CAROLINE;SOLBERG, LEIF I.;JACOBSEN, RACHEL;KRIEL, TONI;EDER, MILTON	OBJECTIVE THE EFFECTIVE REDESIGN OF PRIMARY CARE DELIVERY SYSTEMS TO IMPROVE DIABETES CARE REQUIRES AN UNDERSTANDING OF WHICH PARTICULAR COMPONENTS OF DELIVERY CONSISTENTLY LEAD TO BETTER CLINICAL OUTCOMES. WE IDENTIFIED ASSOCIATIONS BETWEEN COMMON SYSTEMS OF CARE MANAGEMENT (SYSCMS) AND THE FREQUENCY OF MEETING STANDARDIZED PERFORMANCE TARGETS FOR OPTIMAL DIABETES CARE (NQF#0729) IN PRIMARY CARE…			549	UNIVERSITY OF MINNESOTA SYSTEM; UNIVERSITY OF MINNESOTA TWIN CITIES						1935-5548	PETER223@UMN.EDU	555	NATIONAL INSTITUTE OF DIABETES AND DIGESTIVE AND KIDNEY DISEASES OF THE NATIONAL INSTITUTES OF HEALTH [R18-DK-110732]	RESEARCH REPORTED IN THIS ARTICLE WAS SUPPORTED BY THE NATIONAL INSTITUTE OF DIABETES AND DIGESTIVE AND KIDNEY DISEASES OF THE NATIONAL INSTITUTES OF HEALTH UNDER AWARD NUMBER R18-DK-110732.	KS0EJ	ENGLISH		29
TAN N;LENG A;YUN I;ZHEN S;PAULPANDI M;LEE Y;FURLER J;CAR J;NG C		CULTURAL ADAPTATION OF A PATIENT DECISION-AID FOR INSULIN THERAPY	2020	BMJ OPEN	10	3			6	10.1136/bmjopen-2019-033791		ARTICLE		GREEN PUBLISHED, GOLD	ISI	WOS:000527801000102	SINGHLTH POLYCLIN, DEPT RES, SINGAPORE, SINGAPORE.; DUKE NUS, SINGAPORE, SINGAPORE.; SINGHLTH POLYCLIN, GEN PRACTICE, SINGAPORE, SINGAPORE.; UNIV MALAYA, DEPT PRIMARY CARE MED, KUALA LUMPUR, MALAYSIA.; UNIV MELBOURNE, DEPT GEN PRACTICE & PRIMARY HLTH CARE, CARLTON, VIC, AUSTRALIA.; NANYANG TECHNOL UNIV, LEE KONG CHIAN SCH MED, HLTH SERV & OUTCOMES RES PROGRAMME, SINGAPORE, SINGAPORE.; IMPERIAL CO…	BMJ OPEN	BMJ OPEN	Cultural adaptation of a patient decision-aid for insulin therapy	TAN, NC (CORRESPONDING AUTHOR), SINGHLTH POLYCLIN, DEPT RES, SINGAPORE, SINGAPORE.; TAN, NC (CORRESPONDING AUTHOR), DUKE NUS, SINGAPORE, SINGAPORE.	NATIONAL UNIVERSITY OF SINGAPORE;UNIVERSITI MALAYA;UNIVERSITY OF MELBOURNE;NANYANG TECHNOLOGICAL UNIVERSITY;IMPERIAL COLLEGE LONDON	NC (CORRESPONDING AUTHOR);NC (CORRESPONDING AUTHOR)		TAN N, 2020, BMJ OPEN	TAN N, 2020, BMJ OPEN	BARRIERS		BARRIERS	TAN, NGIAP CHUAN;LENG, AGNES KOONG YING;YUN, IAN PHOON KWONG;ZHEN, SINEAD WANG;PAULPANDI, MUTHULAKSHMI;LEE, YEW KONG;FURLER, JOHN;CAR, JOSIP;NG, CHIRK JENN	INTRODUCTION PATIENT DECISION-AIDS (PDAS) SUPPORT PATIENTS IN SELECTING EVIDENCE-BASED TREATMENT OPTIONS. PDA IS USEFUL ONLY IF THE USER UNDERSTANDS THE CONTENT TO MAKE PERSONALISED DECISIONS. CULTURAL ADAPTATION IS A PROCESS OF ADJUSTING HEALTH MESSAGES SO THAT THE INFORMATION IS ACCURATE, RELEVANT AND UNDERSTANDABLE TO USERS FROM A DIFFERENT POPULATION. A PDA HAS BEEN DEVELOPED TO ASSIST MALAYS…	E033791			NATIONAL UNIVERSITY OF SINGAPORE; UNIVERSITI MALAYA; UNIVERSITY OF MELBOURNE; NANYANG TECHNOLOGICAL UNIVERSITY; IMPERIAL COLLEGE LONDON							TAN.NGIAP.CHUAN@SINGHEALTH.COM.SG		SINGAPORE NATIONAL MEDICAL RESEARCH COUNCIL HEALTH SERVICES RESEARCH GRANT [NMRC/HSRG/0082/2017]	THE STUDY IS SPONSORED BY SINGAPORE NATIONAL MEDICAL RESEARCH COUNCIL HEALTH SERVICES RESEARCH GRANT (NMRC/HSRG/0082/2017).	LG0KT	ENGLISH		26
ROTHE U;MANUWALD U;KUGLER J;SCHULZE J		QUALITY CRITERIA/KEY COMPONENTS FOR HIGH QUALITY OF DIABETES MANAGEMENT TO AVOID DIABETES-RELATED COMPLICATIONS	2021	JOURNAL OF PUBLIC HEALTH-HEIDELBERG	29	5			5	10.1007/s10389-020-01227-w		REVIEW		HYBRID	ISI	WOS:000516475000001	TECH UNIV DRESDEN, FAC MED CARL GUSTAV CARUS, HLTH SCI PUBL HLTH, FETSCHERSTR 74, D-01307 DRESDEN, GERMANY.; SACHS LANDESARZTEKAMMER, SCHUTZENHOHE 16, D-01099 DRESDEN, GERMANY.;	J. PUBLIC HEALTH-HEIDELBERG	J PUBLIC HEALTH-HEID	Quality criteria/key components for high quality of diabetes management to avoid diabetes-related complications	ROTHE, U (CORRESPONDING AUTHOR), TECH UNIV DRESDEN, FAC MED CARL GUSTAV CARUS, HLTH SCI PUBL HLTH, FETSCHERSTR 74, D-01307 DRESDEN, GERMANY.	TECHNISCHE UNIVERSITAT DRESDEN	TECH UNIV DRESDEN		ROTHE U, 2021, J PUBLIC HEALTH-HEID	ROTHE U, 2021, J PUBLIC HEALTH-HEID	TYPE 2 DIABETES; SECONDARY PREVENTION; DISEASE MANAGEMENT; QUALITY INDICATORS; KEY COMPONENTS; HEALTH-CARE; OF-CARE; TYPE-2; INDICATORS; OUTCOMES; POPULATION; PREVENTION; GUIDELINES; PROGRAM	TYPE 2 DIABETES; SECONDARY PREVENTION; DISEASE MANAGEMENT; QUALITY INDICATORS; KEY COMPONENTS	HEALTH-CARE; DISEASE MANAGEMENT; OF-CARE; TYPE-2; INDICATORS; OUTCOMES; POPULATION; PREVENTION; GUIDELINES; PROGRAM	ROTHE, ULRIKE;MANUWALD, ULF;KUGLER, JOACHIM;SCHULZE, JAN	AIM THE AIM OF THIS REVIEW SHOUD BE TO MAP DATA AND TO IDENTIFY QUALITY INDICATORS FOR GOOD PRACTICES FOR DIABETES MANAGEMENT AND SECONDARY PREVENTION, SPECIFICALLY OF TYPE 2 DIABETES. METHODS TO ACHIEVE THIS AIM WE PERFORMED THE FOLLOWING STEPS: (I) A LITERATURE REVIEW ON EVALUATION CRITERIA, (II) SELECTION OF QUALITY CRITERIA AND KEY COMPONENTS FOR HIGH QUALITY OF CARE, (III) CREATION OF A CHEC…			1235	TECHNISCHE UNIVERSITAT DRESDEN					FEB 2020	1613-2238	ULRIKE.ROTHE@TU-DRESDEN.DE; ULF.MANUWALD@TU-DRESDEN.DE; JOACHIM.KUGLER@TU-DRESDEN.DE; DRESDEN@SLAEK.DE	1241	PROJEKT DEAL	OPEN ACCESS FUNDING PROVIDED BY PROJEKT DEAL.	UP1FP	ENGLISH		51
YAMANE S;DE G J;RIGGS A;KIMBERLY G;HOLYE M		ASSESSMENT OF A PATIENT-CENTERED INITIATIVE TO IMPROVE HYPERTENSION MANAGEMENT FOR ADULTS WITH COMORBID TYPE 2 DIABETES AT A FREE CLINIC IN THE RURAL SOUTH	2020	NURSING FORUM	55	3			6	10.1111/nuf.12434		ARTICLE		GOLD	ISI	WOS:000511599400001	CATAWBA COLL, DEPT NURSING, SALISBURY, NC 28144 USA.; DUKE UNIV, SCH NURSING, DURHAM, NC USA.; DAVIE CTY HLTH DEPT, MOCKSVILLE, NC USA.; STOREHOUSE JESUS, MOCKSVILLE, NC USA.;	NURS. FORUM	NURS FORUM	Assessment of a patient-centered initiative to improve hypertension management for adults with comorbid type 2 diabetes at a free clinic in the rural south	YAMANE, SS (CORRESPONDING AUTHOR), CATAWBA COLL, DEPT NURSING, SALISBURY, NC 28144 USA.	DUKE UNIVERSITY	CATAWBA COLL		YAMANE S, 2020, NURS FORUM	YAMANE S, 2020, NURS FORUM	CHRONIC DISEASE; DIABETES; HYPERTENSION; LIFESTYLE ADHERENCE; MEDICATION ADHERENCE; PATIENT EDUCATION; SHARED DECISION MAKING; HEALTH OUTCOMES; CARE	CHRONIC DISEASE; DIABETES; HYPERTENSION; LIFESTYLE ADHERENCE; MEDICATION ADHERENCE; PATIENT EDUCATION; SHARED DECISION MAKING	HEALTH OUTCOMES; CARE	YAMANE, SANDRA S.;DE GAGNE, JENNIE C.;RIGGS, ALYSSE;KIMBERLY, GEORGE D.;HOLYE, MARTHA	BACKGROUND HYPERTENSION IS THE MOST MODIFIABLE RISK FACTOR FOR CARDIOVASCULAR DISEASE. LOW LEVELS OF ADHERENCE TO MEDICATION REGIMENS, POSITIVE HEALTH BEHAVIORS, AND IDEAL METRIC GOALS ARE ASSOCIATED WITH LOW RATES OF MORBIDITY AND MORTALITY, IMPAIRED PHYSICAL FUNCTION, AND FRAILTY. AIM THIS QUALITY IMPROVEMENT STUDY SOUGHT TO ASSESS WHETHER A PROGRAM OF PATIENT AND PROVIDER EDUCATION, COMBINED W…			348	DUKE UNIVERSITY					FEB 2020	1744-6198	SSYAMANE17@CATAWBA.EDU	355			MU0BM	ENGLISH		22
BOUDEWIJNS E;CLAESSENS D;VAN S O;KEIJSERS L;SALOMÉ P;IN ' V J;BILO H;GIDDING-SLOK A		ABC-TOOL REINVENTED: DEVELOPMENT OF A DISEASE-SPECIFIC 'ASSESSMENT OF BURDEN OF CHRONIC CONDITIONS (ABCC)-TOOL' FOR MULTIPLE CHRONIC CONDITIONS	2020	BMC FAMILY PRACTICE	21	1			15	10.1186/s12875-019-1075-8		ARTICLE		GREEN PUBLISHED, GOLD	ISI	WOS:000513686900005	MAASTRICHT UNIV, CAPHRI, DEPT FAMILY MED, POB 616, NL-6200 MD MAASTRICHT, NETHERLANDS.; FRANCISCUS GASTHUIS & VLIETLAND, DEPT PULMONOL, ROTTERDAM, NETHERLANDS.; ERASMUS MC, DEPT PULMONOL, ROTTERDAM, NETHERLANDS.; UNIV GRONINGEN, UNIV MED CTR GRONINGEN, DEPT INTERNAL MED, GRONINGEN, NETHERLANDS.;	BMC FAM. PRACT.	BMC FAM PRACT	ABC-tool reinvented: development of a disease-specific 'Assessment of Burden of Chronic Conditions (ABCC)-tool' for multiple chronic conditions	BOUDEWIJNS, EA (CORRESPONDING AUTHOR), MAASTRICHT UNIV, CAPHRI, DEPT FAMILY MED, POB 616, NL-6200 MD MAASTRICHT, NETHERLANDS.	MAASTRICHT UNIVERSITY;MAASTRICHT UNIVERSITY MEDICAL CENTRE (MUMC);FRANCISCUS GASTHUIS;ERASMUS UNIVERSITY ROTTERDAM;ERASMUS MC;UNIVERSITY OF GRONINGEN	MAASTRICHT UNIV		BOUDEWIJNS E, 2020, BMC FAM PRACT	BOUDEWIJNS E, 2020, BMC FAM PRACT	BURDEN OF DISEASE; CHRONIC DISEASE; ABCC-TOOL; SELF-MANAGEMENT; QUESTIONNAIRE; ASTHMA; DIABETES MELLITUS TYPE 2; COPD; SHARED DECISION MAKING; PATIENT-CENTERED CARE; QUALITY-OF-LIFE; PATIENT-PROVIDER COMMUNICATION; DIABETES SELF-CARE; MANAGEMENT; SCALE; PROGRAMS; MEDICINE	BURDEN OF DISEASE; CHRONIC DISEASE; ABCC-TOOL; SELF-MANAGEMENT; QUESTIONNAIRE; ASTHMA; DIABETES MELLITUS TYPE 2; COPD; SHARED DECISION MAKING; PATIENT-CENTERED CARE	QUALITY-OF-LIFE; PATIENT-PROVIDER COMMUNICATION; DIABETES SELF-CARE; MANAGEMENT; SCALE; COPD; PROGRAMS; MEDICINE	BOUDEWIJNS, ESTHER A.;CLAESSENS, DANNY;VAN SCHAYCK, ONNO C. P.;KEIJSERS, LOTTE C. E. M.;SALOME, PHILIPPE L.;IN 'T VEEN, JOHANNES C. C. M.;BILO, HENK J. G.;GIDDING-SLOK, ANNERIKA H. M.	BACKGROUND NUMEROUS INSTRUMENTS HAVE BEEN DEVELOPED TO ASSESS PATIENT REPORTED OUTCOMES; MOST APPROACHES HOWEVER FOCUS ON A SINGLE CONDITION. WITH THE INCREASING PREVALENCE OF MULTIMORBIDITY, THIS MIGHT NO LONGER BE APPROPRIATE. MOREOVER, A MORE COMPREHENSIVE APPROACH THAT FACILITATES SHARED DECISION MAKING AND STIMULATES SELF-MANAGEMENT IS MOST LIKELY MORE VALUABLE FOR CLINICAL PRACTICE THAN A Q…	11			MAASTRICHT UNIVERSITY; MAASTRICHT UNIVERSITY MEDICAL CENTRE (MUMC); FRANCISCUS GASTHUIS; ERASMUS UNIVERSITY ROTTERDAM; ERASMUS MC; UNIVERSITY OF GRONINGEN						1471-2296	ESTHER.BOUDEWIJNS@MAASTRICHTUNIVERSITY.NL		NETHERLANDS ORGANISATION FOR HEALTH RESEARCH AND DEVELOPMENT [104006001]	THIS STUDY WAS FUNDED BY THE NETHERLANDS ORGANISATION FOR HEALTH RESEARCH AND DEVELOPMENT (104006001). THE FUNDERS IN THE STUDY HAD NO RULE IN THE STUDY DESIGN, DATA COLLECTION, ANALYSIS, INTERPRETATION OF THE DATA, OR WRITING OF THE REPORT.	KL8RW	ENGLISH		29
ADEJARE A;ECKMAN M		AUTOMATED TOOL FOR HEALTH UTILITY ASSESSMENTS: THE GAMBLER II	2020	MDM POLICY & PRACTICE	5	1			5	10.1177/2381468320914307		ARTICLE		GOLD, GREEN PUBLISHED	ISI	WOS:000938229200004	UNIV CINCINNATI, DEPT BIOMED INFORMAT, CARE CRAWLEY BLDG,SUITE E-870,3230 EDEN AVE, CINCINNATI, OH 45267 USA.; UNIV CINCINNATI, DIV GEN INTERNAL MED, CINCINNATI, OH USA.; UNIV CINCINNATI, CTR CLIN EFFECTIVENESS, CINCINNATI, OH USA.;	MDM POLICY PRACT.	MDM POLICY PRACT	Automated Tool for Health Utility Assessments: The Gambler II	ADEJARE, AA (CORRESPONDING AUTHOR), UNIV CINCINNATI, DEPT BIOMED INFORMAT, CARE CRAWLEY BLDG,SUITE E-870,3230 EDEN AVE, CINCINNATI, OH 45267 USA.	UNIVERSITY SYSTEM OF OHIO;UNIVERSITY OF CINCINNATI;UNIVERSITY SYSTEM OF OHIO;UNIVERSITY OF CINCINNATI;UNIVERSITY SYSTEM OF OHIO;UNIVERSITY OF CINCINNATI	UNIV CINCINNATI		ADEJARE A, 2020, MDM POLICY PRACT	ADEJARE A, 2020, MDM POLICY PRACT	DECISION MAKING; DECISION THEORY; USER INTERFACE; HEALTH UTILITIES; QUALITY OF LIFE	DECISION MAKING; DECISION THEORY; USER INTERFACE; HEALTH UTILITIES; QUALITY OF LIFE		ADEJARE, ADEBOYE A.;ECKMAN, MARK H.	BACKGROUND. THE GAMBLER II IS A WEB-BASED UTILITY ASSESSMENT TOOL SUPPORTING VISUAL ANALOGUE SCALE (VAS), STANDARD GAMBLE (SG), AND TIME TRADE-OFF (TTO) UTILITY ASSESSMENTS. IT CONTAINS NOVEL FEATURES, INCLUDING AN EASY TO USE PROJECT DEVELOPMENT AUTHORING TOOL AND USE OF MULTIMEDIA CLIPS FOR HEALTH STATE DESCRIPTIONS. OBJECTIVES. EVALUATE THE USABILITY AND UNDERSTANDABILITY OF THE PATIENT-FACING…				UNIVERSITY SYSTEM OF OHIO; UNIVERSITY OF CINCINNATI; UNIVERSITY SYSTEM OF OHIO; UNIVERSITY OF CINCINNATI; UNIVERSITY SYSTEM OF OHIO; UNIVERSITY OF CINCINNATI						2381-4683	ADEJARAA@MAIL.UC.EDU				VM0TA	ENGLISH		64
BOUDEWIJNS E;CLAESSENS D;JOORE M;KEIJSERS L;VAN S O;WINKENS B;GIDDING-SLOK A		EFFECTIVENESS AND COST-EFFECTIVENESS OF THE ASSESSMENT OF BURDEN OF CHRONIC CONDITIONS (ABCC) TOOL IN PATIENTS WITH COPD, ASTHMA, DIABETES MELLITUS TYPE 2 AND HEART FAILURE: PROTOCOL FOR A PRAGMATIC CLUSTERED QUASI-EXPERIMENTAL STUDY	2020	BMJ OPEN	10	11			7	10.1136/bmjopen-2020-037693		ARTICLE		GREEN PUBLISHED, GOLD	ISI	WOS:000595708300031	MAASTRICHT UNIV, CARE & PUBL HLTH RES INST CAPHRI, DEPT FAMILY MED, MAASTRICHT, NETHERLANDS.; MAASTRICHT UNIV, DEPT CLIN EPIDEMIOL & MED TECHNOL ASSESSMENT KEMT, MED CTR, MAASTRICHT, NETHERLANDS.; MAASTRICHT UNIV, CARE & PUBL HLTH RES INST CAPHRI, DEPT METHODOL & STAT, MAASTRICHT, NETHERLANDS.;	BMJ OPEN	BMJ OPEN	Effectiveness and cost-effectiveness of the Assessment of Burden of Chronic Conditions (ABCC) tool in patients with COPD, asthma, diabetes mellitus type 2 and heart failure: protocol for a pragmatic clustered quasi-experimental study	BOUDEWIJNS, EA (CORRESPONDING AUTHOR), MAASTRICHT UNIV, CARE & PUBL HLTH RES INST CAPHRI, DEPT FAMILY MED, MAASTRICHT, NETHERLANDS.	MAASTRICHT UNIVERSITY;MAASTRICHT UNIVERSITY;MAASTRICHT UNIVERSITY	MAASTRICHT UNIV		BOUDEWIJNS E, 2020, BMJ OPEN	BOUDEWIJNS E, 2020, BMJ OPEN	HEART FAILURE; PRIMARY CARE; ASTHMA; CHRONIC AIRWAYS DISEASE; DIABETES &AMP; ENDOCRINOLOGY; CHRONIC ILLNESS; PRIMARY-CARE; QUESTIONNAIRE; CENTEREDNESS; EQ-5D-5L	HEART FAILURE; PRIMARY CARE; ASTHMA; CHRONIC AIRWAYS DISEASE; DIABETES &AMP; ENDOCRINOLOGY	CHRONIC ILLNESS; PRIMARY-CARE; QUESTIONNAIRE; CENTEREDNESS; EQ-5D-5L	BOUDEWIJNS, ESTHER A.;CLAESSENS, DANNY;JOORE, MANUELA;KEIJSERS, LOTTE C. E. M.;VAN SCHAYCK, ONNO C. P.;WINKENS, BJORN;GIDDING-SLOK, ANNERIKA H. M.	INTRODUCTION THE NUMBER OF PEOPLE THAT HAVE ONE OR MULTIPLE CONDITION(S) WITH A CHRONIC COURSE IS RISING, WHICH CONSEQUENTLY CHALLENGES HEALTHCARE SYSTEMS. HEALTHCARE GEARED TO LONG-TERM CARE SHOULD FOCUS ON PATIENT-CENTREDNESS, SHARED DECISION MAKING AND SELF-MANAGEMENT. THE ASSESSMENT OF BURDEN OF CHRONIC CONDITIONS (ABCC) TOOL WAS DEVELOPED TO INTEGRATE THESE ELEMENTS IN DAILY HEALTHCARE PRACT…	E037693			MAASTRICHT UNIVERSITY; MAASTRICHT UNIVERSITY; MAASTRICHT UNIVERSITY							ESTHER.BOUDEWIJNS@MAASTRICHTUNIVERSITY.NL		NETHERLANDS ORGANISATION FOR HEALTH RESEARCH AND DEVELOPMENT [104006001]	THIS STUDY WAS FUNDED BY THE NETHERLANDS ORGANISATION FOR HEALTH RESEARCH AND DEVELOPMENT (104006001).	PA5XN	ENGLISH		45
DU P E;WILDEBOER A;VAN D A;BILO H;KLEEFSTRA N;VAN D S		ACTIVE PARTICIPATION OF PATIENTS WITH TYPE 2 DIABETES IN CONSULTATIONS WITH THEIR PRIMARY CARE PRACTICE NURSES - WHAT HELPS AND WHAT HINDERS: A QUALITATIVE STUDY	2019	BMC HEALTH SERVICES RESEARCH	19	1			18	10.1186/s12913-019-4572-5		ARTICLE		GOLD, GREEN PUBLISHED	ISI	WOS:000495671000001	UTRECHT UNIV APPL SCI, RES GRP PROC INNOVAT PHARMACEUT CARE, POB 12011, NL-3501 AA UTRECHT, NETHERLANDS.; DIABET CTR, DR SPANJAARDWEG 11, NL-8025 BT ISALA, ZWOLLE, NETHERLANDS.; UNIV GRONINGEN, DEPT HLTH SCI, SECT NURSING RES, HANZEPL 1, NL-9713 GZ GRONINGEN, NETHERLANDS.; UNIV MED CTR GRONINGEN, HANZEPL 1, NL-9713 GZ GRONINGEN, NETHERLANDS.; UNIV GRONINGEN, DEPT INTERNAL MED, HANZEPL 1, NL-9713 …	BMC HEALTH SERV. RES.	BMC HEALTH SERV RES	Active participation of patients with type 2 diabetes in consultations with their primary care practice nurses - what helps and what hinders: a qualitative study	DU PON, E (CORRESPONDING AUTHOR), UTRECHT UNIV APPL SCI, RES GRP PROC INNOVAT PHARMACEUT CARE, POB 12011, NL-3501 AA UTRECHT, NETHERLANDS.; DU PON, E (CORRESPONDING AUTHOR), DIABET CTR, DR SPANJAARDWEG 11, NL-8025 BT ISALA, ZWOLLE, NETHERLANDS.	UNIVERSITY OF GRONINGEN;UNIVERSITY OF GRONINGEN;UNIVERSITY OF GRONINGEN;LANGERHANS MEDICAL RESEARCH GROUP;NETHERLANDS INSTITUTE FOR HEALTH SERVICES RESEARCH;RADBOUD UNIVERSITY NIJMEGEN;UNIVERSITY OF SOUTH-EASTERN NORWAY	UTRECHT UNIV APPL SCI;DIABET CTR		DU P E, 2019, BMC HEALTH SERV RES	DU P E, 2019, BMC HEALTH SERV RES	PATIENT PARTICIPATION; TYPE 2 DIABETES; PRACTICE NURSE; DIABETES CARE; PRIMARY CARE; PATIENT-NURSE COMMUNICATION; SHARED DECISION-MAKING; GENERAL-PRACTICE; MANAGEMENT; COMMUNICATION; BARRIERS; FACILITATORS; ADHERENCE; OUTCOMES; VIEWS; LIFE	PATIENT PARTICIPATION; TYPE 2 DIABETES; PRACTICE NURSE; DIABETES CARE; PRIMARY CARE; PATIENT-NURSE COMMUNICATION	SHARED DECISION-MAKING; GENERAL-PRACTICE; MANAGEMENT; COMMUNICATION; BARRIERS; FACILITATORS; ADHERENCE; OUTCOMES; VIEWS; LIFE	DU PON, E.;WILDEBOER, A. T.;VAN DOOREN, A. A.;BILO, H. J. G.;KLEEFSTRA, N.;VAN DULMEN, S.	BACKGROUND PATIENTS WITH TYPE 2 DIABETES MELLITUS (T2DM) RECEIVING PRIMARY CARE REGULARLY VISIT THEIR PRACTICE NURSES (PNS). BY ACTIVELY PARTICIPATING DURING MEDICAL CONSULTATIONS, PATIENTS CAN BETTER MANAGE THEIR DISEASE, IMPROVING CLINICAL OUTCOMES AND THEIR QUALITY OF LIFE. HOWEVER, MANY PATIENTS WITH T2DM DO NOT ACTIVELY PARTICIPATE DURING MEDICAL CONSULTATIONS. TO UNDERSTAND THE FACTORS AFFE…	814			UNIVERSITY OF GRONINGEN; UNIVERSITY OF GRONINGEN; UNIVERSITY OF GRONINGEN; LANGERHANS MEDICAL RESEARCH GROUP; NETHERLANDS INSTITUTE FOR HEALTH SERVICES RESEARCH; RADBOUD UNIVERSITY NIJMEGEN; UNIVERSITY OF SOUTH-EASTERN NORWAY						1472-6963	ESTHER.DUPON@HU.NL		UTRECHT UNIVERSITY OF APPLIED SCIENCES, UTRECHT, THE NETHERLANDS; MEDRIE CARE GROUP, ZWOLLE, THE NETHERLANDS; DIABETES CENTRE, ISALA, ZWOLLE, THE NETHERLANDS	THIS WORK WAS SUPPORTED BY UTRECHT UNIVERSITY OF APPLIED SCIENCES, UTRECHT, THE NETHERLANDS; MEDRIE CARE GROUP, ZWOLLE, THE NETHERLANDS; AND DIABETES CENTRE, ISALA, ZWOLLE, THE NETHERLANDS. THESE FUNDING SOURCES HAD NO INVOLVEMENT IN STUDY DESIGN, IN THE COLLECTION, ANALYSIS, AND INTERPRETATION OF DATA, IN THE WRITING OF THE REPORT, AND IN THE DECISION TO SUBMIT THE ARTICLE FOR PUBLICATION.	JL6WR	ENGLISH		52
VAN V H;HEIJMANS M;DE K E;RUTTEN G		FACTORS THAT INFLUENCE THE INTENDED INTENSITY OF DIABETES CARE IN A PERSON-CENTRED SETTING	2020	DIABETIC MEDICINE	37	7			2	10.1111/dme.14072		ARTICLE			ISI	WOS:000481266400001	UNIV UTRECHT, UNIV MED CTR UTRECHT, DEPT GEN PRACTICE, JULIUS CTR HLTH SCI & PRIMARY CARE, UTRECHT, NETHERLANDS.; NETHERLANDS INST HLTH SERV RES, UTRECHT, NETHERLANDS.; LEIDEN UNIV, MED CTR, DEPT MED, LEIDEN, NETHERLANDS.;	DIABETIC MED.	DIABETIC MED	Factors that influence the intended intensity of diabetes care in a person-centred setting	VAN VUGT, HA (CORRESPONDING AUTHOR), UNIV UTRECHT, UNIV MED CTR UTRECHT, DEPT GEN PRACTICE, JULIUS CTR HLTH SCI & PRIMARY CARE, UTRECHT, NETHERLANDS.	UTRECHT UNIVERSITY;UTRECHT UNIVERSITY MEDICAL CENTER;NETHERLANDS INSTITUTE FOR HEALTH SERVICES RESEARCH;LEIDEN UNIVERSITY - EXCL LUMC;LEIDEN UNIVERSITY;LEIDEN UNIVERSITY MEDICAL CENTER (LUMC)	UNIV UTRECHT		VAN V H, 2020, DIABETIC MED	VAN V H, 2020, DIABETIC MED	POSITION STATEMENT; HEALTH; PATTERNS; COSTS		POSITION STATEMENT; HEALTH; PATTERNS; COSTS	VAN VUGT, H. A.;HEIJMANS, M. J. W. M.;DE KONING, E. J. P.;RUTTEN, G. E. H. M.	AIMS TO ASSESS THE INTENDED INTENSITY OF TYPE 2 DIABETES CARE AND THE FACTORS ASSOCIATED WITH THAT INTENSITY OF CARE AFTER THE ANNUAL MONITORING VISIT IN WHICH A NEW PERSON-CENTRED DIABETES CONSULTATION MODEL INCLUDING SHARED DECISION MAKING WAS USED. METHODS WE CONDUCTED AN OBSERVATIONAL STUDY IN 1284 PEOPLE FROM 47 GENERAL PRACTICES AND SIX HOSPITAL OUTPATIENT CLINICS. INTENSITY OF CARE (MORE, …			1167	UTRECHT UNIVERSITY; UTRECHT UNIVERSITY MEDICAL CENTER; NETHERLANDS INSTITUTE FOR HEALTH SERVICES RESEARCH; LEIDEN UNIVERSITY - EXCL LUMC; LEIDEN UNIVERSITY; LEIDEN UNIVERSITY MEDICAL CENTER (LUMC)					AUG 2019	1464-5491	H.VANVUGT@UMCUTRECHT.NL	1175	INNOVATION FUND OF THE DUTCH HEALTH INSURANCE COMPANIES; DIABETES FUND, THE NETHERLANDS	THE PROJECT WAS FINANCIALLY SUPPORTED BY GRANTS FROM THE INNOVATION FUND OF THE DUTCH HEALTH INSURANCE COMPANIES AND THE DIABETES FUND, THE NETHERLANDS. NEITHER HAD ANY ROLE IN THE STUDY. THE CONDUCT OF THE STUDY, STUDY ANALYSES, AND THE DRAFTING AND EDITING OF THE MANUSCRIPT WERE THE EXCLUSIVE RESPONSIBILITY OF THE AUTHORS.	LY9BI	ENGLISH		31
WOLLNY A;ALTINER A;DAUBMANN A;DREWELOW E;HELBIG C;LÖSCHER S;PENTZEK M;SANTOS S;WEGSCHEIDER K;WILM S;LÖFFLER C		PATIENT-CENTERED COMMUNICATION AND SHARED DECISION MAKING TO REDUCE HBA1C LEVELS OF PATIENTS WITH POORLY CONTROLLED TYPE 2 DIABETES MELLITUS - RESULTS OF THE CLUSTER-RANDOMIZED CONTROLLED DEBATE TRIAL	2019	BMC FAMILY PRACTICE	20				14	10.1186/s12875-019-0977-9		ARTICLE		GOLD, GREEN PUBLISHED	ISI	WOS:000472854200002	ROSTOCK UNIV, MED CTR, INST GEN PRACTICE, DOBERANER STR 142, D-18057 ROSTOCK, GERMANY.; MED CTR HAMBURG EPPENDORF, INST MED BIOMETRY & EPIDEMIOL, MARTINISTR 52, D-20246 HAMBURG, GERMANY.; HEINRICH HEINE UNIV DUSSELDORF, INST GEN PRACTICE, FAC MED, MOORENSTR 5, D-40225 DUSSELDORF, GERMANY.;	BMC FAM. PRACT.	BMC FAM PRACT	Patient-centered communication and shared decision making to reduce HbA1c levels of patients with poorly controlled type 2 diabetes mellitus - results of the cluster-randomized controlled DEBATE trial	LÖFFLER, C (CORRESPONDING AUTHOR), ROSTOCK UNIV, MED CTR, INST GEN PRACTICE, DOBERANER STR 142, D-18057 ROSTOCK, GERMANY.	UNIVERSITY OF ROSTOCK;UNIVERSITY OF HAMBURG;UNIVERSITY MEDICAL CENTER HAMBURG-EPPENDORF;HEINRICH HEINE UNIVERSITY DUSSELDORF	ROSTOCK UNIV		WOLLNY A, 2019, BMC FAM PRACT	WOLLNY A, 2019, BMC FAM PRACT	DIABETES MELLITUS TYPE 2; PHYSICIAN-PATIENT RELATIONS; DECISION MAKING; QUALITY OF LIFE; HEALTH COMMUNICATION; HEALTH SERVICES RESEARCH; PRIMARY-CARE; GLYCEMIC CONTROL; ASSOCIATION; OUTCOMES	DIABETES MELLITUS TYPE 2; PHYSICIAN-PATIENT RELATIONS; DECISION MAKING; QUALITY OF LIFE; HEALTH COMMUNICATION; HEALTH SERVICES RESEARCH	PRIMARY-CARE; GLYCEMIC CONTROL; ASSOCIATION; OUTCOMES	WOLLNY, ANJA;ALTINER, ATTILA;DAUBMANN, ANNE;DREWELOW, EVA;HELBIG, CHRISTIAN;LOESCHER, SUSANNE;PENTZEK, MICHAEL;SANTOS, SARA;WEGSCHEIDER, KARL;WILM, STEFAN;LOEFFLER, CHRISTIN	BACKGROUNDDOES AN INTERVENTION DESIGNED TO FOSTER PATIENT-CENTERED COMMUNICATION AND SHARED DECISION MAKING AMONG GPS AND THEIR PATIENTS WITH POORLY CONTROLLED TYPE 2 DIABETES MELLITUS REDUCE THE LEVEL OF HBA1C.METHODSTHE DEBATE TRIAL IS A CLUSTER-RANDOMIZED CONTROLLED TRIAL CONDUCTED IN GERMAN PRIMARY CARE AND INCLUDING PATIENTS WITH TYPE 2 DIABETES MELLITUS HAVING AN HBA1C LEVEL OF 8.0% (64MMOL…	87			UNIVERSITY OF ROSTOCK; UNIVERSITY OF HAMBURG; UNIVERSITY MEDICAL CENTER HAMBURG-EPPENDORF; HEINRICH HEINE UNIVERSITY DUSSELDORF							ANJA.WOLLNY@MED.UNI-ROSTOCK.DE; CHRISTIN.LOEFFLER@MED.UNI-ROSTOCK.DE		GERMAN MINISTRY OF EDUCATION AND RESEARCH [01GX1041A]	THE TRIAL WAS FUNDED BY THE GERMAN MINISTRY OF EDUCATION AND RESEARCH UNDER THE REFERENCE 01GX1041A. THE FUNDING BODY HAD NO INFLUENCE ON THE DESIGN OF THE STUDY; COLLECTION, ANALYSIS, AND INTERPRETATION OF DATA; AND IN WRITING THE MANUSCRIPT.	IF1QX	ENGLISH		29
STENOV V;WIND G;VALLIS M;REVENTLOW S;HEMPLER N		GROUP-BASED, PERSON-CENTERED DIABETES SELF-MANAGEMENT EDUCATION: HEALTHCARE PROFESSIONALS' IMPLEMENTATION OF NEW APPROACHES	2019	BMC HEALTH SERVICES RESEARCH	19				10	10.1186/s12913-019-4183-1		ARTICLE		GREEN PUBLISHED, GOLD	ISI	WOS:000471326500001	UNIV COLL COPENHAGEN, DEPT NURSING, COPENHAGEN, DENMARK.; DALHOUSIE UNIV, HALIFAX, NS, CANADA.; UNIV COPENHAGEN, DEPT PUBL HLTH, COPENHAGEN, DENMARK.; STENO DIABET CTR COPENHAGEN, DIABET MANAGEMENT RES, HLTH PROMOT, NIELS STEENSENS VEJ 2, DK-2820 GENTOFTE, DENMARK.;	BMC HEALTH SERV. RES.	BMC HEALTH SERV RES	Group-based, person-centered diabetes self-management education: healthcare professionals' implementation of new approaches	STENOV, V (CORRESPONDING AUTHOR), UNIV COLL COPENHAGEN, DEPT NURSING, COPENHAGEN, DENMARK.; STENOV, V (CORRESPONDING AUTHOR), DALHOUSIE UNIV, HALIFAX, NS, CANADA.	UNIVERSITY COLLEGE COPENHAGEN;DALHOUSIE UNIVERSITY;UNIVERSITY OF COPENHAGEN;STENO DIABETES CENTER	UNIV COLL COPENHAGEN;DALHOUSIE UNIV		STENOV V, 2019, BMC HEALTH SERV RES	STENOV V, 2019, BMC HEALTH SERV RES	SHARED DECISION-MAKING; PATIENT EDUCATION; GROUP VISITS; EMPOWERMENT; EFFICACY; PEOPLE; MODEL		SHARED DECISION-MAKING; PATIENT EDUCATION; GROUP VISITS; EMPOWERMENT; EFFICACY; PEOPLE; MODEL	STENOV, VIBEKE;WIND, GITTE;VALLIS, MICHAEL;REVENTLOW, SUSANNE;HEMPLER, NANA FOLMANN	BACKGROUNDHEALTHCARE PROFESSIONALS' PERSON-CENTERED COMMUNICATION SKILLS ARE PIVOTAL FOR DELIVERING SUCCESSFUL DIABETES EDUCATION. MANY HEALTHCARE PROFESSIONALS FAVOR PERSON-CENTEREDNESS AS A CONCEPT, BUT IMPLEMENTATION IN PRACTICE REMAINS CHALLENGING. TODAY, PROGRAMS HAVE OFTEN A FIXED CURRICULUM DOMINATED BY BIOMEDICAL ISSUES. MOST PERSON-CENTERED METHODS ARE DEVELOPED TARGETING INDIVIDUAL CONS…	368			UNIVERSITY COLLEGE COPENHAGEN; DALHOUSIE UNIVERSITY; UNIVERSITY OF COPENHAGEN; STENO DIABETES CENTER						1472-6963	VIBEKE.STENOV@REGIONH.DK		STENO DIABETES CENTER COPENHAGEN (SDCC) [SDCC HP 2. A. DIABETES MGMT RES] FUNDING SOURCE: RESEARCHFISH		IC9TH	ENGLISH		42
FROST J;GIBSON A;UKOUMUNNE O;VAIDYA B;BRITTEN N		DOES A SIMPLE WEB-BASED INTERVENTION FACILITATE THE ARTICULATION OF PATIENTS' UNVOICED AGENDA FOR A CONSULTATION WITH THEIR DIABETOLOGISTS? A QUALITATIVE STUDY	2019	BMJ OPEN	9	6			7	10.1136/bmjopen-2018-026588		ARTICLE		GREEN PUBLISHED, GREEN ACCEPTED, GOLD	ISI	WOS:000562117100085	UNIV EXETER, MED SCH, EXETER, DEVON, ENGLAND.; UNIV WEST ENGLAND, HLTH & SOCIAL SCI, BRISTOL, AVON, ENGLAND.; UNIV EXETER, NIHR CLAHRC SOUTH WEST PENINSULA PENCLAHRC, MED SCH, EXETER, DEVON, ENGLAND.; ROYAL DEVON & EXETER NHS FDN TRUST, MACLEOD DIABET CTR, EXETER, DEVON, ENGLAND.; UNIV EXETER, INST HLTH SERV RES, MED SCH, EXETER, DEVON, ENGLAND.; UNIV EXETER, MED SCH, PENCLAHRC NATL INST HLTH RES…	BMJ OPEN	BMJ OPEN	Does a simple web-based intervention facilitate the articulation of patients' unvoiced agenda for a consultation with their diabetologists? A qualitative study	FROST, J (CORRESPONDING AUTHOR), UNIV EXETER, MED SCH, EXETER, DEVON, ENGLAND.	UNIVERSITY OF EXETER;UNIVERSITY OF WEST ENGLAND;UNIVERSITY OF EXETER;UNIVERSITY OF EXETER;UNIVERSITY OF EXETER;UNIVERSITY OF EXETER	UNIV EXETER		FROST J, 2019, BMJ OPEN	FROST J, 2019, BMJ OPEN	DISCOURSE ANALYSIS; GENERAL-PRACTICE; SELF-MANAGEMENT; CARE; COMMUNICATION		DISCOURSE ANALYSIS; GENERAL-PRACTICE; SELF-MANAGEMENT; CARE; COMMUNICATION	FROST, JULIA;GIBSON, ANDY;UKOUMUNNE, OBIOHA;VAIDYA, BIJAY;BRITTEN, NICKY	OBJECTIVE TO EXPLORE WHETHER A PRECONSULTATION WEB-BASED INTERVENTION ENABLES PATIENTS WITH DIABETES TO ARTICULATE THEIR AGENDA IN A CONSULTATION IN THE HOSPITAL OUTPATIENT CLINIC WITH THEIR DIABETOLOGIST. METHODS AND DESIGN A QUALITATIVE STUDY EMBEDDED IN A PRAGMATIC PILOT RANDOMISED CONTROLLED TRIAL. SETTING TWO CITY OUTPATIENT DEPARTMENTS IN ENGLAND. PARTICIPANTS 25 PATIENTS ATTENDING A FOLLOW…	E026588			UNIVERSITY OF EXETER; UNIVERSITY OF WEST ENGLAND; UNIVERSITY OF EXETER; UNIVERSITY OF EXETER; UNIVERSITY OF EXETER; UNIVERSITY OF EXETER							J.FROST@EXETER.AC.UK		ROYAL DEVON AND EXETER NHS FOUNDATION TRUST; NATIONAL INSTITUTE FOR HEALTH RESEARCH [PB-PG-0711-25087] FUNDING SOURCE: RESEARCHFISH; NATIONAL INSTITUTES OF HEALTH RESEARCH (NIHR) [PB-PG-0711-25087] FUNDING SOURCE: NATIONAL INSTITUTES OF HEALTH RESEARCH (NIHR)	THE AUTHORS WOULD LIKE TO THANK THE STUDY SPONSOR ROYAL DEVON AND EXETER NHS FOUNDATION TRUST. THE AUTHORS WOULD LIKE TO THANK DONALD CEGALA (EMERITUS PROFESSOR OF COMMUNICATION AND FAMILY MEDICINE, OHIO STATE UNIVERSITY) FOR SUPPORTING THEIR USE AND MODIFICATION OF THE PACE INTERVENTION. CATHERINE ARGYLE (CA) ASSISTED IN THE PRELIMINARY CHARTING EXERCISE. FAITH HARRISGOLESWORTHY, JIM HARRIS AND …	ND7XT	ENGLISH		31
VO M;URATSU C;ESTACIO K;ALTSCHULER A;KIM E;ALEXEEFF S;ADAMS A;SCHMITTDIEL J;HEISLER M;GRANT R		PROMPTING PATIENTS WITH POORLY CONTROLLED DIABETES TO IDENTIFY VISIT PRIORITIES BEFORE PRIMARY CARE VISITS: A PRAGMATIC CLUSTER RANDOMIZED TRIAL	2019	JOURNAL OF GENERAL INTERNAL MEDICINE	34	6			19	10.1007/s11606-018-4756-4		ARTICLE		GREEN PUBLISHED, BRONZE	ISI	WOS:000469884700021	KAISER PERMANENTE NORTHERN CALIF, DIV RES, 2000 BROADWAY, OAKLAND, CA 94612 USA.; KAISER PERMANENTE NORTHERN CALIF, OAKLAND MED CTR, DEPT MED, OAKLAND, CA USA.; UNIV MICHIGAN, DEPT INTERNAL MED, ANN ARBOR, MI 48109 USA.; CTR CLIN MANAGEMENT RES, ANN ARBOR, VA USA.;	J. GEN. INTERN. MED.	J GEN INTERN MED	Prompting Patients with Poorly Controlled Diabetes to Identify Visit Priorities Before Primary Care Visits: a Pragmatic Cluster Randomized Trial	GRANT, RW (CORRESPONDING AUTHOR), KAISER PERMANENTE NORTHERN CALIF, DIV RES, 2000 BROADWAY, OAKLAND, CA 94612 USA.	KAISER PERMANENTE;KAISER PERMANENTE;UNIVERSITY OF MICHIGAN SYSTEM;UNIVERSITY OF MICHIGAN	RW (CORRESPONDING AUTHOR)		VO M, 2019, J GEN INTERN MED	VO M, 2019, J GEN INTERN MED	CLINICAL TRIALS; DOCTOR-PATIENT RELATIONSHIPS; DIABETES; PRIMARY CARE; HEALTH INFORMATION TECHNOLOGY; COMPLEX PATIENTS; GLYCEMIC CONTROL; DECISION-MAKING; MEDICAL-CARE; TIME; COMMUNICATION; INVOLVEMENT; VALIDATION; MANAGEMENT; PHYSICIANS	CLINICAL TRIALS; DOCTOR-PATIENT RELATIONSHIPS; DIABETES; PRIMARY CARE; HEALTH INFORMATION TECHNOLOGY	COMPLEX PATIENTS; GLYCEMIC CONTROL; DECISION-MAKING; MEDICAL-CARE; TIME; COMMUNICATION; INVOLVEMENT; VALIDATION; MANAGEMENT; PHYSICIANS	VO, MICHELLE T.;URATSU, CONNIE S.;ESTACIO, KAREN R.;ALTSCHULER, ANDREA;KIM, EILEEN;ALEXEEFF, STACEY E.;ADAMS, ALYCE S.;SCHMITTDIEL, JULIE A.;HEISLER, MICHELE;GRANT, RICHARD W.	BACKGROUND: MOST PATIENTS WITH DIABETES DO NOT MEET ALL EVIDENCE-BASED GOALS OF CARE, AND MANY PATIENTS REPORT POOR COMMUNICATION AND LACK OF INVOLVEMENT IN DECISION-MAKING DURING PRIMARY CARE VISITS. OBJECTIVE: TO TEST THE HYPOTHESIS THAT A "PRE-VISIT PRIORITIZATION" SECURE EMAIL MESSAGE COULD IMPROVE VISIT COMMUNICATION AND GLYCEMIC CONTROL AMONG PATIENTS WITH TYPE 2 DIABETES. DESIGN: WE CONDUC…			831	KAISER PERMANENTE; KAISER PERMANENTE; UNIVERSITY OF MICHIGAN SYSTEM; UNIVERSITY OF MICHIGAN						1525-1497	RICHARD.W.GRANT@KP.ORG	838	NATIONAL INSTITUTE OF DIABETES AND DIGESTIVE AND KIDNEY DISEASES [R01DK099108, P30DK092926, K24DK109114]; NATIONAL INSTITUTE OF DIABETES AND DIGESTIVE AND KIDNEY DISEASES [P30DK092926] FUNDING SOURCE: NIH REPORTER	THIS WORK IS SUPPORTED BY THE NATIONAL INSTITUTE OF DIABETES AND DIGESTIVE AND KIDNEY DISEASES (R01DK099108, P30DK092926, AND K24DK109114).	IA9NU	ENGLISH		37
KARAGIANNIS T;ANDREADIS P;MANOLOPOULOS A;MALANDRIS K;AVGERINOS ;KARAGIANNI A;TSAPAS A		DECISION AIDS FOR PEOPLE WITH TYPE 2 DIABETES MELLITUS: AN EFFECTIVENESS RAPID REVIEW AND META-ANALYSIS	2019	DIABETIC MEDICINE	36	5			11	10.1111/dme.13939		REVIEW			ISI	WOS:000465088500005	ARISTOTLE UNIV THESSALONIKI, CLIN RES & EVIDENCE BASED MED UNIT, THESSALONIKI, GREECE.; UNIV OXFORD, HARRIS MANCHESTER COLL, OXFORD, ENGLAND.;	DIABETIC MED.	DIABETIC MED	Decision aids for people with Type 2 diabetes mellitus: an effectiveness rapid review and meta-analysis	KARAGIANNIS, T (CORRESPONDING AUTHOR), ARISTOTLE UNIV THESSALONIKI, CLIN RES & EVIDENCE BASED MED UNIT, THESSALONIKI, GREECE.	ARISTOTLE UNIVERSITY OF THESSALONIKI;UNIVERSITY OF OXFORD	ARISTOTLE UNIV THESSALONIKI		KARAGIANNIS T, 2019, DIABETIC MED	KARAGIANNIS T, 2019, DIABETIC MED	HELPING PATIENTS; PATIENT TRUST; PRIMARY-CARE; MANAGEMENT; CLINICIAN; SUPPORT; DESIGN; SCALE		HELPING PATIENTS; PATIENT TRUST; PRIMARY-CARE; MANAGEMENT; CLINICIAN; SUPPORT; DESIGN; SCALE	KARAGIANNIS, T.;ANDREADIS, P.;MANOLOPOULOS, A.;MALANDRIS, K.;AVGERINOS, I;KARAGIANNI, A.;TSAPAS, A.	AIMS TO PERFORM A RAPID REVIEW AND META-ANALYSIS OF RANDOMIZED CONTROLLED TRIALS (RCTS) EVALUATING PATIENT DECISION AIDS (PTDAS) FOR PEOPLE WITH TYPE 2 DIABETES MELLITUS. METHODS WE SEARCHED MEDLINE AND THE COCHRANE LIBRARY FOR RCTS ASSESSING PTDAS IN PEOPLE WITH TYPE 2 DIABETES. PTDAS WERE DEFINED AS TOOLS DESIGNED TO HELP PEOPLE ENGAGE IN DECISION-MAKING ABOUT HEALTHCARE OPTIONS, SUCH AS MAKING…			557	ARISTOTLE UNIVERSITY OF THESSALONIKI; UNIVERSITY OF OXFORD						1464-5491	TKARAGIAN@AUTH.GR	568	EUROPEAN FOUNDATION FOR THE STUDY OF DIABETES (EFSD) AWARD - ASTRAZENECA	THIS STUDY WAS FUNDED THROUGH A EUROPEAN FOUNDATION FOR THE STUDY OF DIABETES (EFSD) AWARD SUPPORTED BY ASTRAZENECA.	HU2GD	ENGLISH		56
TROUT K;MCCOOL W;HOMKO C		PERSON-CENTERED PRIMARY CARE AND TYPE 2 DIABETES: BEYOND BLOOD GLUCOSE CONTROL	2019	JOURNAL OF MIDWIFERY & WOMENS HEALTH	64	3			7	10.1111/jmwh.12973		REVIEW			ISI	WOS:000468969000007	UNIV PENN, SCH NURSING, DEPT FAMILY & COMMUNITY HLTH, PHILADELPHIA, PA 19104 USA.; TEMPLE UNIV, SCH MED, DIV ENDOCRINOL METAB & DIABET, PHILADELPHIA, PA 19122 USA.;	J. MIDWIFERY WOMEN HEALTH	J MIDWIFERY WOM HEAL	Person-Centered Primary Care and Type 2 Diabetes: Beyond Blood Glucose Control	TROUT, KK (CORRESPONDING AUTHOR), UNIV PENN, SCH NURSING, DEPT FAMILY & COMMUNITY HLTH, PHILADELPHIA, PA 19104 USA.	UNIVERSITY OF PENNSYLVANIA;PENNSYLVANIA COMMONWEALTH SYSTEM OF HIGHER EDUCATION (PCSHE);TEMPLE UNIVERSITY	UNIV PENN		TROUT K, 2019, J MIDWIFERY WOM HEAL	TROUT K, 2019, J MIDWIFERY WOM HEAL	NUTRITION; PATIENT EDUCATION; PRIMARY CARE; PUBLIC HEALTH; SCREENING AND DIAGNOSTIC TESTS; SELF-MANAGEMENT EDUCATION; GLYCEMIC CONTROL; NATIONAL STANDARDS; OUTCOMES; INSULIN; ADULTS; METAANALYSIS; HEALTH; TELEMEDICINE; DEPRESSION	NUTRITION; PATIENT EDUCATION; PRIMARY CARE; PUBLIC HEALTH; SCREENING AND DIAGNOSTIC TESTS	SELF-MANAGEMENT EDUCATION; GLYCEMIC CONTROL; NATIONAL STANDARDS; OUTCOMES; INSULIN; ADULTS; METAANALYSIS; HEALTH; TELEMEDICINE; DEPRESSION	TROUT, KIMBERLY K.;MCCOOL, WILLIAM F.;HOMKO, CAROL J.	WITH AN ESTIMATED 9% OF PERSONS IN THE UNITED STATES DIAGNOSED WITH DIABETES, PRIMARY CARE PROVIDERS SUCH AS MIDWIVES AND NURSE PRACTITIONERS ARE INCREASINGLY WORKING WITH PERSONS WHO HAVE DIABETES AND ARE SEEKING PRIMARY CARE SERVICES. THIS ARTICLE REVIEWS THE CURRENT LITERATURE WITH REGARD TO THE INITIAL EVALUATION OF INDIVIDUALS WHO ARE DIAGNOSED WITH DIABETES, AND WHAT IS ENTAILED IN COMPREHE…			312	UNIVERSITY OF PENNSYLVANIA; PENNSYLVANIA COMMONWEALTH SYSTEM OF HIGHER EDUCATION (PCSHE); TEMPLE UNIVERSITY						1542-2011	KTROUT@NURSING.UPENN.EDU	323			HZ6NH	ENGLISH		71
LAUFFENBURGER J;GHAZINOURI R;JAN S;MAKANJI S;FERRO C;LEWEY J;WITTBRODT E;LEE J;HAFF N;FONTANET C;CHOUDHRY N		IMPACT OF A NOVEL PHARMACIST-DELIVERED BEHAVIORAL INTERVENTION FOR PATIENTS WITH POORLY-CONTROLLED DIABETES: THE ENHANCING OUTCOMES THROUGH GOAL ASSESSMENT AND GENERATING ENGAGEMENT IN DIABETES MELLITUS (ENGAGE-DM) PRAGMATIC RANDOMIZED TRIAL	2019	PLOS ONE	14	4			35	10.1371/journal.pone.0214754		ARTICLE		GREEN PUBLISHED, GOLD, GREEN SUBMITTED	ISI	WOS:000462993900039	BRIGHAM & WOMENS HOSP, DEPT MED, CTR HEALTHCARE DELIVERY SCI C4HDS, 75 FRANCIS ST, BOSTON, MA 02115 USA.; HARVARD MED SCH, BOSTON, MA 02115 USA.; BRIGHAM & WOMENS HOSP, DEPT MED, DIV PHARMACOEPIDEMIOL & PHARMACOECON, 75 FRANCIS ST, BOSTON, MA 02115 USA.; HORIZON BLUE CROSS BLUE SHIELD NEW JERSEY, NEWARK, NJ USA.; RUTGERS STATE UNIV, NEW BRUNSWICK, NJ USA.; MAGELLAN RX MANAGEMENT, NEWPORT, RI USA.…	PLOS ONE	PLOS ONE	Impact of a novel pharmacist-delivered behavioral intervention for patients with poorly-controlled diabetes: The ENhancing outcomes through Goal Assessment and Generating Engagement in Diabetes Mellitus (ENGAGE-DM) pragmatic randomized trial	LAUFFENBURGER, JC (CORRESPONDING AUTHOR), BRIGHAM & WOMENS HOSP, DEPT MED, CTR HEALTHCARE DELIVERY SCI C4HDS, 75 FRANCIS ST, BOSTON, MA 02115 USA.; LAUFFENBURGER, JC (CORRESPONDING AUTHOR), HARVARD MED SCH, BOSTON, MA 02115 USA.; LAUFFENBURGER, JC (CORRESPONDING AUTHOR), BRIGHAM & WOMENS HOSP, DEPT MED, DIV PHARMACOEPIDEMIOL & PHARMACOECON, 75 FRANCIS ST, BOSTON, MA 02115 USA.	HARVARD UNIVERSITY;HARVARD UNIVERSITY MEDICAL AFFILIATES;BRIGHAM AND WOMEN'S HOSPITAL;HARVARD UNIVERSITY;HARVARD MEDICAL SCHOOL;HARVARD UNIVERSITY;HARVARD UNIVERSITY MEDICAL AFFILIATES;BRIGHAM AND WOMEN'S HOSPITAL;RUTGERS UNIVERSITY SYSTEM;RUTGERS UNIVERSITY NEW BRUNSWICK;UNIVERSITY OF PENNSYLVANIA;ASTRAZENECA	NOTDECLARED;HARVARD MED SCH;BRIGHAM AND WOMENS HOSP		LAUFFENBURGER J, 2019, PLOS ONE	LAUFFENBURGER J, 2019, PLOS ONE	MEDICATION THERAPY MANAGEMENT; IMPROVE ADHERENCE; HEALTH; CARE; PERFORMANCE; PERSISTENCE; INSULIN; METRICS; DESIGN		MEDICATION THERAPY MANAGEMENT; IMPROVE ADHERENCE; HEALTH; CARE; PERFORMANCE; PERSISTENCE; INSULIN; METRICS; DESIGN	LAUFFENBURGER, JULIE C.;GHAZINOURI, ROYA;JAN, SAIRA;MAKANJI, SAGAR;FERRO, CHRISTINA A.;LEWEY, JENNIFER;WITTBRODT, ERIC;LEE, JESSICA;HAFF, NANCY;FONTANET, CONSTANCE P.;CHOUDHRY, NITEESH K.	BACKGROUND MANY FACTORS CONTRIBUTE TO SUBOPTIMAL DIABETES CONTROL INCLUDING INSUFFICIENTLY-INTENSIVE TREATMENT AND NON-ADHERENCE TO MEDICATION AND LIFESTYLE. DETERMINING WHICH OF THESE IS MOST RELEVANT FOR INDIVIDUAL PATIENTS IS CHALLENGING. PATIENT ENGAGEMENT TECHNIQUES MAY HELP IDENTIFY CONTRIBUTORS TO SUBOPTIMAL ADHERENCE AND ADDRESS BARRIERS (USING MOTIVATIONAL INTERVIEWING) AND HELP FACILITA…	E0214754			HARVARD UNIVERSITY; HARVARD UNIVERSITY MEDICAL AFFILIATES; BRIGHAM & WOMEN'S HOSPITAL; HARVARD UNIVERSITY; HARVARD MEDICAL SCHOOL; HARVARD UNIVERSITY; HARVARD UNIVERSITY MEDICAL AFFILIATES; BRIGHAM & WOMEN'S HOSPITAL; RUTGERS UNIVERSITY SYSTEM; RUTGERS UNIVERSITY NEW BRUNSWICK; UNIVERSITY OF PENNSYLVANIA; ASTRAZENECA							JLAUFFENBURGER@BWH.HARVARD.EDU		ASTRAZENECA	THIS RESEARCH WAS SUPPORTED BY UNRESTRICTED FUNDING FROM ASTRAZENECA TO BRIGHAM AND WOMEN'S HOSPITAL (AWARDED TO NKC). THE BWH HAD ULTIMATE DECISION-MAKING OVER STUDY DESIGN, DATA COLLECTION AND ANALYSIS, DECISION TO PUBLISH, AND PREPARATION OF THE MANUSCRIPT.	HR2UW	ENGLISH		38
CHOI S;BERKOWITZ S;YUDKIN J;NACI H;BASU S		PERSONALIZING SECOND-LINE TYPE 2 DIABETES TREATMENT SELECTION: COMBINING NETWORK META-ANALYSIS, INDIVIDUALIZED RISK, AND PATIENT PREFERENCES FOR UNIFIED DECISION SUPPORT	2019	MEDICAL DECISION MAKING	39	3			11	10.1177/0272989X19829735		ARTICLE		GREEN ACCEPTED, GREEN SUBMITTED	ISI	WOS:000465337900007	HARVARD SCH DENT MED, DEPT ORAL HLTH POLICY & EPIDEMIOL, BOSTON, MA USA.; UNIV N CAROLINA, SCH MED, DIV GEN MED & CLIN EPIDEMIOL, CHAPEL HILL, NC 27515 USA.; UCL, LONDON, ENGLAND.; LONDON SCH ECON, LONDON, ENGLAND.; STANFORD UNIV, CTR PRIMARY CARE & OUTCOMES RES, STANFORD, CA 94305 USA.; STANFORD UNIV, DEPT MED, CTR POPULAT HLTH SCI, STANFORD, CA 94305 USA.; STANFORD UNIV, DEPT HLTH RES & POLICY,…	MED. DECIS. MAK.	MED DECIS MAKING	Personalizing Second-Line Type 2 Diabetes Treatment Selection: Combining Network Meta-analysis, Individualized Risk, and Patient Preferences for Unified Decision Support	CHOI, SE (CORRESPONDING AUTHOR), HARVARD SCH DENT MED, 188 LONGWOOD AVE REB 222, BOSTON, MA 02115 USA.	HARVARD UNIVERSITY;HARVARD SCHOOL OF DENTAL MEDICINE;UNIVERSITY OF NORTH CAROLINA;UNIVERSITY OF NORTH CAROLINA CHAPEL HILL;UNIVERSITY OF NORTH CAROLINA SCHOOL OF MEDICINE;UNIVERSITY OF LONDON;UNIVERSITY COLLEGE LONDON;UNIVERSITY OF LONDON;LONDON SCHOOL ECONOMICS AND POLITICAL SCIENCE;STANFORD UNIVERSITY;STANFORD UNIVERSITY;STANFORD UNIVERSITY;HARVARD UNIVERSITY;HARVARD MEDICAL SCHOOL;IMPERIAL COL…	HARVARD SCH DENT MED		CHOI S, 2019, MED DECIS MAKING	CHOI S, 2019, MED DECIS MAKING	NETWORK META-ANALYSIS; PERSONALIZED MEDICINE; SHARED DECISION MAKING; TYPE 2 DIABETES MELLITUS; DISCRETE-CHOICE EXPERIMENTS; ISPOR TASK-FORCE; CARDIOVASCULAR OUTCOMES; PARTICIPANT DATA; CARE; COMPLICATIONS; ASSOCIATION; VALIDATION; MORTALITY; EQUATIONS	NETWORK META-ANALYSIS; PERSONALIZED MEDICINE; SHARED DECISION MAKING; TYPE 2 DIABETES MELLITUS	DISCRETE-CHOICE EXPERIMENTS; ISPOR TASK-FORCE; CARDIOVASCULAR OUTCOMES; PARTICIPANT DATA; CARE; COMPLICATIONS; ASSOCIATION; VALIDATION; MORTALITY; EQUATIONS	CHOI, SUNG EUN;BERKOWITZ, SETH A.;YUDKIN, JOHN S.;NACI, HUSEYIN;BASU, SANJAY	BACKGROUND. PERSONALIZING MEDICAL TREATMENT OFTEN REQUIRES PRACTITIONERS TO COMPARE MULTIPLE TREATMENT OPTIONS, ASSESS A PATIENT'S UNIQUE RISK AND BENEFIT FROM EACH OPTION, AND ELICIT A PATIENT'S PREFERENCES AROUND TREATMENT. WE INTEGRATED THESE 3 CONSIDERATIONS INTO A DECISION-MODELING FRAMEWORK FOR THE SELECTION OF SECOND-LINE GLYCEMIC THERAPY FOR TYPE 2 DIABETES. METHODS. BASED ON MULTICRITERI…			239	HARVARD UNIVERSITY; HARVARD SCHOOL OF DENTAL MEDICINE; UNIVERSITY OF NORTH CAROLINA; UNIVERSITY OF NORTH CAROLINA CHAPEL HILL; UNIVERSITY OF NORTH CAROLINA SCHOOL OF MEDICINE; UNIVERSITY OF LONDON; UNIVERSITY COLLEGE LONDON; UNIVERSITY OF LONDON; LONDON SCHOOL ECONOMICS & POLITICAL SCIENCE; STANFORD UNIVERSITY; STANFORD UNIVERSITY; STANFORD UNIVERSITY; HARVARD UNIVERSITY; HARVARD MEDICAL SCHOOL; …						1552-681X	SUNG_CHOI@HSDM.HARVARD.EDU	252	NHLBI NIH HHS [K08 HL121056] FUNDING SOURCE: MEDLINE; NIDDK NIH HHS [P30 DK092926, K23 DK109200] FUNDING SOURCE: MEDLINE; NIMHD NIH HHS [DP2 MD010478, U54 MD010724] FUNDING SOURCE: MEDLINE; NATIONAL INSTITUTE OF DIABETES AND DIGESTIVE AND KIDNEY DISEASES [P30DK092926] FUNDING SOURCE: NIH REPORTER		HU5SA	ENGLISH		56
FAJARDO M;BALTHAZAAR G;ZALUMS A;TREVENA L;BONNER C		FAVOURABLE UNDERSTANDABILITY, BUT POOR ACTIONABILITY: AN EVALUATION OF ONLINE TYPE 2 DIABETES RISK CALCULATORS	2019	PATIENT EDUCATION AND COUNSELING	102	3			13	10.1016/j.pec.2018.10.014		REVIEW			ISI	WOS:000461039100010	UNIV SYDNEY, SCH PUBL HLTH, SYDNEY, NSW, AUSTRALIA.; UNIV SYDNEY, ASK SHARE KNOW RAPID EVIDENCE GEN PRACTICE DECIS, CTR RES EXCELLENCE, DISCIPLINE GEN PRACTICE, SYDNEY, NSW, AUSTRALIA.;	PATIENT EDUC. COUNS.	PATIENT EDUC COUNS	Favourable understandability, but poor actionability: An evaluation of online type 2 diabetes risk calculators	FAJARDO, MA (CORRESPONDING AUTHOR), UNIV SYDNEY, SCH PUBL HLTH, SYDNEY, NSW, AUSTRALIA.	UNIVERSITY OF SYDNEY;UNIVERSITY OF SYDNEY	UNIV SYDNEY		FAJARDO M, 2019, PATIENT EDUC COUNS	FAJARDO M, 2019, PATIENT EDUC COUNS	DIABETES MELLITUS; RISK ASSESSMENT; PATIENT EDUCATION; RISK COMMUNICATION; RISK CALCULATORS; DIABETES PREVENTION; HEALTH LITERACY; SHARED DECISION-MAKING; TRAINING HEALTH-PROFESSIONALS; LITERACY DEMAND; LIFE-STYLE; EDUCATION	DIABETES MELLITUS; RISK ASSESSMENT; PATIENT EDUCATION; RISK COMMUNICATION; RISK CALCULATORS; DIABETES PREVENTION; HEALTH LITERACY	SHARED DECISION-MAKING; TRAINING HEALTH-PROFESSIONALS; LITERACY DEMAND; LIFE-STYLE; EDUCATION	FAJARDO, MICHAEL ANTHONY;BALTHAZAAR, GUY;ZALUMS, ALEXANDRA;TREVENA, LYNDAL;BONNER, CARISSA	OBJECTIVE: THE STUDY AIM WAS TO IDENTIFY ALL FREELY AVAILABLE ONLINE DIABETES RISK CALCULATORS AND TO EVALUATE THEIR SUITABILITY FOR PATIENTS WITH LOW HEALTH LITERACY. METHODS: ONLINE DIABETES RISK CALCULATORS WERE IDENTIFIED BY AN ENVIRONMENTAL SCAN. THE PATIENT EDUCATION MATERIAL ASSESSMENT TOOL FOR PRINTABLE MATERIALS WAS USED TO DETERMINE UNDERSTANDABILITY AND ACTIONABILITY SCORES. A HIGH-RIS…			467	UNIVERSITY OF SYDNEY; UNIVERSITY OF SYDNEY							MICHAEL.FAJARDO@SYDNEY.EDU.AU	473			HO6KS	ENGLISH		38
ALVARADO-VILLA G;MONCAYO-RIZZO J;GALLARDO-RUMBEA J		SPANISH VALIDATION ENDORSEMENT OF SDM-Q-9, A NEW APPROACH	2019	BMC PUBLIC HEALTH	19				10	10.1186/s12889-019-6436-7		ARTICLE		GREEN PUBLISHED, GOLD	ISI	WOS:000456535000003	UNIV ESPECIALIDADES ESPIRITU SANTO, SAMBORONDON, ECUADOR.;	BMC PUBLIC HEALTH	BMC PUBLIC HEALTH	Spanish validation endorsement of SDM-Q-9, a new approach	ALVARADO-VILLA, GE (CORRESPONDING AUTHOR), UNIV ESPECIALIDADES ESPIRITU SANTO, SAMBORONDON, ECUADOR.	UNIVERSIDAD DE ESPECIALIDADES ESPIRITU SANTO	UNIV ESPECIALIDADES ESPIRITU SANTO		ALVARADO-VILLA G, 2019, BMC PUBLIC HEALTH	ALVARADO-VILLA G, 2019, BMC PUBLIC HEALTH	SHARED DECISION MAKING; SDM-Q-9 QUESTIONNAIRE; CONFIRMATORY FACTOR ANALYSIS; PSYCHOMETRICS; DOCTOR-PATIENT RELATIONSHIP; DIABETES MELLITUS; SHARED DECISION-MAKING; PSYCHOMETRIC PROPERTIES; QUESTIONNAIRE	SHARED DECISION MAKING; SDM-Q-9 QUESTIONNAIRE; CONFIRMATORY FACTOR ANALYSIS; PSYCHOMETRICS; DOCTOR-PATIENT RELATIONSHIP; DIABETES MELLITUS	SHARED DECISION-MAKING; PSYCHOMETRIC PROPERTIES; QUESTIONNAIRE	ALVARADO-VILLA, GEOVANNY EFRAIN;MONCAYO-RIZZO, JORGE DANIEL;GALLARDO-RUMBEA, JORGE ANDRES	BACKGROUNDTHE SHARED DECISION MAKING (SDM) MODEL ALLOWS THE PATIENT TO BE PART OF THEIR OWN DISEASE TREATMENT AND CONTROL. THE TRANSLATION TO SPANISH OF A QUESTIONNAIRE THAT MEASURES THE PATIENT PERCEPTION OF SDM WILL ALLOW ENLARGING THE RANGE OF ITS APPLICATION. HOWEVER, THE ESSENCE OF THE QUESTIONNAIRE CAN BE ALTERED DURING ITS TRANSLATION, WHICH COULD CURB THE APPRECIATION OF THE QUESTION AND …	106			UNIVERSIDAD DE ESPECIALIDADES ESPIRITU SANTO							GALVARADO@UEES.EDU.EC		UNIVERSIDAD DE ESPECIALIDADES ESPIRITU SANTO	THE FUNDS FOR THE DEVELOPMENT OF THIS RESEARCH WHERE GIVEN BY UNIVERSIDAD DE ESPECIALIDADES ESPIRITU SANTO.	HI6AH	ENGLISH		19
IVERS N;JIANG M;ALLOO J;SINGER A;NGUI D;CASEY C;YU C		DIABETES CANADA 2018 CLINICAL PRACTICE GUIDELINES KEY MESSAGES FOR FAMILY PHYSICIANS CARING FOR PATIENTS LIVING WITH TYPE 2 DIABETES	2019	CANADIAN FAMILY PHYSICIAN	65	1			68			REVIEW			ISI	WOS:000456425700006	WOMENS COLL RES INST, TORONTO, ON, CANADA.; UNIV TORONTO, WOMENS COLL HOSP, TORONTO, ON, CANADA.; UNIV TORONTO, ICES, TORONTO, ON, CANADA.; UNIV TORONTO, DEPT FAMILY & COMMUNITY MED, TORONTO, ON, CANADA.; WOMENS COLL HOSP, INST HLTH SYST SOLUT & VIRTUAL CARE, TORONTO, ON, CANADA.; QUEENS UNIV, KINGSTON, ON, CANADA.; NYMARK MED CTR, TORONTO, ON, CANADA.; UNIV MANITOBA, DEPT FAMILY MED, WINNIPEG, M…	CAN. FAM. PHYS.	CAN FAM PHYSICIAN	Diabetes Canada 2018 clinical practice guidelines Key messages for family physicians caring for patients living with type 2 diabetes	IVERS, NM (CORRESPONDING AUTHOR), WOMENS COLL RES INST, TORONTO, ON, CANADA.; IVERS, NM (CORRESPONDING AUTHOR), UNIV TORONTO, WOMENS COLL HOSP, TORONTO, ON, CANADA.; IVERS, NM (CORRESPONDING AUTHOR), UNIV TORONTO, ICES, TORONTO, ON, CANADA.; IVERS, NM (CORRESPONDING AUTHOR), UNIV TORONTO, DEPT FAMILY & COMMUNITY MED, TORONTO, ON, CANADA.; IVERS, NM (CORRESPONDING AUTHOR), WOMENS COLL HOSP, INST H…	UNIVERSITY OF TORONTO;WOMENS COLLEGE HOSPITAL;UNIVERSITY OF TORONTO;WOMENS COLLEGE HOSPITAL;UNIVERSITY OF TORONTO;UNIVERSITY OF TORONTO;UNIVERSITY OF TORONTO;WOMENS COLLEGE HOSPITAL;QUEENS UNIVERSITY -CANADA;UNIVERSITY OF MANITOBA;UNIVERSITY OF MANITOBA;UNIVERSITY OF BRITISH COLUMBIA;UNIVERSITY OF TORONTO;SAINT MICHAELS HOSPITAL TORONTO;UNIVERSITY OF TORONTO;SAINT MICHAELS HOSPITAL TORONTO;LI KA …	WOMENS COLL RES INST;UNIV TORONTO;UNIV TORONTO;UNIV TORONTO;WOMENS COLL HOSP		IVERS N, 2019, CAN FAM PHYSICIAN	IVERS N, 2019, CAN FAM PHYSICIAN	PRIMARY-CARE; CARDIOVASCULAR-DISEASE; GLYCEMIC CONTROL; PREVENTION; MANAGEMENT; BEHAVIOR; ADULTS		PRIMARY-CARE; CARDIOVASCULAR-DISEASE; GLYCEMIC CONTROL; PREVENTION; MANAGEMENT; BEHAVIOR; ADULTS	IVERS, NOAH M.;JIANG, MAGGIE;ALLOO, JAVED;SINGER, ALEXANDER;NGUI, DANIEL;CASEY, CAROLYN GALL;YU, CATHERINE H.	OBJECTIVE TO SUMMARIZE THE 2018 DIABETES CANADA CLINICAL PRACTICE GUIDELINES, FOCUSING ON HIGH-PRIORITY RECOMMENDATIONS FOR FPS MANAGING PEOPLE WHO LIVE WITH TYPE 2 DIABETES. QUALITY OF EVIDENCE A PRIORITIZATION PROCESS WAS CONDUCTED TO FOCUS THE EFFORTS OF DIABETES CANADA'S GUIDELINE DISSEMINATION AND IMPLEMENTATION EFFORTS. THE RESULTING IDENTIFIED KEY MESSAGES FOR FPS TO CONSIDER WHEN MANAGING…			14	UNIVERSITY OF TORONTO; WOMENS COLLEGE HOSPITAL; UNIVERSITY OF TORONTO; WOMENS COLLEGE HOSPITAL; UNIVERSITY OF TORONTO; UNIVERSITY OF TORONTO; UNIVERSITY OF TORONTO; WOMENS COLLEGE HOSPITAL; QUEENS UNIVERSITY -CANADA; UNIVERSITY OF MANITOBA; UNIVERSITY OF MANITOBA; UNIVERSITY OF BRITISH COLUMBIA; UNIVERSITY OF TORONTO; SAINT MICHAELS HOSPITAL TORONTO; UNIVERSITY OF TORONTO; SAINT MICHAELS HOSPITAL…						1715-5258	NOAH.IVERS@UTORONTO.CA	24			HI4MU	ENGLISH		24
RONNINGEN R;WAMMER A;GRABNER N;VALDERHAUG T		ASSOCIATIONS BETWEEN LIFETIME ADVERSITY AND OBESITY TREATMENT IN PATIENTS WITH MORBID OBESITY	2019	OBESITY FACTS	12	1			9	10.1159/000494333		ARTICLE		GREEN PUBLISHED, GOLD	ISI	WOS:000462037300001	AKERSHUS UNIV HOSP HF, DEPT ENDOCRINOL, LORENSKOG, NORWAY.; AKERSHUS UNIV HOSP, DEPT PSYCHIAT, UNIT CONSULTAT LIASON PSYCHIAT, LORENSKOG, NORWAY.;	OBES. FACTS	OBESITY FACTS	Associations between Lifetime Adversity and Obesity Treatment in Patients with Morbid Obesity	VALDERHAUG, TG (CORRESPONDING AUTHOR), AKERSHUS UNIV HOSP, DEPT ENDOCRINOL, DIV MED, SYKEHUSVEIEN 25, NO-1478 LORENSKOG, NORWAY.	UNIVERSITY OF OSLO	AKERSHUS UNIV HOSP		RONNINGEN R, 2019, OBESITY FACTS	RONNINGEN R, 2019, OBESITY FACTS	BARIATRIC SURGERY; EATING BEHAVIOR; OBESITY; PSYCHOLOGICAL ASPECTS; STRESS OVERNUTRITION; PHYSICAL-ACTIVITY; METABOLIC SYNDROME; WEIGHT STIGMA; HEALTH; ADULTS; CARE; BEHAVIORS; MORTALITY; DEATH	BARIATRIC SURGERY; EATING BEHAVIOR; OBESITY; PSYCHOLOGICAL ASPECTS; STRESS OVERNUTRITION	BARIATRIC SURGERY; PHYSICAL-ACTIVITY; METABOLIC SYNDROME; WEIGHT STIGMA; HEALTH; ADULTS; CARE; BEHAVIORS; MORTALITY; DEATH	RONNINGEN, REIDUN;WAMMER, ANNE CATHRINE PARELIUS;GRABNER, NINA HOLTE;VALDERHAUG, TONE GRETLAND	BACKGROUND: BARIATRIC SURGERY IS ASSOCIATED WITH GREATER AND MORE SUSTAINABLE WEIGHT LOSS COMPARED WITH LIFESTYLE INTERVENTION PROGRAMS. ON THE OTHER HAND, BARIATRIC SURGERY MAY ALSO BE ASSOCIATED WITH PHYSICAL AND PSYCHOSOCIAL COMPLICATIONS. THE INFLUENCE OF PSYCHOLOGICAL EVALUATION ON TREATMENT CHOICE, HOWEVER, IS NOT KNOWN. WE AIMED TO EXAMINE VARIABLES ASSOCIATED WITH TREATMENT CHOICE AND, SP…			1	UNIVERSITY OF OSLO						1662-4033	T.G.VALDERHAUG@MEDISIN.UIO.NO	13			HP9UA	ENGLISH		46
WANG M;HUNG L;LO Y		GLYCEMIC CONTROL IN TYPE 2 DIABETES: ROLE OF HEALTH LITERACY AND SHARED DECISION-MAKING	2019	PATIENT PREFERENCE AND ADHERENCE	13				22	10.2147/PPA.S202110		ARTICLE		GOLD, GREEN SUBMITTED, GREEN PUBLISHED	ISI	WOS:000469141400002	NATL TAIWAN UNIV HOSP, DEPT SECRETARIAT, HSIN CHU BRANCH, 25,LANE 442,SEC 1,JINGGUO RD, HSINCHU 300, TAIWAN.; YUANPEI UNIV MED TECHNOL, DEPT HEALTHCARE MANAGEMENT, HSINCHU, TAIWAN.; CHINA MED UNIV, DEPT PUBL HLTH, TAICHUNG, TAIWAN.; NATL TAIWAN UNIV HOSP, DEPT DEV & PLANNING, HSIN CHU BRANCH, HSINCHU, TAIWAN.;	PATIENT PREFER. ADHERENCE	PATIENT PREFER ADHER	Glycemic control in type 2 diabetes: role of health literacy and shared decision-making	WANG, MJ (CORRESPONDING AUTHOR), NATL TAIWAN UNIV HOSP, DEPT SECRETARIAT, HSIN CHU BRANCH, 25,LANE 442,SEC 1,JINGGUO RD, HSINCHU 300, TAIWAN.	NATIONAL TAIWAN UNIVERSITY;NATIONAL TAIWAN UNIVERSITY HOSPITAL;CHINA MEDICAL UNIVERSITY TAIWAN;NATIONAL TAIWAN UNIVERSITY;NATIONAL TAIWAN UNIVERSITY HOSPITAL	NATL TAIWAN UNIV HOSP		WANG M, 2019, PATIENT PREFER ADHER	WANG M, 2019, PATIENT PREFER ADHER	HEALTH LITERACY; SHARED DECISION-MAKING; TYPE 2 DIABETES; PATIENT PREFERENCES; CARE; PARTICIPATION; PERCEPTIONS; INVOLVEMENT; CHALLENGE; WANT	HEALTH LITERACY; SHARED DECISION-MAKING; TYPE 2 DIABETES	PATIENT PREFERENCES; CARE; PARTICIPATION; PERCEPTIONS; INVOLVEMENT; CHALLENGE; WANT	WANG, MING-JYE;HUNG, LI-CHEN;LO, YI-TING	BACKGROUND: IMPROVING GLYCEMIC CONTROL REQUIRES THAT PATIENTS ACTIVELY PARTICIPATE IN DECISIONS ABOUT HOW TO BEST LIVE WITH THE DISEASE AND ADAPT TO THE REALITIES OF SELF-CARE. LIMITED HEALTH LITERACY (HL) IS RELATED TO POORER HEALTH OUTCOMES AND MAY MAKE IT DIFFICULT FOR PATIENTS TO PARTICIPATE IN SHARED DECISION-MAKING (SDM). AS SUCH, UNDERSTANDING THE RELATIONSHIP BETWEEN HL AND SDM AND ITS IM…			871	NATIONAL TAIWAN UNIVERSITY; NATIONAL TAIWAN UNIVERSITY HOSPITAL; CHINA MEDICAL UNIVERSITY TAIWAN; NATIONAL TAIWAN UNIVERSITY; NATIONAL TAIWAN UNIVERSITY HOSPITAL							JYE9129@GMAIL.COM	879	NATIONAL TAIWAN UNIVERSITY HOSPITAL, HSIN-CHU BRANCH [106-HCH039]	THIS STUDY WAS SUPPORTED BY A GRANT FROM THE NATIONAL TAIWAN UNIVERSITY HOSPITAL, HSIN-CHU BRANCH (106-HCH039).	HZ8XY	ENGLISH		51
JACOBS E;TAMAYO M;ROSENBAUER J;SCHULZE M;KUSS O;RATHMANN W		PROTOCOL OF A CLUSTER RANDOMIZED TRIAL TO INVESTIGATE THE IMPACT OF A TYPE 2 DIABETES RISK PREDICTION MODEL ON CHANGE IN PHYSICAL ACTIVITY IN PRIMARY CARE	2018	BMC ENDOCRINE DISORDERS	18				4	10.1186/s12902-018-0299-2		ARTICLE		GOLD, GREEN PUBLISHED	ISI	WOS:000447629700001	HEINRICH HEINE UNIV DUSSELDORF, GERMAN DIABET CTR DDZ, INST BIOMETR & EPIDEMIOL, AUFM HENNEKAMP 65, D-40225 DUSSELDORF, GERMANY.; GERMAN CTR DIABET RES DZD, D-85764 MUNICH, GERMANY.; ASSOC STATUTORY HLTH INSURANCE PHYS NORTH RHINE, TERSTEEGENSTR 9, D-40474 DUSSELDORF, GERMANY.; GERMAN INST HUMAN NUTR POTSDAM REHBRUECKE DIFE, ARTHUR SCHEUNERT ALLEE 114-116, D-14558 NUTHETAL, GERMANY.; DUSSELDORF U…	BMC ENDOCR. DISORD.	BMC ENDOCR DISORD	Protocol of a cluster randomized trial to investigate the impact of a type 2 diabetes risk prediction model on change in physical activity in primary care	JACOBS, E (CORRESPONDING AUTHOR), HEINRICH HEINE UNIV DUSSELDORF, GERMAN DIABET CTR DDZ, INST BIOMETR & EPIDEMIOL, AUFM HENNEKAMP 65, D-40225 DUSSELDORF, GERMANY.; JACOBS, E (CORRESPONDING AUTHOR), GERMAN CTR DIABET RES DZD, D-85764 MUNICH, GERMANY.	HEINRICH HEINE UNIVERSITY DUSSELDORF;LEIBNIZ ASSOCIATION;DEUTSCHES DIABETES-ZENTRUM (DDZ);GERMAN CENTER FOR DIABETES RESEARCH (DZD);LEIBNIZ ASSOCIATION;DEUTSCHES INSTITUT FUR ERNAHRUNGSFORSCHUNG POTSDAM-REHBRUCKE (DIFE);HEINRICH HEINE UNIVERSITY DUSSELDORF;HEINRICH HEINE UNIVERSITY DUSSELDORF HOSPITAL;HEINRICH HEINE UNIVERSITY DUSSELDORF	HEINRICH HEINE UNIV DUSSELDORF;GERMAN CTR DIABET RES DZD		JACOBS E, 2018, BMC ENDOCR DISORD	JACOBS E, 2018, BMC ENDOCR DISORD	RISK SCORE; PREVENTION; TYPE 2 DIABETES; PHYSICAL ACTIVITY; BEHAVIOR; CLUSTER RANDOMIZED CONTROLLED TRIAL; DECISION-MAKING QUESTIONNAIRE; PSYCHOMETRIC PROPERTIES; DEPRESSION SCALE; HOSPITAL ANXIETY; PERCEIVED RISK; SCORE; ASSOCIATIONS; VALIDATION; GUIDELINE	RISK SCORE; PREVENTION; TYPE 2 DIABETES; PHYSICAL ACTIVITY; BEHAVIOR; CLUSTER RANDOMIZED CONTROLLED TRIAL	DECISION-MAKING QUESTIONNAIRE; PSYCHOMETRIC PROPERTIES; DEPRESSION SCALE; HOSPITAL ANXIETY; PERCEIVED RISK; SCORE; ASSOCIATIONS; VALIDATION; PREVENTION; GUIDELINE	JACOBS, ESTHER;TAMAYO, MIGUEL;ROSENBAUER, JOACHIM;SCHULZE, MATTHIAS B.;KUSS, OLIVER;RATHMANN, WOLFGANG	BACKGROUNDLITTLE EVIDENCE EXISTS ON THE IMPACT OF DIABETES RISK SCORES, E.G. ON PHYSICIANS AND PATIENT'S BEHAVIOR, PERCEIVED RISK OF PERSONS, SHARED-DECISION MAKING AND PARTICULARLY ON PATIENT'S HEALTH. THE AIM OF THIS STUDY IS TO INVESTIGATE THE IMPACT OF A NON-INVASIVE TYPE 2 DIABETES RISK PREDICTION MODEL IN THE PRIMARY HEALTH CARE SETTING AS COMPONENT OF ROUTINE HEALTH CHECKS ON CHANGE IN PHY…	72			HEINRICH HEINE UNIVERSITY DUSSELDORF; LEIBNIZ ASSOCIATION; DEUTSCHES DIABETES-ZENTRUM (DDZ); GERMAN CENTER FOR DIABETES RESEARCH (DZD); LEIBNIZ ASSOCIATION; DEUTSCHES INSTITUT FUR ERNAHRUNGSFORSCHUNG POTSDAM-REHBRUCKE (DIFE); HEINRICH HEINE UNIVERSITY DUSSELDORF; HEINRICH HEINE UNIVERSITY DUSSELDORF HOSPITAL; HEINRICH HEINE UNIVERSITY DUSSELDORF						1472-6823	ESTHER.JACOBS@DDZ.UNI-DUESSELDORF.DE		GERMAN FEDERAL MINISTRY OF EDUCATION AND RESEARCH (BMBF); GERMAN FEDERAL MINISTRY OF HEALTH; MINISTRY OF INNOVATION, SCIENCE AND RESEARCH OF THE STATE OF NORTH RHINE-WESTPHALIA	THIS STUDY IS FUNDED BY A GRANT FROM THE GERMAN FEDERAL MINISTRY OF EDUCATION AND RESEARCH (BMBF) TO THE GERMAN CENTER FOR DIABETES RESEARCH (DZD). THE GERMAN DIABETES CENTER IS FUNDED BY THE GERMAN FEDERAL MINISTRY OF HEALTH AND THE MINISTRY OF INNOVATION, SCIENCE AND RESEARCH OF THE STATE OF NORTH RHINE-WESTPHALIA.	GX3MY	ENGLISH		48
HAGIWARA N;MEZUK B;LAFATA J;VRANA S;FETTERS M		STUDY PROTOCOL FOR INVESTIGATING PHYSICIAN COMMUNICATION BEHAVIOURS THAT LINK PHYSICIAN IMPLICIT RACIAL BIAS AND PATIENT OUTCOMES IN BLACK PATIENTS WITH TYPE 2 DIABETES USING AN EXPLORATORY SEQUENTIAL MIXED METHODS DESIGN	2018	BMJ OPEN	8	10			7	10.1136/bmjopen-2018-022623		ARTICLE		GREEN PUBLISHED, GOLD	ISI	WOS:000454739500106	VIRGINIA COMMONWEALTH UNIV, DEPT PSYCHOL, BOX 2018, RICHMOND, VA 23284 USA.; UNIV MICHIGAN, SCH PUBL HLTH, DEPT EPIDEMIOL, ANN ARBOR, MI 48109 USA.; UNIV N CAROLINA, ESHELMAN SCH PHARM, CHAPEL HILL, NC 27515 USA.; UNIV MICHIGAN, DEPT FAMILY MED, ANN ARBOR, MI 48109 USA.;	BMJ OPEN	BMJ OPEN	Study protocol for investigating physician communication behaviours that link physician implicit racial bias and patient outcomes in Black patients with type 2 diabetes using an exploratory sequential mixed methods design	HAGIWARA, N (CORRESPONDING AUTHOR), VIRGINIA COMMONWEALTH UNIV, DEPT PSYCHOL, BOX 2018, RICHMOND, VA 23284 USA.	VIRGINIA COMMONWEALTH UNIVERSITY;UNIVERSITY OF MICHIGAN SYSTEM;UNIVERSITY OF MICHIGAN;UNIVERSITY OF NORTH CAROLINA;UNIVERSITY OF NORTH CAROLINA CHAPEL HILL;UNIVERSITY OF MICHIGAN SYSTEM;UNIVERSITY OF MICHIGAN	VIRGINIA COMMONWEALTH UNIV		HAGIWARA N, 2018, BMJ OPEN	HAGIWARA N, 2018, BMJ OPEN	MEDICAL VISIT COMMUNICATION; SHARED DECISION-MAKING; GLYCEMIC CONTROL; PERCEIVED DISCRIMINATION; ASSOCIATION TEST; SELF-CARE; SYMBOLIC RACISM; GLUCOSE CONTROL; ADHERENCE; HEALTH		MEDICAL VISIT COMMUNICATION; SHARED DECISION-MAKING; GLYCEMIC CONTROL; PERCEIVED DISCRIMINATION; ASSOCIATION TEST; SELF-CARE; SYMBOLIC RACISM; GLUCOSE CONTROL; ADHERENCE; HEALTH	HAGIWARA, NAO;MEZUK, BRIANA;LAFATA, JENNIFER ELSTON;VRANA, SCOTT R.;FETTERS, MICHAEL D.	INTRODUCTION PATIENT-PHYSICIAN RACIAL DISCORDANCE IS ASSOCIATED WITH BLACK PATIENT REPORTS OF DISSATISFACTION AND MISTRUST, WHICH IN TURN ARE ASSOCIATED WITH POOR ADHERENCE TO TREATMENT RECOMMENDATIONS AND UNDERUTILISATION OF HEALTHCARE. RESEARCH FURTHER HAS SHOWN THAT PATIENT DISSATISFACTION AND MISTRUST ARE MAGNIFIED PARTICULARLY WHEN PHYSICIANS HOLD HIGH LEVELS OF IMPLICIT RACIAL BIAS. THIS SU…	E022623			VIRGINIA COMMONWEALTH UNIVERSITY; UNIVERSITY OF MICHIGAN SYSTEM; UNIVERSITY OF MICHIGAN; UNIVERSITY OF NORTH CAROLINA; UNIVERSITY OF NORTH CAROLINA CHAPEL HILL; UNIVERSITY OF MICHIGAN SYSTEM; UNIVERSITY OF MICHIGAN							NHAGIWARA@VCU.EDU		NATIONAL INSTITUTE OF HEALTH/THE NATIONAL INSTITUTE OF DIABETES AND DIGESTIVE AND KIDNEY DISEASES [R01 DK112009]; NATIONAL INSTITUTE OF DIABETES AND DIGESTIVE AND KIDNEY DISEASES [P30DK020572] FUNDING SOURCE: NIH REPORTER	THIS WORK IS FUNDED BY THE NATIONAL INSTITUTE OF HEALTH/THE NATIONAL INSTITUTE OF DIABETES AND DIGESTIVE AND KIDNEY DISEASES (R01 DK112009).	HG1SG	ENGLISH		115
LUM Z;TOH W;LIM S;BIN R K;SHAKOOR S;TSOU K;CHEW D;DALAN R;KWEK S;OTHMAN N;LIAN J;LEE J		DEVELOPMENT OF A COLLABORATIVE ALGORITHM FOR THE MANAGEMENT OF TYPE 2 DIABETES DURING RAMADAN: AN ANCHOR ON EMPOWERMENT	2018	DIABETES TECHNOLOGY & THERAPEUTICS	20	10			7	10.1089/dia.2018.0159		ARTICLE			ISI	WOS:000444018300001	NATL UNIV SINGAPORE, DEPT PHARM, BLK S4A LEVEL 3,18 SCI DR 4 SINGAPORE, SINGAPORE 117543, SINGAPORE.; TAN TOCK SENG HOSP, DEPT PHARM, SINGAPORE, SINGAPORE.; TAN TOCK SENG HOSP, DEPT ENDOCRINOL, SINGAPORE, SINGAPORE.; NATL UNIV POLYCLIN, DEPT FAMILY MED, SINGAPORE, SINGAPORE.;	DIABETES TECHNOL. THER.	DIABETES TECHNOL THE	Development of a Collaborative Algorithm for the Management of Type 2 Diabetes during Ramadan: An Anchor on Empowerment	LEE, JYC (CORRESPONDING AUTHOR), NATL UNIV SINGAPORE, DEPT PHARM, BLK S4A LEVEL 3,18 SCI DR 4 SINGAPORE, SINGAPORE 117543, SINGAPORE.	NATIONAL UNIVERSITY OF SINGAPORE;TAN TOCK SENG HOSPITAL;TAN TOCK SENG HOSPITAL	NATL UNIV SINGAPORE		LUM Z, 2018, DIABETES TECHNOL THE	LUM Z, 2018, DIABETES TECHNOL THE	EMPOWERMENT; COLLABORATIVE; ALGORITHM; RAMADAN; FASTING; DIABETES; GLYCEMIC CONTROL	EMPOWERMENT; COLLABORATIVE; ALGORITHM; RAMADAN; FASTING; DIABETES	GLYCEMIC CONTROL	LUM, ZHENG KANG;TOH, WEI YANN SEE;LIM, SZE MIAN;BIN RUSLI, KHAIRUL DZAKIRIN;SHAKOOR, SHAIKH ABDUL KADER KAMALDEEN ABDUL;TSOU, KEITH YU KEI;CHEW, DANIEL EK KWANG;DALAN, RINKOO;KWEK, SING CHEER;OTHMAN, NOORANI;LIAN, JOYCE XIA;LEE, JOYCE YU-CHIA	EMPOWERMENT PLAYS SIGNIFICANT ROLES IN THE COMPLEX MANAGEMENT OF TYPE 2 DIABETES. INTERNATIONAL GUIDELINES HAVE PROVIDED RECOMMENDATIONS ON MANAGEMENT OF MUSLIMS WHO FAST DURING RAMADAN. HOWEVER, THERE REMAINS A LACK OF PATIENT-CENTERED EPISTEMIC TOOL TO EMPOWER HEALTHCARE PROVIDERS AND PATIENTS IN MANAGING DIABETES DURING RAMADAN. THIS STUDY DISCUSSED THE DEVELOPMENT AND EVALUATION OF SUCH TOOL.…			698	NATIONAL UNIVERSITY OF SINGAPORE; TAN TOCK SENG HOSPITAL; TAN TOCK SENG HOSPITAL					SEP 2018	1557-8593	PHALYCJ@NUS.EDU.SG	703	ACADEMIC RESEARCH FUND (ACRF) TIER 1 GRANT FROM THE MINISTRY OF EDUCATION SINGAPORE	THE AUTHORS ACKNOWLEDGE THE COINVESTIGATORS FROM TAN TOCK SENG HOSPITAL, INCLUDING DR. SEOW CHERNG JYE, DR. LEE YING SHAN, DR. KON YIN CHIAN WINSTON, DR. QUEK PENG LIM TIMOTHY, DR. LIM SU PING BRENDA, DR. TAN WAI KIT ALVIN, DR. HOI WAI HAN, DR. TAN SENG KIONG, DR. YEO PEI SHAN, DR. STANLEY LAM, DR. CHIN HAN XIN, AND MS. CHU SHEN ONN, FOR THEIR CLINICAL AND ADMINISTRATIVE CONTRIBUTIONS TO THE STUD…	GV3NX	ENGLISH		30
TINELLI M;PETROU P;SAMOUTIS G;OLYMPIOS G;MCGUIRE A		IMPROVING QUALITY CARE FOR DIABETES IN THE COMMUNITY: WHAT DO CYPRIOT PATIENTS WANT?	2018	INTERNATIONAL JOURNAL FOR QUALITY IN HEALTH CARE	30	6			4	10.1093/intqhc/mzy046		ARTICLE		GREEN ACCEPTED, BRONZE	ISI	WOS:000438245200006	LONDON SCH ECON & POLIT SCI, PERSONAL SOCIAL SERV RES UNIT, DEPT HLTH POLICY, HOUGHTON ST, LONDON WC2A 2AE, ENGLAND.; CYPRUS HLTH INSURANCE ORG, 17-19 KLIMENTOS ST,4TH FLOOR, CY-1061 NICOSIA, CYPRUS.; POB 26765, CY-1641 NICOSIA, CYPRUS.; UNIV NICOSIA, SCH MED, 93 AGIOU NIKOLAOU & ENGOMI, CY-2408 NICOSIA, CYPRUS.; UNIV NICOSIA, SCH MED, POB 24005, CY-1700 NICOSIA, CYPRUS.; LARNACA HOSP, DEPT DIABE…	INT. J. QUAL. HEALTH CARE	INT J QUAL HEALTH C	Improving quality care for diabetes in the community: What do Cypriot patients want?	TINELLI, M (CORRESPONDING AUTHOR), LONDON SCH ECON & POLIT SCI, PERSONAL SOCIAL SERV RES UNIT, DEPT HLTH POLICY, HOUGHTON ST, LONDON WC2A 2AE, ENGLAND.	UNIVERSITY OF LONDON;LONDON SCHOOL ECONOMICS AND POLITICAL SCIENCE;UNIVERSITY OF NICOSIA;UNIVERSITY OF NICOSIA	LONDON SCH ECON AND POLIT SCI		TINELLI M, 2018, INT J QUAL HEALTH C	TINELLI M, 2018, INT J QUAL HEALTH C	COMMUNITY HEALTHCARE; PATIENT PREFERENCE; PATIENT SATISFACTION; DIABETES; CYPRUS; DISCRETE-CHOICE EXPERIMENTS; DECISION-MAKING; PUBLIC-HEALTH; CRISIS; PREFERENCES; PHARMACIST	COMMUNITY HEALTHCARE; PATIENT PREFERENCE; PATIENT SATISFACTION; DIABETES; CYPRUS	DISCRETE-CHOICE EXPERIMENTS; DECISION-MAKING; PUBLIC-HEALTH; CRISIS; PREFERENCES; PHARMACIST	TINELLI, MICHELA;PETROU, PANAGIOTIS;SAMOUTIS, GEORGE;OLYMPIOS, GEORGE;MCGUIRE, ALISTAIR	OBJECTIVE: TO MEASURE PATIENT PREFERENCES FOR THEIR DIABETIC CARE IN COMMUNITY SETTING. DESIGN: DISCRETE-CHOICE SURVEY. SETTING: COMMUNITY SETTING (PRIMARY PHYSICIAN AND HOSPITAL SITES) IN CYPRUS. PARTICIPANTS: DIABETIC PATIENTS ATTENDING COMMUNITY SITES. MAIN OUTCOME MEASURE(S): PATIENT PREFERENCES, TO ESTIMATE WHICH COMPONENTS OF QUALITY HEALTHCARE SERVICE PEOPLE VALUE, THEIR RELATIVE IMPORTANC…			443	UNIVERSITY OF LONDON; LONDON SCHOOL ECONOMICS & POLITICAL SCIENCE; UNIVERSITY OF NICOSIA; UNIVERSITY OF NICOSIA						1464-3677	M.TINELLI@LSE.AC.UK	449	RESEARCH COMMITTEE SEED FUND SCHEME 2014, THE LONDON SCHOOL OF ECONOMICS AND POLITICAL SCIENCE	THIS WORK WAS SUPPORTED BY THE RESEARCH COMMITTEE SEED FUND SCHEME 2014, THE LONDON SCHOOL OF ECONOMICS AND POLITICAL SCIENCE. THE FUNDER PLAYED NO ROLE IN THE DESIGN OF THE STUDY, THE INTERPRETATION OF THE FINDINGS, THE WRITING OF THE PAPER OR THE DECISION TO SUBMIT.	GM6CM	ENGLISH		34
BRINTON E		UNDERSTANDING PATIENT ADHERENCE AND CONCERNS WITH STATINS AND MEDICATION DISCUSSIONS WITH PHYSICIANS (ACTION): A SURVEY ON THE PATIENT PERSPECTIVE OF DIALOGUE WITH HEALTHCARE PROVIDERS REGARDING STATIN THERAPY	2018	CLINICAL CARDIOLOGY	41	6			27	10.1002/clc.22975		ARTICLE		GREEN PUBLISHED, BRONZE	ISI	WOS:000435775800002	UTAH LIPID CTR, 421 WAKARA WAY,SUITE 121, SALT LAKE CITY, UT 84108 USA.;	CLIN. CARDIOL.	CLIN CARDIOL	Understanding Patient Adherence and Concerns with STatins and MedicatION Discussions With Physicians (ACTION): A survey on the patient perspective of dialogue with healthcare providers regarding statin therapy	BRINTON, EA (CORRESPONDING AUTHOR), UTAH LIPID CTR, 421 WAKARA WAY,SUITE 121, SALT LAKE CITY, UT 84108 USA.	UTAH LIPID CTR	UTAH LIPID CTR		BRINTON E, 2018, CLIN CARDIOL	BRINTON E, 2018, CLIN CARDIOL	CHOLESTEROL; HMG-COA REDUCTASE INHIBITORS; HYPERCHOLESTEROLEMIA; LOW-DENSITY LIPOPROTEIN CHOLESTEROL; STATIN ADHERENCE; STATINS; MUSCLE SYMPTOMS; EDUCATION USAGE; AMERICA; USERS; GAPS; NONADHERENCE; PREDICTORS	CHOLESTEROL; HMG-COA REDUCTASE INHIBITORS; HYPERCHOLESTEROLEMIA; LOW-DENSITY LIPOPROTEIN CHOLESTEROL; STATIN ADHERENCE; STATINS	MUSCLE SYMPTOMS; EDUCATION USAGE; AMERICA; USERS; GAPS; NONADHERENCE; PREDICTORS	BRINTON, ELIOT A.	BACKGROUNDSTATINS ARE FIRST-LINE FOR CHOLESTEROL LOWERING AND PREVENTION OF ATHEROSCLEROTIC CARDIOVASCULAR DISEASE (ASCVD), BUT THEIR USE IS COMPLICATED BY SIDE EFFECTS AND POTENTIAL FOR DRUG-DRUG INTERACTIONS. PROVIDER-PATIENT COMMUNICATION IS THE BASIS OF THE RECOMMENDED SHARED DECISION-MAKING, BUT RELATIVELY LITTLE IS KNOWN ABOUT THIS IN THE CONTEXT OF STATIN USE. METHODSWE SURVEYED 5014 US AD…			710							1932-8737	ELIOT.BRINTON@UTAH.EDU	720	KOWA PHARMACEUTICALS AMERICA, INC	THE ACTION SURVEY WAS FUNDED BY KOWA PHARMACEUTICALS AMERICA, INC	GK0DB	ENGLISH		17
ABIDI S;VALLIS M;PICCININI-VALLIS H;IMRAN S;ABIDI S		DIABETES-RELATED BEHAVIOR CHANGE KNOWLEDGE TRANSFER TO PRIMARY CARE PRACTITIONERS AND PATIENTS: IMPLEMENTATION AND EVALUATION OF A DIGITAL HEALTH PLATFORM	2018	JMIR MEDICAL INFORMATICS	6	2			13	10.2196/medinform.9629		ARTICLE		GOLD, GREEN PUBLISHED	ISI	WOS:000438272800008	DALHOUSIE UNIV, FAC MED, DEPT COMMUNITY HLTH & EPIDEMIOL, MED INFORMAT PROGRAM, HALIFAX, NS, CANADA.; DALHOUSIE UNIV, FAC MED, DEPT FAMILY MED, HALIFAX, NS, CANADA.; DALHOUSIE UNIV, FAC MED, DIV ENDOCRINOL & METAB, HALIFAX, NS, CANADA.; DALHOUSIE UNIV, FAC COMP SCI, KNOWLEDGE INTENS COMP HEALTHCARE ENTERPRISES RES, HALIFAX, NS, CANADA.;	JMIR MED. INF.	JMIR MED INF	Diabetes-Related Behavior Change Knowledge Transfer to Primary Care Practitioners and Patients: Implementation and Evaluation of a Digital Health Platform	ABIDI, S (CORRESPONDING AUTHOR), DALHOUSIE UNIV, DEPT COMMUNITY HLTH & EPIDEMIOL, FAC MED, MED INFORMAT PROGRAM,CTR CLIN RES, 5790 UNIV AVE, HALIFAX, NS B3H 1V7, CANADA.	DALHOUSIE UNIVERSITY;DALHOUSIE UNIVERSITY;DALHOUSIE UNIVERSITY;DALHOUSIE UNIVERSITY	DALHOUSIE UNIV		ABIDI S, 2018, JMIR MED INF	ABIDI S, 2018, JMIR MED INF	TYPE 2 DIABETES MELLITUS; SELF-MANAGEMENT; HEALTH BEHAVIOR; KNOWLEDGE MANAGEMENT; CLINICAL DECISION SUPPORT SYSTEM; SELF-MANAGEMENT EDUCATION; FAMILY PHYSICIANS; GLYCEMIC CONTROL; EFFICACY; MODEL; INTERVENTION; GUIDELINES; ADHERENCE; FRAMEWORK; EXERCISE	TYPE 2 DIABETES MELLITUS; SELF-MANAGEMENT; HEALTH BEHAVIOR; KNOWLEDGE MANAGEMENT; CLINICAL DECISION SUPPORT SYSTEM	SELF-MANAGEMENT EDUCATION; FAMILY PHYSICIANS; GLYCEMIC CONTROL; EFFICACY; MODEL; INTERVENTION; GUIDELINES; ADHERENCE; FRAMEWORK; EXERCISE	ABIDI, SAMINA;VALLIS, MICHAEL;PICCININI-VALLIS, HELENA;IMRAN, SYED ALI;ABIDI, SYED SIBTE RAZA	BACKGROUND: BEHAVIORAL SCIENCE IS NOW BEING INTEGRATED INTO DIABETES SELF-MANAGEMENT INTERVENTIONS. HOWEVER, THE CHALLENGE THAT PRESENTS ITSELF IS HOW TO TRANSLATE THESE KNOWLEDGE RESOURCES DURING CARE SO THAT PRIMARY CARE PRACTITIONERS CAN USE THEM TO OFFER EVIDENCE-INFORMED BEHAVIOR CHANGE SUPPORT AND DIABETES MANAGEMENT RECOMMENDATIONS TO PATIENTS WITH DIABETES. OBJECTIVE: THE AIM OF THIS STUD…	E25		91	DALHOUSIE UNIVERSITY; DALHOUSIE UNIVERSITY; DALHOUSIE UNIVERSITY; DALHOUSIE UNIVERSITY						2291-9694	SAMINA.ABIDI@DAL.CA	109	CANADIAN INSTITUTE OF HEALTH RESEARCH; EHEALTH INNOVATION GRANT	THE AUTHORS ACKNOWLEDGE THE SUPPORT OF CANADIAN INSTITUTE OF HEALTH RESEARCH. THE PROJECT WAS SUPPORTED THROUGH AN EHEALTH INNOVATION GRANT.	GM6JK	ENGLISH		58
BAILEY R;SHILLINGTON A;HARSHAW Q;FUNNELL M;VANWINGEN J;COL N		CHANGING PATIENTS' TREATMENT PREFERENCES AND VALUES WITH A DECISION AID FOR TYPE 2 DIABETES MELLITUS: RESULTS FROM THE TREATMENT ARM OF A RANDOMIZED CONTROLLED TRIAL	2018	DIABETES THERAPY	9	2			11	10.1007/s13300-018-0391-7		ARTICLE		GREEN PUBLISHED, GOLD	ISI	WOS:000428470000025	JANSSEN SCI AFFAIRS LLC, RARITAN, NJ USA.; EPI Q INC, OAK BROOK, IL 60523 USA.; UNIV MICHIGAN, SCH MED, ANN ARBOR, MI USA.; FAMILY MED SPECIALISTS, GRAND RAPIDS, MI USA.; FIVE ISL CONSULTING, GEORGETOWN, ME USA.;	DIABETES THER.	DIABETES THER	Changing Patients' Treatment Preferences and Values with a Decision Aid for Type 2 Diabetes Mellitus: Results from the Treatment Arm of a Randomized Controlled Trial	SHILLINGTON, AC (CORRESPONDING AUTHOR), EPI Q INC, OAK BROOK, IL 60523 USA.	JOHNSON AND JOHNSON;JANSSEN PHARMACEUTICALS;EPI-Q INC;UNIVERSITY OF MICHIGAN SYSTEM;UNIVERSITY OF MICHIGAN	AC (CORRESPONDING AUTHOR)		BAILEY R, 2018, DIABETES THER	BAILEY R, 2018, DIABETES THER	ANTIHYPERGLYCEMIC MEDICATION; PATIENT DECISION AID; PATIENT VALUES; SHARED DECISION-MAKING; TYPE 2 DIABETES MELLITUS; VALUES CLARIFICATION; CLINICAL INERTIA; GLYCEMIC CONTROL; PRIMARY-CARE; TREATMENT INTENSIFICATION; CARDIOVASCULAR EVENTS; INSULIN THERAPY; PARTICIPATION; CLARIFICATION; ASSOCIATION; INFORMATION	ANTIHYPERGLYCEMIC MEDICATION; PATIENT DECISION AID; PATIENT VALUES; SHARED DECISION-MAKING; TYPE 2 DIABETES MELLITUS; VALUES CLARIFICATION	CLINICAL INERTIA; GLYCEMIC CONTROL; PRIMARY-CARE; TREATMENT INTENSIFICATION; CARDIOVASCULAR EVENTS; INSULIN THERAPY; PARTICIPATION; CLARIFICATION; ASSOCIATION; INFORMATION	BAILEY, ROBERT A.;SHILLINGTON, ALICIA C.;HARSHAW, QING;FUNNELL, MARTHA M.;VANWINGEN, JEFFREY;COL, NANANDA	INTRODUCTION: FAILURE TO INTENSIFY TREATMENT FOR TYPE 2 DIABETES MELLITUS (T2DM) WHEN INDICATED, OR CLINICAL INERTIA, IS A MAJOR OBSTACLE TO ACHIEVING OPTIMAL GLUCOSE CONTROL. THIS STUDY INVESTIGATES THE IMPACT OF A VALUES-FOCUSED PATIENT DECISION AID (PDA) FOR T2DM ANTIHY-PERGLYCEMIC AGENT INTENSIFICATION ON PATIENT VALUES RELATED TO DOMAINS IMPORTANT IN DECISION-MAKING AND PREFERRED TREATMENTS.…			803	JOHNSON & JOHNSON; JANSSEN PHARMACEUTICALS; EPI-Q INC; UNIVERSITY OF MICHIGAN SYSTEM; UNIVERSITY OF MICHIGAN						1869-6961	ALICIA.SHILLINGTON@EPI-Q.COM	814	JANSSEN SCIENTIFIC AFFAIRS, LLC; NATIONAL INSTITUTE OF DIABETES AND DIGESTIVE AND KIDNEY DISEASES [P30DK092926] FUNDING SOURCE: NIH REPORTER	FINANCIAL SUPPORT FOR THIS STUDY AND ARTICLE PROCESSING CHARGES WERE PROVIDED ENTIRELY BY A CONTRACT WITH JANSSEN SCIENTIFIC AFFAIRS, LLC.	GA6UO	ENGLISH		53
RUTTEN G;VAN V H;DE W I;DE K E		IMPLEMENTATION OF A STRUCTURED DIABETES CONSULTATION MODEL TO FACILITATE A PERSON-CENTERED APPROACH: RESULTS FROM A NATIONWIDE DUTCH STUDY	2018	DIABETES CARE	41	4			27	10.2337/dc17-1194		ARTICLE		BRONZE	ISI	WOS:000428000000026	UNIV MED CTR UTRECHT, DEPT GEN PRACTICE, JULIUS CTR HLTH SCI & PRIMARY CARE, UTRECHT, NETHERLANDS.; DUTCH DIABET FEDERAT, AMERSFOORT, NETHERLANDS.; LEIDEN UNIV, DEPT MED, MED CTR, LEIDEN, NETHERLANDS.;	DIABETES CARE	DIABETES CARE	Implementation of a Structured Diabetes Consultation Model to Facilitate a Person-Centered Approach: Results From a Nationwide Dutch Study	VAN VUGT, HA (CORRESPONDING AUTHOR), UNIV MED CTR UTRECHT, DEPT GEN PRACTICE, JULIUS CTR HLTH SCI & PRIMARY CARE, UTRECHT, NETHERLANDS.; VAN VUGT, HA (CORRESPONDING AUTHOR), DUTCH DIABET FEDERAT, AMERSFOORT, NETHERLANDS.	UTRECHT UNIVERSITY;UTRECHT UNIVERSITY MEDICAL CENTER;LEIDEN UNIVERSITY - EXCL LUMC;LEIDEN UNIVERSITY;LEIDEN UNIVERSITY MEDICAL CENTER (LUMC)	UNIV MED CTR UTRECHT;HA (CORRESPONDING AUTHOR)		RUTTEN G, 2018, DIABETES CARE	RUTTEN G, 2018, DIABETES CARE	PRIMARY-CARE; POSITION STATEMENT; SELF-MANAGEMENT; SUPPORT; ASSOCIATION; TRIAL		PRIMARY-CARE; POSITION STATEMENT; SELF-MANAGEMENT; SUPPORT; ASSOCIATION; TRIAL	RUTTEN, GUY E. H. M.;VAN VUGT, HEIDI A.;DE WEERDT, INGE;DE KONING, EELCO	OBJECTIVE WE ASSESSED BOTH FROM A PATIENT AND PROVIDER PERSPECTIVE THE USEFULNESS AND ADDED VALUE OF A CONSULTATION MODEL THAT FACILITATES PERSON-CENTERED DIABETES CARE. RESEARCH DESIGN AND METHODS THE MODEL CONSISTS OF 1) INVENTORY OF DISEASE AND PATIENT-RELATED FACTORS; 2) SETTING PERSONAL GOALS; 3) CHOOSING TREATMENT; AND 4) DETERMINATION OF REQUIRED CARE. IT WAS IMPLEMENTED IN 47 GENERAL PRAC…			688	UTRECHT UNIVERSITY; UTRECHT UNIVERSITY MEDICAL CENTER; LEIDEN UNIVERSITY - EXCL LUMC; LEIDEN UNIVERSITY; LEIDEN UNIVERSITY MEDICAL CENTER (LUMC)						1935-5548	H.VANVUGT@DIABETESFEDERATIE.NL	695	INNOVATION FUND OF THE DUTCH HEALTH INSURANCE COMPANIES; DIABETES FUND, THE NETHERLANDS	THIS PROJECT IS SUPPORTED BY A GRANT FROM THE INNOVATION FUND OF THE DUTCH HEALTH INSURANCE COMPANIES AND A GRANT FROM THE DIABETES FUND, THE NETHERLANDS.	GA0JT	ENGLISH		30
CHENG L;LEUNG D;WU Y;SIT J;YANG M;LI X		PSYCHOMETRIC PROPERTIES OF THE MODIFIED PERSONAL DIABETES QUESTIONNAIRE AMONG CHINESE PATIENTS WITH TYPE 2 DIABETES	2018	EVALUATION & THE HEALTH PROFESSIONS	41	1			8	10.1177/0163278716664393		ARTICLE			ISI	WOS:000427358300001	CHINESE UNIV HONG KONG, NETHERSOLE SCH NURSING, SHATIN, HONG KONG, PEOPLES R CHINA.; XI AN JIAO TONG UNIV, FAC NURSING, HLTH SCI CTR, 76 WEST YANTA RD, XIAN 710061, SHAANXI, PEOPLES R CHINA.; XI AN JIAO TONG UNIV, DEPT ENDOCRINOL, AFFILIATED HOSP 9, XIAN, SHAANXI, PEOPLES R CHINA.; XI AN JIAO TONG UNIV, DEPT ENDOCRINOL, AFFILIATED HOSP 2, XIAN, SHAANXI, PEOPLES R CHINA.;	EVAL. HEALTH PROF.	EVAL HEALTH PROF	Psychometric Properties of the Modified Personal Diabetes Questionnaire Among Chinese Patients With Type 2 Diabetes	LI, XM (CORRESPONDING AUTHOR), XI AN JIAO TONG UNIV, FAC NURSING, HLTH SCI CTR, 76 WEST YANTA RD, XIAN 710061, SHAANXI, PEOPLES R CHINA.	CHINESE UNIVERSITY OF HONG KONG;XI'AN JIAOTONG UNIVERSITY;XI'AN JIAOTONG UNIVERSITY;XI'AN JIAOTONG UNIVERSITY	XI AN JIAO TONG UNIV		CHENG L, 2018, EVAL HEALTH PROF	CHENG L, 2018, EVAL HEALTH PROF	TYPE 2 DIABETES; VALIDITY; RELIABILITY; BARRIERS; DECISION-MAKING; SELF-MANAGEMENT; EATING BEHAVIOR; CARE; HEALTH; OUTCOMES; ADULTS; FACILITATORS; ASSOCIATION; TRANSLATION	TYPE 2 DIABETES; VALIDITY; RELIABILITY; BARRIERS; DECISION-MAKING	SELF-MANAGEMENT; EATING BEHAVIOR; CARE; BARRIERS; HEALTH; OUTCOMES; ADULTS; FACILITATORS; ASSOCIATION; TRANSLATION	CHENG, LI;LEUNG, DORIS Y. P.;WU, YU-NING;SIT, JANET W. H.;YANG, MIAO-YAN;LI, XIAO-MEI	THIS STUDY EXAMINED THE PSYCHOMETRIC PROPERTIES OF THE CHINESE VERSION OF THE PERSONAL DIABETES QUESTIONNAIRE (C-PDQ). THE PDQ WAS TRANSLATED INTO CHINESE USING A FORWARD AND BACKWARD TRANSLATION APPROACH. AFTER BEING REVIEWED BY AN EXPERT PANEL, THE C-PDQ WAS ADMINISTERED TO A CONVENIENCE SAMPLE OF 346 ADULTS WITH TYPE 2 DIABETES. THE CHINESE VERSION OF THE SUMMARY OF DIABETES SELF-CARE ACTIVITI…			3	CHINESE UNIVERSITY OF HONG KONG; XI'AN JIAOTONG UNIVERSITY; XI'AN JIAOTONG UNIVERSITY; XI'AN JIAOTONG UNIVERSITY						1552-3918	ROSELEEXJTU@126.COM	24			FZ1SS	ENGLISH		54
WILDEBOER A;DU P E;SCHULING J;HAAIJER-RUSKAMP F;DENIG P		VIEWS OF GENERAL PRACTICE STAFF ABOUT THE USE OF A PATIENT-ORIENTED TREATMENT DECISION AID IN SHARED DECISION MAKING FOR PATIENTS WITH TYPE 2 DIABETES: A MIXED-METHODS STUDY	2018	HEALTH EXPECTATIONS	21	1			4	10.1111/hex.12586		ARTICLE		GOLD, GREEN PUBLISHED	ISI	WOS:000419120600006	UNIV GRONINGEN, DEPT CLIN PHARM & PHARMACOL, UNIV MED CTR GRONINGEN, GRONINGEN, NETHERLANDS.; UTRECHT UNIV APPL SCI, UTRECHT, NETHERLANDS.; UNIV GRONINGEN, UNIV MED CTR GRONINGEN, DEPT GEN PRACTICE, GRONINGEN, NETHERLANDS.;	HEALTH EXPECT.	HEALTH EXPECT	Views of general practice staff about the use of a patient-oriented treatment decision aid in shared decision making for patients with type 2 diabetes: A mixed-methods study	DENIG, P (CORRESPONDING AUTHOR), UNIV GRONINGEN, DEPT CLIN PHARM & PHARMACOL, UNIV MED CTR GRONINGEN, GRONINGEN, NETHERLANDS.	UNIVERSITY OF GRONINGEN;UNIVERSITY OF GRONINGEN	UNIV GRONINGEN		WILDEBOER A, 2018, HEALTH EXPECT	WILDEBOER A, 2018, HEALTH EXPECT	DECISION AIDS; DIABETES MELLITUS TYPE 2; PATIENT-CENTERED CARE; PRIMARY HEALTH CARE; QUALITATIVE RESEARCH; SHARED DECISION MAKING; PRIMARY-CARE; TREATMENT GOALS; MANAGEMENT; FACILITATORS; METAANALYSIS; PHYSICIANS; BARRIERS; MELLITUS; UPDATE; LEVEL	DECISION AIDS; DIABETES MELLITUS TYPE 2; PATIENT-CENTERED CARE; PRIMARY HEALTH CARE; QUALITATIVE RESEARCH; SHARED DECISION MAKING	PRIMARY-CARE; TREATMENT GOALS; MANAGEMENT; FACILITATORS; METAANALYSIS; PHYSICIANS; BARRIERS; MELLITUS; UPDATE; LEVEL	WILDEBOER, ANITA;DU PON, ESTHER;SCHULING, JAN;HAAIJER-RUSKAMP, FLORA M.;DENIG, PETRA	BACKGROUNDDECISION AIDS CAN BE USED TO SUPPORT SHARED DECISION MAKING (SDM). A PATIENT-ORIENTED TREATMENT DECISION AID (DA) WAS DEVELOPED FOR TYPE 2 DIABETES BUT ITS USE BY GENERAL PRACTICE STAFF APPEARED TO BE LIMITED. OBJECTIVESTO EXPLORE VIEWS OF PRACTICE STAFF TOWARDS SDM AND THE DA. DESIGNA MIXED-METHODS STUDY WITHIN THE DUTCH PORTDA-DIAB TRIAL. SETTING AND PARTICIPANTSINCLUDED WERE 17 PRACT…			64	UNIVERSITY OF GRONINGEN; UNIVERSITY OF GRONINGEN						1369-7625	P.DENIG@UMCG.NL	74	ZONMW, THE NETHERLANDS ORGANISATION FOR HEALTH RESEARCH AND DEVELOPMENT [300020006]; DUTCH ORGANIZATION OF DIABETES NURSES (EADV, UTRECHT, THE NETHERLANDS) - NOVO NORDISK	THIS PORTDA-DIAB QUALITATIVE STUDY IS PART OF THE PORTDA-DIAB TRIAL, WHICH HAS BEEN FUNDED BY ZONMW, THE NETHERLANDS ORGANISATION FOR HEALTH RESEARCH AND DEVELOPMENT NO 300020006 FOR MEETING AND TRAVEL EXPENSES AND SUBMISSION COSTS, THE FIRST AUTHOR (AW) RECEIVED REIMBURSEMENT FROM THE DUTCH ORGANIZATION OF DIABETES NURSES (EADV, UTRECHT, THE NETHERLANDS) WHICH WAS SUPPORTED BY AN UNRESTRICTED GR…	FR5QF	ENGLISH		38
KÖLKER M;TOPP J;ELWYN G;HÄRTER M;SCHOLL I		PSYCHOMETRIC PROPERTIES OF THE GERMAN VERSION OF OBSERVER OPTION<SUP>5</SUP>	2018	BMC HEALTH SERVICES RESEARCH	18				23	10.1186/s12913-018-2891-6		ARTICLE		GOLD, GREEN PUBLISHED	ISI	WOS:000423816600007	UNIV MED CTR HAMBURG EPPENDORF, DEPT MED PSYCHOL, MARTINISTR 52,W26, D-20246 HAMBURG, GERMANY.; DARTMOUTH COLL, DARTMOUTH INST HLTH POLICY & CLIN PRACTICE, WILLIAMSON TRANSLAT RES BLDG LEVEL 5,1 MED CTR DR, LEBANON, NH 03756 USA.;	BMC HEALTH SERV. RES.	BMC HEALTH SERV RES	Psychometric properties of the German version of Observer OPTION<SUP>5</SUP>	SCHOLL, I (CORRESPONDING AUTHOR), UNIV MED CTR HAMBURG EPPENDORF, DEPT MED PSYCHOL, MARTINISTR 52,W26, D-20246 HAMBURG, GERMANY.	UNIVERSITY OF HAMBURG;UNIVERSITY MEDICAL CENTER HAMBURG-EPPENDORF;DARTMOUTH COLLEGE	UNIV MED CTR HAMBURG EPPENDORF		KÖLKER M, 2018, BMC HEALTH SERV RES	KÖLKER M, 2018, BMC HEALTH SERV RES	DECISION-MAKING; SHARED DECISION-MAKING; COMMUNICATION; PSYCHOMETRICS; MEASUREMENT; PATIENT INVOLVEMENT; PROVIDERS INVOLVE PATIENTS; EXTENT; SCALE; MODEL	DECISION-MAKING; SHARED DECISION-MAKING; COMMUNICATION; PSYCHOMETRICS; MEASUREMENT; PATIENT INVOLVEMENT	SHARED DECISION-MAKING; PROVIDERS INVOLVE PATIENTS; EXTENT; SCALE; MODEL	KOELKER, MARA;TOPP, JANINE;ELWYN, GLYN;HAERTER, MARTIN;SCHOLL, ISABELLE	BACKGROUND: IN ORDER TO CONDUCT STUDIES ON SHARED DECISION-MAKING (SDM) AND TO IMPLEMENT SDM IN ROUTINE PRACTICE, PSYCHOMETRICALLY TESTED MEASURES ARE NEEDED. THE DEVELOPMENT OF THE SHORT 5-ITEM VERSION OF THE OPTION SCALE (OBSERVER OPTION5) ALLOWS TO ASSESS SDM FROM AN OBSERVER PERSPECTIVE. OBSERVER OPTION5 IS SO FAR ONLY AVAILABLE IN ENGLISH AND DUTCH. THE AIM OF THIS STUDY WAS TO TRANSLATE THE…	74			UNIVERSITY OF HAMBURG; UNIVERSITY MEDICAL CENTER HAMBURG-EPPENDORF; DARTMOUTH COLLEGE						1472-6963	I.SCHOLL@UKE.DE		GERMAN MINISTRY OF EDUCATION AND RESEARCH [01GX0742]	THE PRIMARY STUDY THAT OFFERED A CONTEXT FOR THE PRESENT STUDY (SECONDARY DATA ANALYSIS) WAS FUNDED BY THE GERMAN MINISTRY OF EDUCATION AND RESEARCH (PROJECT NUMBER: 01GX0742).	FU4IL	ENGLISH		26
LEE Y;LEE P;NG C;TEO C;ABU B A;ABDULLAH K;KHOO E;HANAFI N;LOW W;CHIEW T		USABILITY AND UTILITY EVALUATION OF THE WEB-BASED "SHOULD I START INSULIN?" PATIENT DECISION AID FOR PATIENTS WITH TYPE 2 DIABETES AMONG OLDER PEOPLE	2018	INFORMATICS FOR HEALTH & SOCIAL CARE	43	1			10	10.1080/17538157.2016.1269108		ARTICLE		GREEN ACCEPTED	ISI	WOS:000423751100006	UNIV MALAYA, FAC MED, DEPT PRIMARY CARE MED, JALAN UNIV, KUALA LUMPUR 50603, MALAYSIA.; UNIV PUTRA MALAYSIA, FAC MED & HLTH SCI, DEPT FAMILY MED, SERDANG, MALAYSIA.; UNIV MALAYA, FAC MED, DEPT NURSING SCI, JALAN UNIV, KUALA LUMPUR, MALAYSIA.; UNIV MALAYA, FAC MED, DEANS OFF, JALAN UNIV, KUALA LUMPUR, MALAYSIA.; UNIV MALAYA, FAC COMP SCI & INFORMAT TECHNOL, DEPT SOFTWARE ENGN, KUALA LUMPUR, MALAYS…	INFORM. HEALTH SOC. CARE	INFORM HEALTH SOC CA	Usability and utility evaluation of the web-based "Should I Start Insulin?" patient decision aid for patients with type 2 diabetes among older people	LEE, YK (CORRESPONDING AUTHOR), UNIV MALAYA, FAC MED, DEPT PRIMARY CARE MED, JALAN UNIV, KUALA LUMPUR 50603, MALAYSIA.	UNIVERSITI MALAYA;UNIVERSITI PUTRA MALAYSIA;UNIVERSITI MALAYA;UNIVERSITI MALAYA;UNIVERSITI MALAYA	UNIV MALAYA		LEE Y, 2018, INFORM HEALTH SOC CA	LEE Y, 2018, INFORM HEALTH SOC CA	DIABETES; PATIENT DECISION AIDS; INSULIN; USABILITY; UTILITY; WEBSITE; COMMUNICATION TECHNOLOGIES; INTERDISCIPLINARY RESEARCH; DESIGN; HEALTH; INFORMATION; OUTCOMES	DIABETES; PATIENT DECISION AIDS; INSULIN; USABILITY; UTILITY; WEBSITE	COMMUNICATION TECHNOLOGIES; INTERDISCIPLINARY RESEARCH; DESIGN; HEALTH; INFORMATION; OUTCOMES	LEE, YEW KONG;LEE, PING YEIN;NG, CHIRK JENN;TEO, CHIN HAI;ABU BAKAR, AHMAD IHSAN;ABDULLAH, KHATIJAH LIM;KHOO, EE MING;HANAFI, NIK SHERINA;LOW, WAH YUN;CHIEW, THIAM KIAN	THIS STUDY AIMED TO EVALUATE THE USABILITY (EASE OF USE) AND UTILITY (IMPACT ON USER'S DECISION-MAKING PROCESS) OF A WEB-BASED PATIENT DECISION AID (PDA) AMONG OLDER-AGE USERS. A PRAGMATIC, QUALITATIVE RESEARCH DESIGN WAS USED. WE RECRUITED PATIENTS WITH TYPE 2 DIABETES WHO WERE AT THE POINT OF MAKING A DECISION ABOUT STARTING INSULIN FROM A TERTIARY TEACHING HOSPITAL IN MALAYSIA IN 2014. COMPUTE…			73	UNIVERSITI MALAYA; UNIVERSITI PUTRA MALAYSIA; UNIVERSITI MALAYA; UNIVERSITI MALAYA; UNIVERSITI MALAYA						1753-8165	LEEYK@UM.EDU.MY	83	UNIVERSITY OF MALAYA RESEARCH GRANT [RP015B-13HTM]	WE WOULD LIKE TO THANK ALL PARTICIPANTS OF THE STUDY FOR THEIR CONTRIBUTION. THIS STUDY WAS FUNDED BY THE UNIVERSITY OF MALAYA RESEARCH GRANT (RP015B-13HTM).	FU3KW	ENGLISH		40
VLUGGEN S;HOVING C;SCHAPER N;DE V H		EXPLORING BELIEFS ON DIABETES TREATMENT ADHERENCE AMONG DUTCH TYPE 2 DIABETES PATIENTS AND HEALTHCARE PROVIDERS	2018	PATIENT EDUCATION AND COUNSELING	101	1			17	10.1016/j.pec.2017.07.009		ARTICLE		GREEN PUBLISHED	ISI	WOS:000423474300013	MAASTRICHT UNIV, DEPT HLTH PROMOT, MAASTRICHT, NETHERLANDS.; MAASTRICHT UNIV, MED CTR MUMC, DEPT ENDOCRINOL & INTERNAL MED, MAASTRICHT, NETHERLANDS.;	PATIENT EDUC. COUNS.	PATIENT EDUC COUNS	Exploring beliefs on diabetes treatment adherence among Dutch type 2 diabetes patients and healthcare providers	VLUGGEN, S (CORRESPONDING AUTHOR), MAASTRICHT UNIV, DEPT HLTH PROMOT, CAPHRI, CARE & PUBL HLTH RES INST, ROOM B1-105,P DEBYEPL 1, NL-6229 HA MAASTRICHT, NETHERLANDS.	MAASTRICHT UNIVERSITY;MAASTRICHT UNIVERSITY;MAASTRICHT UNIVERSITY MEDICAL CENTRE (MUMC)	MAASTRICHT UNIV		VLUGGEN S, 2018, PATIENT EDUC COUNS	VLUGGEN S, 2018, PATIENT EDUC COUNS	TYPE 2 DIABETES; TREATMENT ADHERENCE; HEALTHY LIFESTYLE; PHARMACOTHERAPY; PATIENTS; HEALTHCARE PROVIDERS; CONSULTATIONS; PERSONAL BELIEFS; LIFE-STYLE; US ADULTS; MELLITUS; ASSOCIATION; MANAGEMENT; MODEL; RISK; PERCEPTIONS; MEDICATIONS; MORTALITY	TYPE 2 DIABETES; TREATMENT ADHERENCE; HEALTHY LIFESTYLE; PHARMACOTHERAPY; PATIENTS; HEALTHCARE PROVIDERS; CONSULTATIONS; PERSONAL BELIEFS	LIFE-STYLE; US ADULTS; MELLITUS; ASSOCIATION; MANAGEMENT; MODEL; RISK; PERCEPTIONS; MEDICATIONS; MORTALITY	VLUGGEN, S.;HOVING, C.;SCHAPER, N. C.;DE VRIES, H.	OBJECTIVE: DESPITE WELL-KNOWN BENEFICIAL EFFECTS, ADHERENCE TO CORE ELEMENTS OF DIABETES TREATMENT IS SUBOPTIMAL. THIS STUDY, CONDUCTED IN THE NETHERLANDS, AIMED TO EXPLORE IF AND HOW TREATMENT ADHERENCE SUCCESS FACTORS ARE APPLIED IN DIABETES CONSULTATIONS, AND TO EXPLORE SALIENT PERSONAL BELIEFS ABOUT TYPE 2 DIABETES TREATMENT INCLUDING BOTH HEALTHY LIFESTYLE ADAPTATIONS AND PHARMACOTHERAPY. ME…			92	MAASTRICHT UNIVERSITY; MAASTRICHT UNIVERSITY; MAASTRICHT UNIVERSITY MEDICAL CENTRE (MUMC)							STAN.VLUGGEN@MAASTRICHTUNIVERSITY.NL; C.HOVING@MAASTRICHTUNIVERSITY.NL; N.SCHAPER@MUMC.NL; HEIN.DEVRIES@MAASTRICHTUNIVERSITY.NL	98	MUMC+STRATEGY 2020	THIS WORK WAS SUPPORTED BY THE MUMC+STRATEGY 2020. THE FUNDING SOURCE HAD NO INVOLVEMENT IN PREPARING OR CONDUCTING THE RESEARCH OR RESEARCH ARTICLE. THE AUTHORS WOULD LIKE TO THANK ANUSKA MUYRES FOR ASSISTING IN CODING THE INTERVIEWS, AND YIL SEVERIJNS AND KENNY CURFS FOR TRANSCRIBING THE INTERVIEWS.	FT9LT	ENGLISH		43
ZHANG T;ZHAO Y;DU T;ZHANG X;LI X;LIU R;WANG Y;CHEN B;HE L;LI W		LACK OF COORDINATION BETWEEN PARTNERS: INVESTIGATION OF PHYSICIAN-PREFERRED AND PATIENT-PREFERRED (4P) BASAL INSULIN TITRATION ALGORITHMS IN THE REAL WORLD	2018	PATIENT PREFERENCE AND ADHERENCE	12				5	10.2147/PPA.S169000		ARTICLE		GREEN PUBLISHED, GOLD, GREEN SUBMITTED	ISI	WOS:000439182400002	SOUTHERN MED UNIV, AFFILIATED HOSP 3, DEPT ENDOCRINOL, GUANGZHOU 510630, GUANGDONG, PEOPLES R CHINA.; GUANGZHOU MED UNIV, AFFILIATED HOSP 2, DEPT ENDOCRINOL, 250 CHANGGANG DONGLU, GUANGZHOU 510260, GUANGDONG, PEOPLES R CHINA.; THIRD PEOPLES HOSP DONGGUAN, DEPT ENDOCRINOL, DONGGUAN 523326, PEOPLES R CHINA.; SOUTHERN MED UNIV, FOSHAN HOSP, DEPT ENDOCRINOL, FOSHAN 528000, PEOPLES R CHINA.; GUANGDONG…	PATIENT PREFER. ADHERENCE	PATIENT PREFER ADHER	Lack of coordination between partners: investigation of Physician-Preferred and Patient-Preferred (4P) basal insulin titration algorithms in the real world	LI, WG (CORRESPONDING AUTHOR), GUANGZHOU MED UNIV, AFFILIATED HOSP 2, DEPT ENDOCRINOL, 250 CHANGGANG DONGLU, GUANGZHOU 510260, GUANGDONG, PEOPLES R CHINA.	SOUTHERN MEDICAL UNIVERSITY - CHINA;GUANGZHOU MEDICAL UNIVERSITY;SOUTHERN MEDICAL UNIVERSITY - CHINA;SOUTH CHINA UNIVERSITY OF TECHNOLOGY	GUANGZHOU MED UNIV		ZHANG T, 2018, PATIENT PREFER ADHER	ZHANG T, 2018, PATIENT PREFER ADHER	TYPE 2 DIABETES; TITRATION ALGORITHM; INSULIN GLARGINE; BASAL INSULIN; SELF-ADJUSTMENT; SHARED DECISION-MAKING; ADHERENCE; TYPE-2 DIABETES-MELLITUS; TO-TARGET TRIAL; PREMIXED INSULIN; GLYCEMIC CONTROL; SELF-TITRATION; NPH INSULIN; GLARGINE; THERAPY; MANAGEMENT; HYPERGLYCEMIA	TYPE 2 DIABETES; TITRATION ALGORITHM; INSULIN GLARGINE; BASAL INSULIN; SELF-ADJUSTMENT; SHARED DECISION-MAKING; ADHERENCE	TYPE-2 DIABETES-MELLITUS; TO-TARGET TRIAL; PREMIXED INSULIN; GLYCEMIC CONTROL; SELF-TITRATION; NPH INSULIN; GLARGINE; THERAPY; MANAGEMENT; HYPERGLYCEMIA	ZHANG, TONG;ZHAO, YUNJUAN;DU, TAO;ZHANG, XIAODAN;LI, XIAOWEI;LIU, RUIKE;WANG, YUNLIN;CHEN, BO;HE, LING;LI, WANGEN	BACKGROUND: PATIENT-CENTERED CARE IS RESPECTFUL TO A PATIENT'S PREFERENCE. ALL PRIOR CLINICAL TRIALS ON PATIENT SELF-TITRATION ALGORITHMS FOR BASAL INSULIN WERE DECIDED BY PHYSICIANS. WE HYPOTHESIZED THAT PATIENTS AND PHYSICIANS HAVE DIFFERENT PREFERENCES. PATIENTS AND METHODS: PHYSICIANS AND DIABETES PATIENTS WERE ASKED TO CHOOSE THEIR PREFERRED INSULIN GLARGINE SELF-TITRATION ALGORITHM AMONG 5 …			1253	SOUTHERN MEDICAL UNIVERSITY - CHINA; GUANGZHOU MEDICAL UNIVERSITY; SOUTHERN MEDICAL UNIVERSITY - CHINA; SOUTH CHINA UNIVERSITY OF TECHNOLOGY							LIWG660@126.COM	1259	HEALTH AND FAMILY PLANNING COMMISSION OF GUANGZHOU MUNICIPALITY [20171A011301]; SCIENCE AND TECHNOLOGY PROJECT OF GUANGZHOU [201707010365, 201707010045]	THIS WORK WAS SUPPORTED BY THE HEALTH AND FAMILY PLANNING COMMISSION OF GUANGZHOU MUNICIPALITY (GRANT NUMBER: 20171A011301) AND SCIENCE AND TECHNOLOGY PROJECT OF GUANGZHOU (GRANT NUMBERS: 201707010365 AND 201707010045).	GN6ID	ENGLISH		33
KASHAF M;MCGILL E;BERGER Z		SHARED DECISION-MAKING AND OUTCOMES IN TYPE 2 DIABETES: A SYSTEMATIC REVIEW AND META-ANALYSIS	2017	PATIENT EDUCATION AND COUNSELING	100	12			77	10.1016/j.pec.2017.06.030		REVIEW		GREEN ACCEPTED	ISI	WOS:000415614000002	JOHNS HOPKINS UNIV, SCH MED, BALTIMORE, MD USA.; LONDON SCH HYG & TROP MED, HLTH SERV RES & POLICY, LONDON, ENGLAND.; JOHNS HOPKINS UNIV, SCH MED, DIV GEN INTERNAL MED, BALTIMORE, MD USA.;	PATIENT EDUC. COUNS.	PATIENT EDUC COUNS	Shared decision-making and outcomes in type 2 diabetes: A systematic review and meta-analysis	KASHAF, MS (CORRESPONDING AUTHOR), 733 N BROADWAY, BALTIMORE, MD 21205 USA.	JOHNS HOPKINS UNIVERSITY;UNIVERSITY OF LONDON;LONDON SCHOOL OF HYGIENE AND TROPICAL MEDICINE;JOHNS HOPKINS UNIVERSITY	MS (CORRESPONDING AUTHOR)		KASHAF M, 2017, PATIENT EDUC COUNS	KASHAF M, 2017, PATIENT EDUC COUNS	PATIENT-CENTERED CARE; SHARED DECISION-MAKING; TYPE II DIABETES; OUTCOMES RESEARCH; PATIENT ACTIVATION; PRIMARY-CARE; AID; MELLITUS; INTERVENTION; ENCOUNTER; QUALITY	PATIENT-CENTERED CARE; SHARED DECISION-MAKING; TYPE II DIABETES; OUTCOMES RESEARCH	PATIENT ACTIVATION; PRIMARY-CARE; AID; MELLITUS; INTERVENTION; ENCOUNTER; QUALITY	KASHAF, MICHAEL SAHEB;MCGILL, ELIZABETH TYNER;BERGER, ZACKARY DOV	OBJECTIVE: TYPE 2 DIABETES IS A CHRONIC DISEASE WHICH NECESSITATES THE DEVELOPMENT OF A THERAPEUTIC ALLIANCE BETWEEN PATIENT AND PROVIDER. THIS REVIEW SYSTEMATICALLY EXAMINES THE ASSOCIATION BETWEEN TREATMENT SHARED DECISION-MAKING (SDM) AND OUTCOMES IN DIABETES. METHODS: A RANGE OF BIBLIOGRAPHIC DATABASES AND GRAY LITERATURE SOURCES WAS SEARCHED. INCLUDED STUDIES WERE SUBJECTED TO DUAL DATA EXTR…			2159	JOHNS HOPKINS UNIVERSITY; UNIVERSITY OF LONDON; LONDON SCHOOL OF HYGIENE & TROPICAL MEDICINE; JOHNS HOPKINS UNIVERSITY						1873-5134	MSKASHAF@JHMI.EDU	2171			FM9TJ	ENGLISH		44
VERWEEL L;GIONFRIDDO M;MACCALLUM L;DOLOVICH L;ROSENBERG-YUNGER Z		COMMUNITY PHARMACISTS' PERSPECTIVES OF A DECISION AID FOR MANAGING TYPE 2 DIABETES IN ONTARIO	2017	CANADIAN JOURNAL OF DIABETES	41	6			1	10.1016/j.jcjd.2017.09.003		ARTICLE			ISI	WOS:000417367900009	ONTARIO PHARMACISTS ASSOC, 600-155 UNIV AVE, TORONTO, ON M5H 3B7, CANADA.; GEISINGER PRECIS HLTH CTR, CTR PHARM INNOVAT & OUTCOMES, FORTY FT, PA USA.; UNIV TORONTO, LESLIE DAN FAC PHARM, TORONTO, ON, CANADA.; UNIV TORONTO, BANTING & BEST DIABET CTR, FAC MED, TORONTO, ON, CANADA.; MCMASTER UNIV, DEPT FAMILY MED, HAMILTON, ON, CANADA.; UNIV WATERLOO, SCH PHARM, WATERLOO, ON, CANADA.; RYERSON UNIV, …	CAN. J. DIABETES	CAN J DIABETES	Community Pharmacists' Perspectives of a Decision Aid for Managing Type 2 Diabetes in Ontario	VERWEEL, L (CORRESPONDING AUTHOR), ONTARIO PHARMACISTS ASSOC, 600-155 UNIV AVE, TORONTO, ON M5H 3B7, CANADA.	UNIVERSITY OF TORONTO;UNIVERSITY OF TORONTO;MCMASTER UNIVERSITY;UNIVERSITY OF WATERLOO;TORONTO METROPOLITAN UNIVERSITY	NOTDECLARED		VERWEEL L, 2017, CAN J DIABETES	VERWEEL L, 2017, CAN J DIABETES	DECISION AID; DIABETES; PATIENT CENTRED CARE; PHARMACY PRACTICE; QUALITATIVE RESEARCH; SHARED DECISION MAKING; PATIENT DECISION; CARE; CONVERSATION; PREFERENCES; OUTCOMES	DECISION AID; DIABETES; PATIENT CENTRED CARE; PHARMACY PRACTICE; QUALITATIVE RESEARCH; SHARED DECISION MAKING	PATIENT DECISION; CARE; CONVERSATION; PREFERENCES; OUTCOMES	VERWEEL, LEE;GIONFRIDDO, MICHAEL R.;MACCALLUM, LORI;DOLOVICH, LISA;ROSENBERG-YUNGER, ZAHAVA R. S.	OBJECTIVES: DECISION AIDS ARE TOOLS DESIGNED TO HELP PATIENTS MAKE CHOICES ABOUT THEIR HEALTH CARE. WE EXPLORED PHARMACISTS' PERCEPTIONS OF AN EVIDENCE-BASED DIABETES DECISION AID DEVELOPED BY THE MAYO CLINIC, DIABETES MEDICATION CHOICE (DMC). USING DMC AS A REFERENCE, WE AIMED TO EXPLORE PHARMACISTS' PERSPECTIVES ON DECISION AIDS, THEIR PLACE IN A COMMUNITY PHARMACY SETTING AND THE IMPLEMENTING …			587	UNIVERSITY OF TORONTO; UNIVERSITY OF TORONTO; MCMASTER UNIVERSITY; UNIVERSITY OF WATERLOO; TORONTO METROPOLITAN UNIVERSITY						2352-3840	LVERWEEL@OPATODAY.COM	595	ONTARIO PHARMACY RESEARCH COLLABORATION (OPEN) MINISTRY GRANT [06674]	THIS PROJECT WAS FUNDED BY THE ONTARIO PHARMACY RESEARCH COLLABORATION (OPEN) MINISTRY GRANT #06674.	FP1JH	ENGLISH		38
DEN O H;VOS R;RUTTEN G		EFFECTIVENESS OF SHARED GOAL SETTING AND DECISION MAKING TO ACHIEVE TREATMENT TARGETS IN TYPE 2 DIABETES PATIENTS: A CLUSTER-RANDOMIZED TRIAL (OPTIMAL)	2017	HEALTH EXPECTATIONS	20	5			19	10.1111/hex.12563		ARTICLE		GREEN PUBLISHED, GOLD	ISI	WOS:000410820400040	UNIV MED CTR UTRECHT, JULIUS CTR HLTH SCI & PRIMARY CARE, UTRECHT, NETHERLANDS.;	HEALTH EXPECT.	HEALTH EXPECT	Effectiveness of shared goal setting and decision making to achieve treatment targets in type 2 diabetes patients: A cluster-randomized trial (OPTIMAL)	RUTTEN, GEHM (CORRESPONDING AUTHOR), UNIV MED CTR UTRECHT, JULIUS CTR HLTH SCI & PRIMARY CARE, UTRECHT, NETHERLANDS.	UTRECHT UNIVERSITY;UTRECHT UNIVERSITY MEDICAL CENTER	UNIV MED CTR UTRECHT		DEN O H, 2017, HEALTH EXPECT	DEN O H, 2017, HEALTH EXPECT	SHARED DECISION MAKING; TYPE 2 DIABETES; TREATMENT TARGETS; PRIMARY-CARE; SUPPORT; AID; INTERVENTION; ASSOCIATION; MANAGEMENT; STATEMENT; MELLITUS; PEOPLE; RISK	SHARED DECISION MAKING; TYPE 2 DIABETES; TREATMENT TARGETS	PRIMARY-CARE; SUPPORT; AID; INTERVENTION; ASSOCIATION; MANAGEMENT; STATEMENT; MELLITUS; PEOPLE; RISK	DEN OUDEN, HENK;VOS, RIMKE C.;RUTTEN, GUY E. H. M.	OBJECTIVEABOUT 20% OF PATIENTS WITH TYPE 2 DIABETES ACHIEVE ALL THEIR TREATMENT TARGETS. SHARED DECISION MAKING (SDM) USING A SUPPORT AID BASED ON THE 5-YEARS RESULTS OF THE ADDITION STUDY ON MULTIFACTORIAL TREATMENT, COULD INCREASE THIS PROPORTION. RESEARCH DESIGN AND METHODSCLUSTER-RANDOMIZED TRIAL IN 35 FORMER ADDITION PRIMARY CARE PRACTICES. PRACTICES WERE RANDOMIZED TO SDM OR CARE AS USUAL (…			1172	UTRECHT UNIVERSITY; UTRECHT UNIVERSITY MEDICAL CENTER						1369-7625	G.E.H.M.RUTTEN@UMCUTRECHT.NL	1180	CHARITABLE FOUNDATION (NUTS OHRA)	THE STUDY WAS FUNDED BY A CHARITABLE FOUNDATION (NUTS OHRA) AND NO FUNDING ASSISTANCE WAS RECEIVED FROM A COMMERCIAL ORGANIZATION. THE FUNDING BODY HAD NOT ANY ROLE IN DESIGN, IN THE COLLECTION, ANALYSIS, AND INTERPRETATION OF DATA; IN THE WRITING OF THE MANUSCRIPT; AND IN THE DECISION TO SUBMIT THE MANUSCRIPT FOR PUBLICATION. NO ADDITIONAL DATA ARE AVAILABLE.	FH0HO	ENGLISH		36
MARTIN J;ABOUBECHARA N		PROCESS-BASED TREATMENT OF DIABETES IN KAISER PERMANENTE SOUTHERN CALIFORNIA: HOW TO MAKE DIABETES CARE "COMPLETE"	2017	CURRENT DIABETES REPORTS	17	9			2	10.1007/s11892-017-0897-9		REVIEW			ISI	WOS:000407447500014	KAISER PERMANENTE, KAISER PERMANENTE SOUTHERN CALIF REG, COMPLETE CARE, LOS ANGELES MED CTR, 4950 SUNSET BLVD,MODULE 6C, LOS ANGELES, CA 90027 USA.; KAISER PERMANENTE, DRUG INFORMAT SERV, 1800 HARRISON ST,STE 1301, OAKLAND, CA 94612 USA.;	CURR. DIABETES REP.	CURR DIABETES REP	Process-Based Treatment of Diabetes in Kaiser Permanente Southern California: How to Make Diabetes Care "Complete"	MARTIN, JP (CORRESPONDING AUTHOR), KAISER PERMANENTE, KAISER PERMANENTE SOUTHERN CALIF REG, COMPLETE CARE, LOS ANGELES MED CTR, 4950 SUNSET BLVD,MODULE 6C, LOS ANGELES, CA 90027 USA.	KAISER PERMANENTE;UNIVERSITY OF CALIFORNIA SYSTEM;UNIVERSITY OF CALIFORNIA LOS ANGELES;UNIVERSITY OF CALIFORNIA LOS ANGELES MEDICAL CENTER;KAISER PERMANENTE	LOS ANGELES MED CTR		MARTIN J, 2017, CURR DIABETES REP	MARTIN J, 2017, CURR DIABETES REP	COMPLETE CARE; DIABETES; KAISER PERMANENTE; CARE MANAGEMENT	COMPLETE CARE; DIABETES; KAISER PERMANENTE; CARE MANAGEMENT		MARTIN, JOHN P.;ABOUBECHARA, NATALIE	PURPOSE OF REVIEW THE PURPOSE OF THIS REVIEW WAS TO PROVIDE AN OVERVIEW OF THE KAISER PERMANENTE SOUTHERN CALIFORNIA (KPSC) COMPLETE CARE MANAGEMENT STRATEGY. RECENT FINDINGS THE KPSC COMPLETE CARE PROGRAM ALLOWS MEMBERS OF CARE MANAGEMENT TEAMS TO COORDINATE THE ADMINISTRATION OF CARE FOR PATIENTS WITH DIABETES. SUMMARY THIS PROGRAM ENCOMPASSES TEAMS OF PHYSICIANS, PHYSICIAN ASSISTANTS, PHARMACI…	79			KAISER PERMANENTE; UNIVERSITY OF CALIFORNIA SYSTEM; UNIVERSITY OF CALIFORNIA LOS ANGELES; UNIVERSITY OF CALIFORNIA LOS ANGELES MEDICAL CENTER; KAISER PERMANENTE						1539-0829	JOHN.P.MARTIN@KP.ORG; NATALIE.ABOUBECHARA@KP.ORG				FD3QM	ENGLISH		7
WANG Y;LI P;TIAN Y;REN J;LI J		A SHARED DECISION-MAKING SYSTEM FOR DIABETES MEDICATION CHOICE UTILIZING ELECTRONIC HEALTH RECORD DATA	2017	IEEE JOURNAL OF BIOMEDICAL AND HEALTH INFORMATICS	21	5			29	10.1109/JBHI.2016.2614991		ARTICLE			ISI	WOS:000409521700010	ZHEJIANG UNIV, COLL BIOMED ENGN & INSTRUMENT SCI, COLLABORAT INNOVAT CTR DIAG & TREATMENT INFECT DI, MINIST EDUC,ENGN RES CTR EMR & INTELLIGENT EXPERT, HANGZHOU 310027, ZHEJIANG, PEOPLES R CHINA.; ZHEJIANG UNIV, AFFILIATED HOSP 1, GEN PRACTICE DEPT, HANGZHOU 310027, ZHEJIANG, PEOPLES R CHINA.;	IEEE J. BIOMED. HEALTH INFORM.	IEEE J BIOMED HEALTH	A Shared Decision-Making System for Diabetes Medication Choice Utilizing Electronic Health Record Data	WANG, Y (CORRESPONDING AUTHOR), ZHEJIANG UNIV, COLL BIOMED ENGN & INSTRUMENT SCI, COLLABORAT INNOVAT CTR DIAG & TREATMENT INFECT DI, MINIST EDUC,ENGN RES CTR EMR & INTELLIGENT EXPERT, HANGZHOU 310027, ZHEJIANG, PEOPLES R CHINA.	COLLABORATIVE INNOVATION CENTER FOR DIAGNOSIS AND TREATMENT OF INFECTIOUS DISEASES;ZHEJIANG UNIVERSITY;ZHEJIANG UNIVERSITY	ZHEJIANG UNIV		WANG Y, 2017, IEEE J BIOMED HEALTH	WANG Y, 2017, IEEE J BIOMED HEALTH	DECISION AIDS (DAS); ELECTRONIC HEALTH RECORDS (EHRS); MULTILABEL CLASSIFICATION; SHARED DECISION MAKING (SDM); PATIENT-CENTERED CARE; ASSOCIATION; OUTCOMES; LIFE; AID	DECISION AIDS (DAS); ELECTRONIC HEALTH RECORDS (EHRS); MULTILABEL CLASSIFICATION; SHARED DECISION MAKING (SDM)	PATIENT-CENTERED CARE; ASSOCIATION; OUTCOMES; LIFE; AID	WANG, YU;LI, PENG-FEI;TIAN, YU;REN, JING-JING;LI, JING-SONG	THE USE OF A SHARED DECISION-MAKING (SDM) PROCESS IN ANTIHYPERGLYCEMIC MEDICATION STRATEGY DECISIONS IS NECESSARY DUE TO THE COMPLEXITY OF THE CONDITIONS OF DIABETES PATIENTS. KNOWLEDGE OF GUIDELINES IS USED AS DECISION AIDS IN CLINICAL SITUATIONS, AND DURING THIS PROCESS, NO PATIENT HEALTH CONDITIONS ARE CONSIDERED. IN THIS PAPER, WE PROPOSE AN SDM SYSTEM FRAMEWORK FOR TYPE-2 DIABETES MELLITUS (…			1280	COLLABORATIVE INNOVATION CENTER FOR DIAGNOSIS & TREATMENT OF INFECTIOUS DISEASES; ZHEJIANG UNIVERSITY; ZHEJIANG UNIVERSITY						2168-2208	DAISY222542@ZJU.EDU.CN; 21115055@ZJU.EDU.CN; TY.1987823@163.COM; LISARJJ@126.COM; LJS@ZJU.EDU.CN	1287	CHINESE NATIONAL HIGH-TECH RD PROGRAM [2013AA041201, 2015AA020109]; FUNDAMENTAL RESEARCH FUNDS FOR THE CENTRAL UNIVERSITIES OF CHINA	THIS WORK WAS SUPPORTED IN PART BY THE CHINESE NATIONAL HIGH-TECH R&D PROGRAM UNDER GRANT 2013AA041201 AND GRANT 2015AA020109) AND IN PART BY THE FUNDAMENTAL RESEARCH FUNDS FOR THE CENTRAL UNIVERSITIES OF CHINA.	FG0ZG	ENGLISH		38
BALLARD A;KESSLER M;SCHEITEL M;MONTORI V;CHAUDHRY R		EXPLORING DIFFERENCES IN THE USE OF THE STATIN CHOICE DECISION AID AND DIABETES MEDICATION CHOICE DECISION AID IN PRIMARY CARE	2017	BMC MEDICAL INFORMATICS AND DECISION MAKING	17				16	10.1186/s12911-017-0514-5		ARTICLE		GOLD, GREEN PUBLISHED	ISI	WOS:000407635300001	MAYO CLIN, DEPT MED, DIV PRIMARY CARE INTERNAL MED, ROCHESTER, MN 55905 USA.; MAYO CLIN, KNOWLEDGE DELIVERY CTR, 200 FIRST ST SW, ROCHESTER, MN 55905 USA.; MAYO CLIN, KNOWLEDGE & EVALUAT RES UNIT, ROCHESTER, MN 55905 USA.; MAYO CLIN, DIV ENDOCRINOL, DEPT MED, ROCHESTER, MN 55905 USA.;	BMC MED. INFORM. DECIS. MAK.	BMC MED INFORM DECIS	Exploring differences in the use of the statin choice decision aid and diabetes medication choice decision aid in primary care	CHAUDHRY, R (CORRESPONDING AUTHOR), MAYO CLIN, DEPT MED, DIV PRIMARY CARE INTERNAL MED, ROCHESTER, MN 55905 USA.; CHAUDHRY, R (CORRESPONDING AUTHOR), MAYO CLIN, KNOWLEDGE DELIVERY CTR, 200 FIRST ST SW, ROCHESTER, MN 55905 USA.	MAYO CLINIC;MAYO CLINIC;MAYO CLINIC;MAYO CLINIC	R (CORRESPONDING AUTHOR);KNOWLEDGE DELIVERY CTR		BALLARD A, 2017, BMC MED INFORM DECIS	BALLARD A, 2017, BMC MED INFORM DECIS	RANDOMIZED-TRIAL; HEALTH-PROFESSIONALS; CLINICAL-PRACTICE; UPDATE; MELLITUS; BARRIERS		RANDOMIZED-TRIAL; HEALTH-PROFESSIONALS; CLINICAL-PRACTICE; UPDATE; MELLITUS; BARRIERS	BALLARD, AIMEE YU;KESSLER, MAYA;SCHEITEL, MARIANNE;MONTORI, VICTOR M.;CHAUDHRY, RAJEEV	BACKGROUND: SHARED DECISION MAKING IS ESSENTIAL TO PATIENT CENTERED CARE, BUT CAN BE DIFFICULT FOR BUSY CLINICIANS TO IMPLEMENT INTO PRACTICE. TOOLS HAVE BEEN DEVELOPED TO AID IN SHARED DECISION MAKING AND EMBEDDED IN ELECTRONIC MEDICAL RECORDS (EMRS) TO FACILITATE USE. THIS STUDY WAS UNDERTAKEN TO EXPLORE THE PATTERNS OF USE AND BARRIERS AND FACILITATORS TO USE OF TWO DECISION AIDS, THE STATIN C…	118			MAYO CLINIC; MAYO CLINIC; MAYO CLINIC; MAYO CLINIC							CHAUDHRY.RAJEEV@MAYO.EDU		MAYO CLINIC OFFICE OF INFORMATION AND KNOWLEDGE MANAGEMENT	FINANCIAL SUPPORT FOR THIS STUDY WAS PROVIDED ENTIRELY BY THE MAYO CLINIC OFFICE OF INFORMATION AND KNOWLEDGE MANAGEMENT. THE FUNDING AGREEMENT ENSURED THAT THE AUTHORS INDEPENDENCE IN DESIGNING THE STUDY, INTERPRETING THE DATA, WRITING AND PUBLISHING THE REPORT.	FD6JR	ENGLISH		21
MARAHRENS L;KERN R;ZIEMSSEN T;FRITSCHE A;MARTUS P;ZIEMSSEN F;ROECK D		PATIENTS' PREFERENCES FOR INVOLVEMENT IN THE DECISION-MAKING PROCESS FOR TREATING DIABETIC RETINOPATHY	2017	BMC OPHTHALMOLOGY	17				23	10.1186/s12886-017-0526-z		ARTICLE		GREEN PUBLISHED, GOLD	ISI	WOS:000407212500001	EBERHARD KARLS UNIV TUEBINGEN, CTR OPHTHALMOL, TUBINGEN, GERMANY.; TECH UNIV DRESDEN, UNIV HOSP CARL GUSTAV CARUS, CTR CLIN NEUROSCI, DEPT NEUROL, DRESDEN, GERMANY.; UNIV TUBINGEN, INST DIABET RES & METAB DIS, GERMAN CTR DIABET RES DZD, HELMHOLTZ CTR MUNICH, TUBINGEN, GERMANY.; UNIV TUBINGEN, INST CLIN EPIDEMIOL & APPL BIOSTAT, TUBINGEN, GERMANY.;	BMC OPHTHALMOL.	BMC OPHTHALMOL	Patients' preferences for involvement in the decision-making process for treating diabetic retinopathy	ZIEMSSEN, F (CORRESPONDING AUTHOR), EBERHARD KARLS UNIV TUEBINGEN, CTR OPHTHALMOL, TUBINGEN, GERMANY.	EBERHARD KARLS UNIVERSITY OF TUBINGEN;EBERHARD KARLS UNIVERSITY HOSPITAL;TECHNISCHE UNIVERSITAT DRESDEN;CARL GUSTAV CARUS UNIVERSITY HOSPITAL;GERMAN CENTER FOR DIABETES RESEARCH (DZD);HELMHOLTZ ASSOCIATION;HELMHOLTZ-CENTER MUNICH - GERMAN RESEARCH CENTER FOR ENVIRONMENTAL HEALTH;EBERHARD KARLS UNIVERSITY OF TUBINGEN;EBERHARD KARLS UNIVERSITY OF TUBINGEN	EBERHARD KARLS UNIV TUEBINGEN		MARAHRENS L, 2017, BMC OPHTHALMOL	MARAHRENS L, 2017, BMC OPHTHALMOL	ADHERENCE; DIABETIC RETINOPATHY; DECISION-MAKING; TREATMENT; DISEASE KNOWLEDGE; HEALTH LITERACY; MACULAR EDEMA; DEFERRED LASER; FOLLOW-UP; PHYSICIAN; CARE; COMMUNICATION; RANIBIZUMAB; CANCER	ADHERENCE; DIABETIC RETINOPATHY; DECISION-MAKING; TREATMENT; DISEASE KNOWLEDGE	HEALTH LITERACY; MACULAR EDEMA; DEFERRED LASER; FOLLOW-UP; ADHERENCE; PHYSICIAN; CARE; COMMUNICATION; RANIBIZUMAB; CANCER	MARAHRENS, LYDIA;KERN, RAIMAR;ZIEMSSEN, TJALF;FRITSCHE, ANDREAS;MARTUS, PETER;ZIEMSSEN, FOCKE;ROECK, DANIEL	BACKGROUND: TO ASSESS FACTORS ASSOCIATED WITH THE PREFERRED ROLE OF THE ATTENDING OPHTHALMOLOGIST IN THE DECISION-MAKING PROCESSES BEFORE TREATING DIABETIC RETINOPATHY (DR). METHODS: CROSS-SECTIONAL STUDY OF 810 ADULTS ATTENDING SECONDARY DIABETES CARE CENTERS (NCT02311504). DIABETES PATIENTS WERE CLASSIFIED USING A VALIDATED QUESTIONNAIRE IN AN OPHTHALMOLOGIST-DOMINANT DECISIONMAKING (ODM), SHAR…	139			EBERHARD KARLS UNIVERSITY OF TUBINGEN; EBERHARD KARLS UNIVERSITY HOSPITAL; TECHNISCHE UNIVERSITAT DRESDEN; CARL GUSTAV CARUS UNIVERSITY HOSPITAL; GERMAN CENTER FOR DIABETES RESEARCH (DZD); HELMHOLTZ ASSOCIATION; HELMHOLTZ-CENTER MUNICH - GERMAN RESEARCH CENTER FOR ENVIRONMENTAL HEALTH; EBERHARD KARLS UNIVERSITY OF TUBINGEN; EBERHARD KARLS UNIVERSITY OF TUBINGEN							FOCKE.ZIEMSSEN@MED.UNI-TUEBINGEN.DE		NOVARTIS	THE STUDY WAS AN INVESTIGATOR-INITIATED TRIAL (IIT) SUPPORTED BY A GRANT FROM NOVARTIS.	FD0EL	ENGLISH		40
HUANG E;NATHAN A;COOPER J;LEE S;SHIN N;JOHN P;DALE W;COL N;MELTZER D;CHIN M		IMPACT AND FEASIBILITY OF PERSONALIZED DECISION SUPPORT FOR OLDER PATIENTS WITH DIABETES: A PILOT RANDOMIZED TRIAL	2017	MEDICAL DECISION MAKING	37	5			15	10.1177/0272989X16654142		ARTICLE		GREEN ACCEPTED	ISI	WOS:000403060600012	UNIV CHICAGO, GEN INTERNAL MED SECT, 5841 SOUTH MARYLAND AVE,MC 2007, CHICAGO, IL 60637 USA.; UNIV CHICAGO, DEPT PUBL HLTH SCI, 5841 SOUTH MARYLAND AVE,MC 2007, CHICAGO, IL 60637 USA.; UNIV CHICAGO, SECT GERIATR & PALLIAT MED, 5841 SOUTH MARYLAND AVE,MC 2007, CHICAGO, IL 60637 USA.; SHARED DECIS MAKING RESOURCES, GEORGETOWN, ME USA.; UNIV CHICAGO, SECT HOSP MED, 5841 SOUTH MARYLAND AVE,MC 2007, C…	MED. DECIS. MAK.	MED DECIS MAKING	Impact and Feasibility of Personalized Decision Support for Older Patients with Diabetes: A Pilot Randomized Trial	HUANG, ES (CORRESPONDING AUTHOR), UNIV CHICAGO, 5841 SOUTH MARYLAND AVE,MC 2007, CHICAGO, IL 60637 USA.	UNIVERSITY OF CHICAGO;UNIVERSITY OF CHICAGO;UNIVERSITY OF CHICAGO;UNIVERSITY OF CHICAGO	UNIV CHICAGO		HUANG E, 2017, MED DECIS MAKING	HUANG E, 2017, MED DECIS MAKING	TYPE 2 DIABETES; AGING; PERSONALIZED MEDICINE; DECISION AIDS; DECISION SUPPORT; CHRONIC DISEASE MODELING; RANDOMIZED TRIAL; LIFETIME HEALTH OUTCOMES; GUIDELINE ADHERENCE; GLYCEMIC CONTROL; TYPE-2; MELLITUS; CARE; AID; OVERTREATMENT; ASSOCIATION; VALIDATION	TYPE 2 DIABETES; AGING; PERSONALIZED MEDICINE; DECISION AIDS; DECISION SUPPORT; CHRONIC DISEASE MODELING; RANDOMIZED TRIAL	LIFETIME HEALTH OUTCOMES; GUIDELINE ADHERENCE; GLYCEMIC CONTROL; TYPE-2; MELLITUS; CARE; AID; OVERTREATMENT; ASSOCIATION; VALIDATION	HUANG, ELBERT S.;NATHAN, AVIVA G.;COOPER, JENNIFER M.;LEE, SANG MEE;SHIN, NA;JOHN, PRIYA M.;DALE, WILLIAM;COL, NANANDA F.;MELTZER, DAVID O.;CHIN, MARSHALL H.	BACKGROUND. DIABETES GUIDELINES RECOMMEND INDIVIDUALIZING GLYCEMIC GOALS (A1C) FOR OLDER PATIENTS. THE AIM OF THIS STUDY WAS TO ASSESS A PERSONALIZED WEB-BASED DECISION SUPPORT TOOL. METHODS. WE RANDOMIZED PHYSICIANS AND THEIR PATIENTS WITH TYPE 2 DIABETES (65 YEARS OF AGE) TO A SUPPORT TOOL OR EDUCATIONAL PAMPHLET (75:25 PATIENTS). PRIOR TO A VISIT, INTERVENTION PATIENTS INTERACTED WITH THE TOOL…			611	UNIVERSITY OF CHICAGO; UNIVERSITY OF CHICAGO; UNIVERSITY OF CHICAGO; UNIVERSITY OF CHICAGO						1552-681X	EHUANG@MEDICINE.BSD.UCHICAGO.EDU	617	RETIREMENT RESEARCH FOUNDATION [2007-250]; AMERICAN DIABETES ASSOCIATION [1-08-CR-25]; NATIONAL INSTITUTE OF DIABETES AND DIGESTIVE AND KIDNEY DISEASES [P30 DK092949, K24 DK071933, K24 DK105340]	THIS WORK WAS PRESENTED IN PART AT THE 2013 SOCIETY FOR MEDICAL DECISION MAKING MEETING IN BALTIMORE, MD, AND AT THE 2014 MOUNT HOOD DIABETES CHALLENGE IN PALO ALTO, CA. FINANCIAL SUPPORT FOR THIS STUDY WAS PROVIDED BY THE RETIREMENT RESEARCH FOUNDATION (2007-250), THE AMERICAN DIABETES ASSOCIATION (1-08-CR-25), AND THE NATIONAL INSTITUTE OF DIABETES AND DIGESTIVE AND KIDNEY DISEASES (P30 DK09294…	EX2MN	ENGLISH		31
SWOBODA C;MILLER C;WILLS C		IMPACT OF A GOAL SETTING AND DECISION SUPPORT TELEPHONE COACHING INTERVENTION ON DIET, PSYCHOSOCIAL, AND DECISION OUTCOMES AMONG PEOPLE WITH TYPE 2 DIABETES	2017	PATIENT EDUCATION AND COUNSELING	100	7			55	10.1016/j.pec.2017.02.007		ARTICLE			ISI	WOS:000405272500016	OHIO STATE UNIV, DEPT HUMAN SCI, HUMAN, NUTR, COLUMBUS, OH 43210 USA.; OHIO STATE UNIV, HUMAN NUTR, DEPT HUMAN SCI, 1787 NEIL AVE,325 CAMPBELL HALL, COLUMBUS, OH 43210 USA.; OHIO STATE UNIV, COLL NURSING, COLUMBUS, OH 43210 USA.; OHIO STATE UNIV, DEPT FAMILY MED, COLUMBUS, OH 43210 USA.;	PATIENT EDUC. COUNS.	PATIENT EDUC COUNS	Impact of a goal setting and decision support telephone coaching intervention on diet, psychosocial, and decision outcomes among people with type 2 diabetes	MILLER, CK (CORRESPONDING AUTHOR), OHIO STATE UNIV, HUMAN NUTR, DEPT HUMAN SCI, 1787 NEIL AVE,325 CAMPBELL HALL, COLUMBUS, OH 43210 USA.	UNIVERSITY SYSTEM OF OHIO;OHIO STATE UNIVERSITY;UNIVERSITY SYSTEM OF OHIO;OHIO STATE UNIVERSITY;UNIVERSITY SYSTEM OF OHIO;OHIO STATE UNIVERSITY;UNIVERSITY SYSTEM OF OHIO;OHIO STATE UNIVERSITY	OHIO STATE UNIV		SWOBODA C, 2017, PATIENT EDUC COUNS	SWOBODA C, 2017, PATIENT EDUC COUNS	TYPE 2 DIABETES MELLITUS; DECISION SUPPORT; GOAL SETTING; SELF-EFFICACY; TELEPHONE COACHING; RANDOMIZED CONTROLLED TRIAL; PHYSICAL-ACTIVITY; DISTRESS; MULTIPLE; BEHAVIOR; ADULTS; MANAGEMENT; COACTION; SINGLE; AID	TYPE 2 DIABETES MELLITUS; DECISION SUPPORT; GOAL SETTING; SELF-EFFICACY; TELEPHONE COACHING; RANDOMIZED CONTROLLED TRIAL	PHYSICAL-ACTIVITY; DISTRESS; MULTIPLE; BEHAVIOR; ADULTS; MANAGEMENT; COACTION; SINGLE; AID	SWOBODA, CHRISTINE M.;MILLER, CARLA K.;WILLS, CELIA E.	OBJECTIVE: EVALUATE A 16-WEEK DECISION SUPPORT AND GOAL-SETTING INTERVENTION TO COMPARE DIET QUALITY, DECISION, AND DIABETES-RELATED OUTCOMES TO A CONTROL GROUP. METHODS: ADULTS WITH TYPE 2 DIABETES (N = 54) WERE RANDOMLY ASSIGNED TO AN INTERVENTION OR CONTROL GROUP. INTERVENTION GROUP PARTICIPANTS COMPLETED ONE IN-PERSON MOTIVATIONAL INTERVIEWING AND DECISION SUPPORT SESSION FOLLOWED BY SEVEN BI…			1367	UNIVERSITY SYSTEM OF OHIO; OHIO STATE UNIVERSITY; UNIVERSITY SYSTEM OF OHIO; OHIO STATE UNIVERSITY; UNIVERSITY SYSTEM OF OHIO; OHIO STATE UNIVERSITY; UNIVERSITY SYSTEM OF OHIO; OHIO STATE UNIVERSITY						1873-5134	MILLER.4453@OSU.EDU	1373	OHIO STATE UNIVERSITY DEPARTMENT OF HUMAN SCIENCES	FUNDING FOR THIS RESEARCH WAS PROVIDED BY THE OHIO STATE UNIVERSITY DEPARTMENT OF HUMAN SCIENCES, WHICH HAD NO ROLE IN STUDY DESIGN, ANALYSES OR INTERPRETATION.	FA2LI	ENGLISH		45
TINELLI M;PETROU P;SAMOUTIS G;TRAYNOR V;OLYMPIOS G;MCGUIRE A		IMPLEMENTING SHARED-DECISION-MAKING FOR DIABETES CARE ACROSS COUNTRY SETTINGS: WHAT REALLY MATTERS TO PEOPLE?	2017	HEALTH POLICY	121	7			7	10.1016/j.healthpol.2017.05.001		ARTICLE		GREEN SUBMITTED, GREEN ACCEPTED	ISI	WOS:000405056900008	LONDON SCH ECON & POLIT SCI, LSE HLTH & SOCIAL CARE, HOUGHTON ST, LONDON WC2A 2AE, ENGLAND.; UNIV NICOSIA, ST GEORGES UNIV LONDON, NICHOLAS ST, NICOSIA, CYPRUS.; CYPRUS HLTH INSURANCE ORG, 17-19 KLIMENTOS STR,4TH FLOOR,1061 NICOSIA, CY-1641 NICOSIA, CYPRUS.; LARNACA HOSP CYPRUS, DIABET DEPT, PANDORAS, LARNACA, CYPRUS.;	HEALTH POLICY	HEALTH POLICY	Implementing shared-decision-making for diabetes care across country settings: What really matters to people?	TINELLI, M (CORRESPONDING AUTHOR), LONDON SCH ECON & POLIT SCI, LSE HLTH & SOCIAL CARE, HOUGHTON ST, LONDON WC2A 2AE, ENGLAND.	UNIVERSITY OF LONDON;LONDON SCHOOL ECONOMICS AND POLITICAL SCIENCE;UNIVERSITY OF NICOSIA	LONDON SCH ECON AND POLIT SCI		TINELLI M, 2017, HEALTH POLICY	TINELLI M, 2017, HEALTH POLICY	DIABETES; SHARED DECISION MAKING; PATIENT EXPERIENCE; DISCRETE CHOICE EXPERIMENT (DCE); POLICY CHANGE; CYPRUS; CRISIS; SERVICES	DIABETES; SHARED DECISION MAKING; PATIENT EXPERIENCE; DISCRETE CHOICE EXPERIMENT (DCE); POLICY CHANGE	CYPRUS; CRISIS; SERVICES	TINELLI, MICHELA;PETROU, PANAGIOTIS;SAMOUTIS, GEORGE;TRAYNOR, VIVIE;OLYMPIOS, GEORGE;MCGUIRE, ALISTAIR	CONTEXT: GROWING EVIDENCE OF IMPROVED CLINICAL OUTCOMES AND PATIENT/PROFESSIONAL SATISFACTION SUPPORTS SHARED-DECISION-MAKING (SDM) SERVICES AS AN EFFECTIVE PRIMARY CARE INTERVENTIONS FOR DIABETES. HOWEVER, ONLY A FEW COUNTRIES HAVE ACTUALLY ADOPTED THEM (E.G. ENGLAND). IN OTHER EUROPEAN COUNTRIES (E.G. CYPRUS) THERE IS AWARENESS THAT PATIENTS PLAY A CRUCIAL ROLE IN DECISION-MAKING, AND SDM SERVI…			786	UNIVERSITY OF LONDON; LONDON SCHOOL ECONOMICS & POLITICAL SCIENCE; UNIVERSITY OF NICOSIA						1872-6054	M.TINELLI@LSE.AC.UK	792	RESEARCH COMMITTEE SEED FUND SCHEME, THE LONDON SCHOOL OF ECONOMICS AND POLITICAL SCIENCE	WE WOULD LIKE TO THANK ALL THE HEALTHCARE PROFESSIONALS WHO PARTICIPATED TO THE STUDY AND PARTICIPATED TO THE INTERVIEWS OR SUPPORTED DATA COLLECTION FROM THEIR PRACTICES. WE ARE ALSO GRATEFUL TO THE STUDENTS GEORGIOS KOUROUNIS AND AMY LESHNER FROM THE MEDICAL SCHOOL, UNIVERSITY OF NICOSIA, WHO HELPED WITH DATA COLLECTION AND DATA ENTERING. OUR GRATEFUL THANKS GO TO SILVIA RONA WHO ALSO HELPED WI…	EZ9NK	ENGLISH		27
SYED A;DON Z;NG C;LEE Y;KHOO E;LEE P;ABDULLAH K;ZAINAL A		USING A PATIENT DECISION AID FOR INSULIN INITIATION IN PATIENTS WITH TYPE 2 DIABETES: A QUALITATIVE ANALYSIS OF DOCTOR-PATIENT CONVERSATIONS IN PRIMARY CARE CONSULTATIONS IN MALAYSIA	2017	BMJ OPEN	7	5			4	10.1136/bmjopen-2016-014260		ARTICLE		GREEN PUBLISHED, GOLD, GREEN ACCEPTED	ISI	WOS:000402533300038	UNIV MALAYA, FAC LANGUAGES & LINGUIST, DEPT ENGLISH LANGUAGE, KUALA LUMPUR, MALAYSIA.; UNIV PENDIDIKAN SULTAN IDRIS, TANJONG MALIM, PERAK, MALAYSIA.; UNIV MALAYA, FAC MED, DEPT PRIMARY CARE MED, KUALA LUMPUR, MALAYSIA.; UNIV PUTRA MALAYSIA, FAC MED & HLTH SCI, SERDANG, SELANGOR, MALAYSIA.; UNIV MALAYA, FAC MED, DEPT NURSING SCI, KUALA LUMPUR, MALAYSIA.;	BMJ OPEN	BMJ OPEN	Using a patient decision aid for insulin initiation in patients with type 2 diabetes: a qualitative analysis of doctor-patient conversations in primary care consultations in Malaysia	DON, ZM (CORRESPONDING AUTHOR), UNIV MALAYA, FAC LANGUAGES & LINGUIST, DEPT ENGLISH LANGUAGE, KUALA LUMPUR, MALAYSIA.; DON, ZM (CORRESPONDING AUTHOR), UNIV PENDIDIKAN SULTAN IDRIS, TANJONG MALIM, PERAK, MALAYSIA.	UNIVERSITI MALAYA;UNIVERSITI PENDIDIKAN SULTAN IDRIS;UNIVERSITI MALAYA;UNIVERSITI PUTRA MALAYSIA;UNIVERSITI MALAYA	UNIV MALAYA;UNIV PENDIDIKAN SULTAN IDRIS		SYED A, 2017, BMJ OPEN	SYED A, 2017, BMJ OPEN	PATIENTS PRESENTING CONCERNS; CLINICIAN USE; BARRIERS; ASSOCIATION; MEDICATION; MELLITUS		PATIENTS PRESENTING CONCERNS; CLINICIAN USE; BARRIERS; ASSOCIATION; MEDICATION; MELLITUS	SYED, AYESHAH;DON, ZURAIDAH MOHD;NG, CHIRK JENN;LEE, YEW KONG;KHOO, EE MING;LEE, PING YEIN;ABDULLAH, KHATIJAH LIM;ZAINAL, AZLIN	OBJECTIVE TO INVESTIGATE WHETHER THE USE OF APATIENT DECISION AID (PDA) FOR INSULIN INITIATION FULFILS ITS PURPOSE OF FACILITATING PATIENT-CENTRED DECISION-MAKING THROUGH IDENTIFYING HOW DOCTORS AND PATIENTS INTERACT WHEN USING THE PDA DURING PRIMARY CARE CONSULTATIONS. DESIGN CONVERSATION ANALYSIS OF SEVEN SINGLE CASES OF AUDIO-RECORDED/VIDEO-RECORDED CONSULTATIONS BETWEEN DOCTORS AND PATIENTS W…	E014260			UNIVERSITI MALAYA; UNIVERSITI PENDIDIKAN SULTAN IDRIS; UNIVERSITI MALAYA; UNIVERSITI PUTRA MALAYSIA; UNIVERSITI MALAYA							ZURAIDA@UM.EDU.MY		UNIVERSITY OF MALAYA [RP041C-15HTM]	THIS WORK WAS SUPPORTED BY THE UNIVERSITY OF MALAYA (UNIVERSITY MALAYA RESEARCH PROGRAMME GRANT NO. RP041C-15HTM).	EW5GI	ENGLISH		51
HEISLER M;MASE R;BROWN B;WILSON S;REEVES P		STUDY PROTOCOL: THE TECHNOLOGY-ENHANCED COACHING (TEC) PROGRAM TO IMPROVE DIABETES OUTCOMES - A RANDOMIZED CONTROLLED TRIAL	2017	CONTEMPORARY CLINICAL TRIALS	55				3	10.1016/j.cct.2017.01.006		ARTICLE		GREEN ACCEPTED	ISI	WOS:000397692100004	CTR CLIN MANAGEMENT RES ANN ARBOR VA, HSR&D, ANN ARBOR, MI 48113 USA.; UNIV MICHIGAN, SCH MED, DEPT INTERNAL MED, ANN ARBOR, MI 48109 USA.; JOHN D DINGELL VA MED CTR, DETROIT, MI USA.;	CONTEMP. CLIN. TRIALS	CONTEMP CLIN TRIALS	Study protocol: The Technology-Enhanced Coaching (TEC) program to improve diabetes outcomes - A randomized controlled trial	MASE, R (CORRESPONDING AUTHOR), CTR CLIN MANAGEMENT RES ANN ARBOR VA, HSR&D, ANN ARBOR, MI 48113 USA.; MASE, R (CORRESPONDING AUTHOR), UNIV MICHIGAN, SCH MED, DEPT INTERNAL MED, ANN ARBOR, MI 48109 USA.	UNIVERSITY OF MICHIGAN SYSTEM;UNIVERSITY OF MICHIGAN	CTR CLIN MANAGEMENT RES ANN ARBOR VA;UNIV MICHIGAN		HEISLER M, 2017, CONTEMP CLIN TRIALS	HEISLER M, 2017, CONTEMP CLIN TRIALS	DIABETES; PEER-SUPPORT; HEALTH COACHING; DECISION AID; SELF-MANAGEMENT; DECISION-MAKING; RACIAL DISPARITIES; AFRICAN-AMERICAN; GLYCEMIC CONTROL; CLINICAL-TRIALS; SOCIAL SUPPORT; PEER SUPPORT; CARE; PATIENT	DIABETES; PEER-SUPPORT; HEALTH COACHING; DECISION AID; SELF-MANAGEMENT	DECISION-MAKING; RACIAL DISPARITIES; AFRICAN-AMERICAN; GLYCEMIC CONTROL; SELF-MANAGEMENT; CLINICAL-TRIALS; SOCIAL SUPPORT; PEER SUPPORT; CARE; PATIENT	HEISLER, MICHELE;MASE, REBECCA;BROWN, BRIANNE;WILSON, SHAYLA;REEVES, PAMELA J.	BACKGROUND: RACIAL AND ETHNIC MINORITY ADULTS WITH DIABETES LIVING IN UNDER-RESOURCED COMMUNITIES FACE MULTIPLE BARRIERS TO SUSTAINING SELF-MANAGEMENT BEHAVIORS NECESSARY TO IMPROVE DIABETES OUTCOMES. PEER SUPPORT AND DECISION SUPPORT TOOLS EACH HAVE BEEN ASSOCIATED WITH IMPROVED DIABETES OUTCOMES. METHODS: 290 PRIMARILY AFRICAN AMERICAN ADULTS WITH POOR GLYCEMIC CONTROL WERE RECRUITED FROM THE D…			24	UNIVERSITY OF MICHIGAN SYSTEM; UNIVERSITY OF MICHIGAN						1559-2030	RMASE@UMICH.EDU	33	VETERAN'S ADMINISTRATION HEALTH SERVICES RESEARCH AND DEVELOPMENT [HR 12-412]; NATIONAL INSTITUTE OF DIABETES AND DIGESTIVE AND KIDNEY DISEASES [P30DK092926] FUNDING SOURCE: NIH REPORTER	THIS WORK WAS SUPPORTED BY THE VETERAN'S ADMINISTRATION HEALTH SERVICES RESEARCH AND DEVELOPMENT: GRANT NUMBER HR 12-412.	EP9KI	ENGLISH		66
TONG W;LEE Y;NG C;LEE P		FACTORS INFLUENCING IMPLEMENTATION OF A PATIENT DECISION AID IN A DEVELOPING COUNTRY: AN EXPLORATORY STUDY	2017	IMPLEMENTATION SCIENCE	12				19	10.1186/s13012-017-0569-9		ARTICLE		GOLD, GREEN PUBLISHED	ISI	WOS:000396916500002	UNIV MALAYA, FAC MED, DEPT PRIMARY CARE MED, KUALA LUMPUR, MALAYSIA.; UNIV PUTRA MALAYSIA, FAC MED & HLTH SCI, DEPT FAMILY MED, SERDANG, MALAYSIA.;	IMPLEMENT. SCI.	IMPLEMENT SCI	Factors influencing implementation of a patient decision aid in a developing country: an exploratory study	LEE, YK (CORRESPONDING AUTHOR), UNIV MALAYA, FAC MED, DEPT PRIMARY CARE MED, KUALA LUMPUR, MALAYSIA.	UNIVERSITI MALAYA;UNIVERSITI PUTRA MALAYSIA	UNIV MALAYA		TONG W, 2017, IMPLEMENT SCI	TONG W, 2017, IMPLEMENT SCI	IMPLEMENTATION; INSULIN PATIENT DECISION AID; DEVELOPING COUNTRIES; INSULIN INITIATION; TYPE 2 DIABETES MELLITUS; DECISION SUPPORT; BARRIERS; FACILITATORS; FACTORS; HEALTH-PROFESSIONALS; CLINICAL-PRACTICE; PRIMARY-CARE; SUPPORT; INTERVENTIONS; PERCEPTIONS; CONTINUITY; UPDATE	IMPLEMENTATION; INSULIN PATIENT DECISION AID; DEVELOPING COUNTRIES; INSULIN INITIATION; TYPE 2 DIABETES MELLITUS; DECISION SUPPORT; BARRIERS; FACILITATORS; FACTORS	HEALTH-PROFESSIONALS; CLINICAL-PRACTICE; PRIMARY-CARE; BARRIERS; SUPPORT; INTERVENTIONS; PERCEPTIONS; CONTINUITY; UPDATE	TONG, WEN TING;LEE, YEW KONG;NG, CHIRK JENN;LEE, PING YEIN	BACKGROUND: MOST STUDIES ON BARRIERS AND FACILITATORS TO IMPLEMENTATION OF PATIENT DECISION AIDS (PDAS) ARE CONDUCTED IN THE WEST; HENCE, THE FINDINGS MAY NOT BE TRANSFERABLE TO DEVELOPING COUNTRIES. THIS STUDY AIMS TO USE A LOCALLY DEVELOPED INSULIN PDA AS AN EXEMPLAR TO EXPLORE THE BARRIERS AND FACILITATORS TO IMPLEMENTING PDAS IN MALAYSIA, AN UPPER MIDDLE-INCOME COUNTRY IN ASIA. METHODS: QUALI…	40			UNIVERSITI MALAYA; UNIVERSITI PUTRA MALAYSIA							LEEYK@UM.EDU.MY		UNIVERSITY OF MALAYA RESEARCH GRANT (UMRG) [RP041C-15HTM]	THIS RESEARCH STUDY WAS FUNDED BY THE UNIVERSITY OF MALAYA RESEARCH GRANT (UMRG) - RP041C-15HTM.	EO8CM	ENGLISH		60
MCLAUGHLIN A;WHITLOCK L;LESTER K;MCGRAW A		OLDER ADULTS' SELF-REPORTED BARRIERS TO ADHERENCE TO DIETARY GUIDELINES AND STRATEGIES TO OVERCOME THEM	2017	JOURNAL OF HEALTH PSYCHOLOGY	22	3			5	10.1177/1359105315603472		ARTICLE			ISI	WOS:000395413000009	NCSU, RALEIGH, NC USA.;	J. HEALTH PSYCHOL.	J HEALTH PSYCHOL	Older adults' self-reported barriers to adherence to dietary guidelines and strategies to overcome them	MCLAUGHLIN, AC (CORRESPONDING AUTHOR), NCSU, DEPT PSYCHOL, RALEIGH, NC 27695 USA.	NORTH CAROLINA STATE UNIVERSITY	AC (CORRESPONDING AUTHOR)		MCLAUGHLIN A, 2017, J HEALTH PSYCHOL	MCLAUGHLIN A, 2017, J HEALTH PSYCHOL	AGE; BELIEFS; DIABETES; DIET; ELDER; HEALTH BEHAVIOR; INDIVIDUAL DIFFERENCES; LOCUS OF CONTROL; OLDER PERSON; DIABETES KNOWLEDGE; BLOOD-GLUCOSE; BEHAVIOR; LOCUS	AGE; BELIEFS; DIABETES; DIET; ELDER; HEALTH BEHAVIOR; INDIVIDUAL DIFFERENCES; LOCUS OF CONTROL; OLDER PERSON	DIABETES KNOWLEDGE; BLOOD-GLUCOSE; BEHAVIOR; LOCUS	MCLAUGHLIN, ANNE COLLINS;WHITLOCK, LAURA A.;LESTER, KATE L.;MCGRAW, ANNE E.	ONCE AN OLDER ADULT DEVELOPS TYPE 2 DIABETES, THEY OFTEN NEED TO CHANGE THEIR DIET AS PART OF THE TREATMENT. WE REPORT DIFFERENCES IN DIETARY BARRIERS AND STRATEGIES TO OVERCOME THEM IN 17 OLDER ADULTS WITHOUT TYPE 2. DATA WERE GATHERED THROUGH 24-HOUR DIET RECALLS, COLLECTED BARRIERS AND STRATEGIES IN CHANGING DIET, AND THE HEALTH LOCUS OF CONTROL SCALES. DIFFERENCES IN BARRIERS AND STRATEGIES W…			356	NORTH CAROLINA STATE UNIVERSITY						1461-7277	ANNE_MCLAUGHLIN@NCSU.EDU	363	COLLEGE OF HUMANITIES AND SOCIAL SCIENCES AT NORTH CAROLINA STATE UNIVERSITY	THE AUTHOR(S) DISCLOSED RECEIPT OF THE FOLLOWING FINANCIAL SUPPORT FOR THE RESEARCH, AUTHORSHIP, AND/OR PUBLICATION OF THIS ARTICLE: THIS RESEARCH WAS SUPPORTED, IN PART, BY A FACULTY RESEARCH AND PROFESSIONAL DEVELOPMENT GRANT FROM THE COLLEGE OF HUMANITIES AND SOCIAL SCIENCES AT NORTH CAROLINA STATE UNIVERSITY.	EM6HH	ENGLISH		26
MAKAM A;NGUYEN O		AN EVIDENCE-BASED MEDICINE APPROACH TO ANTIHYPERGLYCEMIC THERAPY IN DIABETES MELLITUS TO OVERCOME OVERTREATMENT	2017	CIRCULATION	135	2			35	10.1161/CIRCULATIONAHA.116.022622		ARTICLE		BRONZE, GREEN PUBLISHED, GREEN ACCEPTED	ISI	WOS:000392289500015	UT SOUTHWESTERN MED CTR, DIV GEN INTERNAL MED, DALLAS, TX USA.; UT SOUTHWESTERN MED CTR, DIV OUTCOMES & HLTH SERV RES, DALLAS, TX USA.;	CIRCULATION	CIRCULATION	An Evidence-Based Medicine Approach to Antihyperglycemic Therapy in Diabetes Mellitus to Overcome Overtreatment	MAKAM, AN (CORRESPONDING AUTHOR), UT SOUTHWESTERN, 5323 HARRY HINES BLVD, DALLAS, TX 75390 USA.	UNIVERSITY OF TEXAS SYSTEM;UNIVERSITY OF TEXAS SOUTHWESTERN MEDICAL CENTER;UNIVERSITY OF TEXAS SYSTEM;UNIVERSITY OF TEXAS SOUTHWESTERN MEDICAL CENTER	AN (CORRESPONDING AUTHOR)		MAKAM A, 2017, CIRCULATION	MAKAM A, 2017, CIRCULATION	CLINICAL DECISION MAKING; DIABETES COMPLICATIONS; DIABETES MELLITUS; EVIDENCE-BASED MEDICINE; MEDICAL OVERUSE; REVIEW; SHARED DECISION-MAKING; INTENSIVE GLUCOSE CONTROL; PERCUTANEOUS CORONARY INTERVENTION; BLOOD CULTURE USE; GLYCEMIC CONTROL; CARDIOVASCULAR OUTCOMES; HEART-FAILURE; EMERGENCY-DEPARTMENT; SEVERE HYPOGLYCEMIA; PHYSICIANS VIEWS	CLINICAL DECISION MAKING; DIABETES COMPLICATIONS; DIABETES MELLITUS; EVIDENCE-BASED MEDICINE; MEDICAL OVERUSE; REVIEW	SHARED DECISION-MAKING; INTENSIVE GLUCOSE CONTROL; PERCUTANEOUS CORONARY INTERVENTION; BLOOD CULTURE USE; GLYCEMIC CONTROL; CARDIOVASCULAR OUTCOMES; HEART-FAILURE; EMERGENCY-DEPARTMENT; SEVERE HYPOGLYCEMIA; PHYSICIANS VIEWS	MAKAM, ANIL N.;NGUYEN, OANH K.	OVERTREATMENT IS PERVASIVE IN MEDICINE AND LEADS TO POTENTIAL PATIENT HARMS AND EXCESSIVE COSTS IN HEALTH CARE. ALTHOUGH EVIDENCE-BASED MEDICINE IS OFTEN DERIDED AS PRACTICE BY ROTE ALGORITHMIC MEDICINE, THE APPROPRIATE APPLICATION OF KEY EVIDENCE-BASED MEDICINE PRINCIPLES IN CLINICAL DECISION MAKING IS FUNDAMENTAL TO PREVENTING OVERTREATMENT AND PROMOTING HIGH-VALUE, INDIVIDUALIZED PATIENT-CENTE…			180	UNIVERSITY OF TEXAS SYSTEM; UNIVERSITY OF TEXAS SOUTHWESTERN MEDICAL CENTER; UNIVERSITY OF TEXAS SYSTEM; UNIVERSITY OF TEXAS SOUTHWESTERN MEDICAL CENTER						1524-4539	ANIL.MAKAM@UTSOUTHWESTERN.EDU	195	UT SOUTHWESTERN KL2 SCHOLARS PROGRAM [NIH/NCATS KL2 TR0001103]; NIH/NIA K23 AWARD [K23 AG052603]; AGENCY FOR HEALTHCARE RESEARCH AND QUALITY [R24 HS022418]	DRS MAKAM AND NGUYEN RECEIVED FUNDING FROM THE UT SOUTHWESTERN KL2 SCHOLARS PROGRAM (NIH/NCATS KL2 TR0001103). DR MAKAM WAS ALSO SUPPORTED BY A NIH/NIA K23 AWARD (K23 AG052603). DR NGUYEN WAS ALSO SUPPORTED BY THE AGENCY FOR HEALTHCARE RESEARCH AND QUALITY-FUNDED UT SOUTHWESTERN CENTER FOR PATIENT-CENTERED OUTCOMES RESEARCH (R24 HS022418).	EI2AW	ENGLISH		89
FLOOD E;BELL K;DE L C M;GINCHEREAU-SOWELL F		PATIENT PREFERENCES FOR DIABETES TREATMENT ATTRIBUTES AND DRUG CLASSES	2017	CURRENT MEDICAL RESEARCH AND OPINION	33	2			20	10.1080/03007995.2016.1253553		ARTICLE			ISI	WOS:000392670300012	ICON PLC, CLIN OUTCOMES ASSESSMENTS, GAITHERSBURG, MD USA.; ASTRAZENECA, MED AFFAIRS, FT WASHINGTON, PA USA.;	CURR. MED. RES. OPIN.	CURR MED RES OPIN	Patient preferences for diabetes treatment attributes and drug classes	FLOOD, EM (CORRESPONDING AUTHOR), ICON PLC, 820 WEST DIAMOND AVE,SUITE 100, GAITHERSBURG, MD 20878 USA.	ICON PLC;ASTRAZENECA	EM (CORRESPONDING AUTHOR)		FLOOD E, 2017, CURR MED RES OPIN	FLOOD E, 2017, CURR MED RES OPIN	ADAPTIVE CONJOINT ANALYSIS; ADHERENCE; DIABETES; PATIENT PREFERENCES; SATISFACTION; TREATMENT ATTRIBUTES; SHARED DECISION-MAKING; CONJOINT-ANALYSIS; OUTCOMES; BURDEN	ADAPTIVE CONJOINT ANALYSIS; ADHERENCE; DIABETES; PATIENT PREFERENCES; SATISFACTION; TREATMENT ATTRIBUTES	SHARED DECISION-MAKING; CONJOINT-ANALYSIS; ADHERENCE; OUTCOMES; BURDEN	FLOOD, EMUELLA M.;BELL, KELLY F.;DE LA CRUZ, MARIE C.;GINCHEREAU-SOWELL, FRANCE M.	OBJECTIVE: TO IDENTIFY WHICH TREATMENT ATTRIBUTES ARE MOST INFLUENTIAL IN DETERMINING PATIENT PREFERENCES FOR DIABETES TREATMENTS AND EXPLORE PATIENT PREFERENCES FOR DIABETES DRUG CLASSES. RESEARCH DESIGN AND METHODS: US ADULTS WITH TYPE 1 OR TYPE 2 DIABETES COMPLETED AN ONLINE ADAPTIVE CONJOINT ANALYSIS SURVEY. THE SURVEY EXAMINED 14 ATTRIBUTES, INCLUDING EFFICACY, REGIMEN, AND RISK OF COMMON SI…			261	ICON PLC; ASTRAZENECA						1473-4877	EMUELLA.FLOOD@ICONPLC.COM	268	ASTRAZENECA	THIS STUDY WAS FUNDED BY ASTRAZENECA.	EI7IF	ENGLISH		27
GRIMALDI A;PENFORNIS A;CONSOLI S;FALISSARD B;EYMARD E;WILLIAMS P;DEJAGER S		BREAKING BARRIERS TO EFFECTIVE TYPE 2 DIABETES MANAGEMENT: FINDINGS FROM THE USE OF THE OPTIMAA© QUESTIONNAIRE IN CLINICAL PRACTICE	2016	ADVANCES IN THERAPY	33	6			6	10.1007/s12325-016-0341-6		ARTICLE		GREEN PUBLISHED	ISI	WOS:000378696700010	HOP LA PITIE SALPETRIERE, SERV DIABETOL, INST E3M, PARIS, FRANCE.; UNIV PARIS 11, CTR HOSP SUD FRANCILIEN CORBEIL ESSONNES, SERV ENDOCRINOL DIABETOL & MALAD METAB, ORSAY, FRANCE.; UNIV PARIS 05, HOP UNIV PARIS OUEST, SERV PSYCHIAT ADULTE & SUJET AGE, PARIS, FRANCE.; UNIV MED PARIS SUD, ECOLE SANTE PUBL PARIS SUD, INSERM, U669, PARIS, FRANCE.; MSD, DEPT MED, COURBEVOIE, FRANCE.; MAPI, PATIENT CTR …	ADV. THER.	ADV THER	Breaking Barriers to Effective Type 2 Diabetes Management: Findings from the use of the OPTIMAA© Questionnaire in Clinical Practice	DEJAGER, S (CORRESPONDING AUTHOR), MSD, DEPT MED, COURBEVOIE, FRANCE.	SORBONNE UNIVERSITE;ASSISTANCE PUBLIQUE HOPITAUX PARIS (APHP);HOPITAL UNIVERSITAIRE PITIE-SALPETRIERE - APHP;CENTRE HOSPITALIER SUD FRANCILIEN;UNIVERSITE PARIS SACLAY;UNIVERSITE PARIS CITE;ASSISTANCE PUBLIQUE HOPITAUX PARIS (APHP);HOPITAL UNIVERSITAIRE EUROPEEN GEORGES-POMPIDOU - APHP;UNIVERSITE PARIS CITE;INSTITUT NATIONAL DE LA SANTE ET DE LA RECHERCHE MEDICALE (INSERM)	S (CORRESPONDING AUTHOR)		GRIMALDI A, 2016, ADV THER	GRIMALDI A, 2016, ADV THER	CLINICAL PRACTICE; OPTIMA QUESTIONNAIRE; SHARED DECISION-MAKING; SMART MICRO-OBJECTIVE; TYPE 2 DIABETES	CLINICAL PRACTICE; OPTIMA QUESTIONNAIRE; SHARED DECISION-MAKING; SMART MICRO-OBJECTIVE; TYPE 2 DIABETES		GRIMALDI, ANDRE;PENFORNIS, ALFRED;CONSOLI, SILLA;FALISSARD, BRUNO;EYMARD, ELISABETH;WILLIAMS, PAUL;DEJAGER, SYLVIE	THE OPTIMAA (C) (MSD, COURBEVOIE, FRANCE) QUESTIONNAIRE WAS DEVELOPED TO PROMOTE SHARED DECISIONS AND THE SET-UP OF SPECIFIC MICRO-OBJECTIVES IN CLINICAL PRACTICE BY OPTIMIZING COMMUNICATION BETWEEN TYPE 2 DIABETES (T2DM) PATIENTS AND THEIR PHYSICIANS. THE PRESENT STUDY AIMED TO ASSESS OPTIMA IN CLINICAL PRACTICE. A CROSS-SECTIONAL MULTICENTER OBSERVATIONAL STUDY WAS CONDUCTED IN FRANCE FROM 2012…			1033	SORBONNE UNIVERSITE; ASSISTANCE PUBLIQUE HOPITAUX PARIS (APHP); HOPITAL UNIVERSITAIRE PITIE-SALPETRIERE - APHP; CENTRE HOSPITALIER SUD FRANCILIEN; UNIVERSITE PARIS SACLAY; UNIVERSITE PARIS CITE; ASSISTANCE PUBLIQUE HOPITAUX PARIS (APHP); HOPITAL UNIVERSITAIRE EUROPEEN GEORGES-POMPIDOU - APHP; UNIVERSITE PARIS CITE; INSTITUT NATIONAL DE LA SANTE ET DE LA RECHERCHE MEDICALE (INSERM)						1865-8652	SYLVIE.DEJAGER@MERCK.COM	1048	MSD FRANCE	SPONSORSHIP AND ARTICLE PROCESSING CHARGES FOR THIS STUDY WERE FUNDED BY MSD FRANCE. THE AUTHORS WOULD LIKE TO THANK THE PARTICIPATING PATIENTS, PHYSICIANS AND TRIAL STAFF WHO MADE THIS RESEARCH POSSIBLE. THE AUTHORS WOULD ALSO LIKE TO THANK THE CONTRIBUTIONS OF JULIETTE MEUNIER (MAPI), BENOIT ARNOULD (MAPI), JEREMY LAMBERT (MAPI) AND NATHALIE BENARD (MSD) WHO CONTRIBUTED TOWARD THE DESIGN OF THE…	DP7RM	ENGLISH		24
[truncated: 114 more rows]
[truncated: 23 more columns]
